# Supplementary material for: A hybrid Chinese word segmentation model for quality management-related texts based on transfer learning
Source: PLoS One. 2022 Oct 7;17(10):e0270154. doi: 10.1371/journal.pone.0270154 (PMC9543942; doi:10.1371/journal.pone.0270154)
Supplement: S1 Dataset — (ZIP) [file pone.0270154.s001.zip]

Archive with 4 entries (3 files):
- dataset/MSRA.txt
- dataset/enterprise standard document.txt
- dataset/national standard documents.utf8
- dataset/
