# Supplementary material for: A hybrid Chinese word segmentation model for quality management-related texts based on transfer learning
Source: PLoS One. 2022 Oct 7;17(10):e0270154. doi: 10.1371/journal.pone.0270154 (PMC9543942; doi:10.1371/journal.pone.0270154)
Supplement: S1 Dataset — (ZIP) [file pone.0270154.s001.zip › dataset/MSRA.txt]

¡°  ÈËÃÇ  ³£  Ëµ  Éú»î  ÊÇ  Ò»  ²¿  ½Ì¿ÆÊé  £¬  ¶ø  Ñª  Óë  »ð  µÄ  Õ½Õù  ¸ü  ÊÇ  ²»¿É¶àµÃ  µÄ  ½Ì¿ÆÊé  £¬  Ëý  È·Êµ  ÊÇ  Ãû¸±ÆäÊµ  µÄ  ¡®  ÎÒ  µÄ  ´óÑ§  ¡¯  ¡£
¡°  ÐÄ  ¾²  ½¥  Öª  ´º  ËÆ  º£  £¬  »¨  Éî  Ã¿  ¾õ  Ó°  Éú  Ïã  ¡£
¡°  ³Ô  Êº  µÄ  ¶«Î÷  £¬  Á¬  Ò»  À¦  Âó  Ò²  Õ¡  ²»  ¶¯  Ñ½  £¿
Ëû  ¡°  ÑÏ¸ñÒªÇó  ×Ô¼º  £¬  ´Ó  Ò»¸ö  ¿Æ¾Ù  ³öÉí  µÄ  ½øÊ¿  ³ÉÎª  Ò»¸ö  Î°´ó  µÄ  ÃñÖ÷Ö÷Òå  Õß  £¬  ½ø¶ø  ³ÉÎª  Ò»  Î»  ½Ü³ö  µÄ  µ³Íâ  ¹²²úÖ÷Òå  Õ½Ê¿  £¬  Ï×Éí  ÓÚ  ³ç¸ß  µÄ  ¹²²úÖ÷Òå  ÊÂÒµ  ¡£
¡°  Õ÷  ¶ø  Î´  ÓÃ  µÄ  ¸ûµØ  ºÍ  ÓÐ  ÊÕÒæ  µÄ  ÍÁµØ  £¬  ²»×¼  »ÄÎß  ¡£
¡°  Õâ  Ê×ÏÈ  ÊÇ  ¸ö  Ãñ×å  ÎÊÌâ  £¬  Ãñ×å  µÄ  ¸ÐÇé  ÎÊÌâ  ¡£
¡¯  ÎÒ  ÈÓ  ÁË  Á½¿Å  ÊÖÁñµ¯  £¬  Ëû  Ò»ÏÂ×Ó  ³ö  Áï  ÏÂÈ¥  ¡£
¡°  ·Ï³ý  ÏÈÇ°  ´æÔÚ  µÄ  ËùÓÐÖÆ  ¹ØÏµ  £¬  ²¢²»ÊÇ  ¹²²úÖ÷Òå  Ëù  ¶À¾ß  µÄ  ÌØÕ÷  ¡£
¡°  Õâ¸ö  °¸×Ó  ´Ó  Ê¼  ÖÁ½ñ  ÎÒÃÇ  ¶¼  Ã»ÓÐ  ¸ú  ·¨¹Ù  ½Ó´¥  ¹ý  £¬  Ò²  Ã»ÓÐ  ¸ú  Ô­¸æ  ¡¢  ±»¸æ  ½Ó´¥  ¹ý  ¡£
¡°  Äã  Ö»ÓÐ  °Ñ  ÊÂÇé  ×öºÃ  £¬  ´ó»ï  ²Å  ·þ  Äã  ¡£
¡°  ÄÇÕó×Ó  £¬  Ìõ¼þ  Ëä  ¼è¿à  £¬  ¿É  ´ó¼Ò  ÈÈÇé  ¸ß×Å  ÄØ  £¬  Ê²Ã´  »î  ¶¼  ÇÀ  ×Å  ¸É  £¬  Ë­  ¶¼  Õù  ×Å  ¶à  ×÷  ¹±Ï×  ¡£
¡°  °¥Ñ½  £¬  ÔõÃ´  Ò²  ²»  À´  ¸æËß  ÎÒ  Ò»  Éù  £¿
¡°  ÖÖ²Ë  £¬  Ò²  ÓÐ  ·³ÄÕ  £¬  ÄÇ  ÊÇ  ÀÛ  µÄ  Ê±ºò  £»  ÁíÍâ  £¬  ´ó  Åï  ²Ë  ÔÚ  ½µ¼Û  ¡£
¡°  ÖÖÌï  Òª  ÓÐ  ¸ö  Ã÷°×  ÕË  £¬  Í¶  ±¾  Òª  ×¬  ÀûÈó  ÊÇ  ÆðÂë  µÄ  µÀÀí  ¡£
¡°  ³É³¤  µÄ  ËêÔÂ  £¬  ´«Í³  ¡¢  ¼¤½ø  ¡¢  Ç°ÎÀ  £¬  ¶¼  Ôø  ¾­Àú  ¹ý  ¡£
¡°  ÎªÊ²Ã´  ´ó¼Ò  ÔÚ  »ð³µ  ÉÏ  Ê²Ã´  »°  ¶¼  ¸Ò  ½²  £¬  µ½  ÁË  µ¥Î»  ¾Í  ²»  ³öÉù  ÁË  ÄØ  £¿
ËäÈ»  Ò»Â·ÉÏ  ¶ÓÎé  Àï  Ëà¾²  ÎÞÉù  £¬  µ«  ¡°  ²»Òª  Ê§Íû  £¬  ÈÃ  ÎÒÃÇ  ¹²Í¬  Ó­Õ½  °¬×Ì²¡  £¡
¡°  ÔÚ  ÏÖ´ú»¯  µÄ  Õ½½¢  ÉÏ  £¬  ²»  ´æÔÚ  ¼¼Êõ  ¼òµ¥  µÄ  ¸ÚÎ»  ¡£
¡°  µ±Ê±  ÎÒ  ºÜ  ÉËÐÄ  £¬  ÈÏÎª  Õâ  ±²×Ó  Ëã  ÍêÁË  ¡£
¡°  ÎÒ  µÄ  º¢×Ó  Ìì×Ê  »¹  ²»´í  £¬  µ«  Ñ§Ï°  ³É¼¨  Ò»°ã  £¬  Ð¡¶¯×÷  ½Ï¶à  £¬  ÀÏÊ¦  ²»ÊÇ  ÌØ±ð  Ï²»¶  £¬  Ò²  ²»ÊÇ  ÌØ±ð  ·´¸Ð  ¡£
¡°  öèÓã  Èí¹Ç  ËØ  ¡ª  ¡ª  ¡ª  ÈËÀà  ¿¹°©  ¡¢  ·À°©  ¡¢  ÖÎ  °©  µÄ  ÐÂ  Ï£Íû  ¡£
Ëû  ¹ØÓÚ  ¡°  ½ÌÓý  Òª  ÃæÏò  ÏÖ´ú»¯  £¬  ÃæÏò  ÊÀ½ç  £¬  ÃæÏò  Î´À´  ¡±  £»  ¡°  ÎÒÃÇ  Òª  ÊµÏÖ  ÏÖ´ú»¯  £¬  ¹Ø¼ü  ÊÇ  ¿ÆÑ§¼¼Êõ  Òª  ÄÜ  ÉÏÈ¥  ¡£
Å¼¶û  ÓÐ  ÀÏÏç  Óµ  ÉÏÀ´  Ïë  ¿´  ¡°  ´ó¹Ù  ¡±  £¬  Á¢¼´  »á  Ôâµ½  ¡°  ÉÁ¿ª  £¡
¡°  Íù³£  ÅÅ¶Ó  ÓÖ  ÀÛ  ÓÖ  ¼±  £¬  Êä  ÃÜÂë  ¡¢  µã  ³®Æ±  Ò²  ²»Ô¸  ÅÔÈË  ¿´¼û  ¡£
¡°  Ä¿Ç°  ÎÒ¹ú  µÄ  ²Ð¼²ÈË  ¶à  ·Ö²¼  ÔÚ  Ê¯É½  Çø  ¡¢  »ÄÄ®  Çø  ¡¢  »ÆÍÁ¸ßÔ­  Çø  ¡¢  µØ·½²¡  ¸ß  ·¢  Çø  £¬  ±È½Ï  ·ÖÉ¢  ¡£
¡°  ÄÌÄÌ  £¬  Äú  ÏÖÔÚ  °á  ÁË  £¬  ÐÐ¶¯  »¹  ·½±ã  Âð  £¿
¡°  ¾­Àú  ÁË  ÕâÃ´  ¶à  µÄ  ´ò»÷  Ö®ºó  £¬  ×Ü  »á  ÔÚ  ÉíÌå  µÄ  Ä³¸ö  µØ·½  ÁôÏÂ  ºÛ¼£  ¡£
¡°  ±»  È·Õï  Îª  ÁÜ°Í  ÈâÁö  ºó  £¬  ¸Ð¾õ  ÑÛÇ°  Ò»  ºÚ  ¡£
¡°  ÔÚ  ¼ÒÏç  ±ÈÈü  £¬  ÓÖ  ÓÐ  ÄÇÃ´  ¶à  ¹ÛÖÚ  ÖúÍþ  £¬  ÎÒ  ½ôÕÅ  ¼«  ÁË  £¬  ÄÔ×Ó  ºÜ  ÂÒ  £¬  ÉúÅÂ  ¶Ô²»Æð  ´ó¼Ò  ¡£
¡°  Ò»¸ö  ÈË  Òª  ÄÜ  ×ö³ö  Ò»µã  ÊÂ  £¬  ±ØÐë  ×ö³ö  Ò»µã  ÎþÉü  £¬  ÓÐËù  µÃ  £¬  ±Ø  ÓÐËù  Ê§  £¬  ÕâÊÇ  Æ½ºâ  µÄ  ¡£
¡¯  ×î½ü  ³§  Àï  ×¼±¸  ÉÏÂí  ÐÂ  ÏîÄ¿  £¬  ÔÙ  ÎüÊÕ  Ò»Åú  ÏÂ¸Ú  Ö°¹¤  ¡£
¡°  ÔÚ  ²»ÉÙ  µØ·½  £¬  ¡®  ¸É  ¶à  ¸É  ÉÙ  Ò»¸öÑù  ¡¯  ÊÇ  Ó°Ïì  ¸É²¿  ¹¤×÷  »ý¼«ÐÔ  £¬  Ó°Ïì  ¸É²¿  ·Ü·¢  ½øÈ¡  µÄ  Ò»¸ö  ÖØÒª  Ô­Òò  ¡£
¡°  µ±Ç°  £¬  ÎÒÃÇ  µÄ  ¸Ä¸ï  ¡¢  ·¢Õ¹  ¡¢  ÎÈ¶¨  ¶¼  ÃæÁÙ  ×Å  ÐÂ  µÄ  ½ôÆÈ  ÈÎÎñ  ¡£
¡°  Ã»ÓÐ  º¢×Ó  µÄ  ÊÀ½ç  ÊÇ  ¼ÅÄ¯  µÄ  £¬  Ã»ÓÐ  ÀÏÈË  µÄ  ÊÀ½ç  ÊÇ  º®Àä  µÄ  ¡£
Ëû  Ëµ  £¬  Õâ  ¡°  ²»ÊÇ  Ò»ÖÖ  ·çÏÕ  £¬  ¶øÊÇ  Ò»ÖÖ  ±£Ö¤  ¡£
¡°  ÊÀ½ç  ×ãÇò  ÔË¶¯  ²»ÊÇ  ÓÉ  Ë­  Ö÷Ô×  µÄ  ÎÊÌâ  £¬  Ëü  Ó¦¸Ã  ÊÇ  ¶àÔª»¯  µÄ  £¬  ¶ø  ²»ÊÇ  Ò»Ôª»¯  µÄ  ¡£
¡°  ¹ú¼Ê  ½ðÈÚÊÐ³¡  ·çÔÆ±ä»Ã  £¬  ¾ºÕù  Òì³£  ¼¤ÁÒ  ¡£
¡°  ÎÒ  Ò²  ½Ð  ²»  ³ö  Ãû  ¶ù  £¬  Ã»ÓÐ  ÈË  ×¨ÃÅ  ÔÔÖÖ  £¬  Ëü  È´  ²»  Ôñ  µØ  ¶ø  Éú  ¡£
¡°  ²úÓÍ¹ú  ¡¢  ¹ú¼Ê  Ê¯ÓÍ  ¹«Ë¾  ºÍ  Ê¯ÓÍ  Ïû·Ñ  ¹ú  Ó¦¸Ã  Ïà»¥  Ð­ÉÌ  £¬  ÔÚ  ³¤ÆÚ  »¥Àû  »ù´¡  ÉÏ  ½¨Á¢  ÐÂ  µÄ  ÓÍ  ¼Û  ÌåÏµ  ¡£
¡°  ÎÒÃÇ  ²»µÃ²»  Í¬ÐÄÐ­Á¦  ¶Ô¸¶  ÕâÐ©  ÎÊÌâ  ¡£
¡°  ÈËÃÇ  »³×Å  ¾øÍû  µÄ  ÐÄÇé  µ½´¦  ÐÐ×ß  ¡£
¡°  ´ÓÑÏ  £¬  Ö÷Òª  µÄ  ¡¢  Ê×Òª  µÄ  ÊÇ  Òª  ´Ó  ×Ô¼º  ÑÏ  Æð  ¡£
¡°  ºÃ²»ÈÝÒ×  Õù  À´  ÁË  ¡®  ²¼¾Ö  ½¨Éè  È¨  ¡¯  £¬  ¾ÍÒª  ×¥½ô  ¸ãºÃ  ×ÔÉí  ½¨Éè  ¡£
¡°  ¿¿  Ò»  Ö»  À®°È  Ïò  ÇàÄê  ×ö  ÕþÖÎ  Ë¼Ïë  ¹¤×÷  µÄ  ·½·¨  ÒÑ  ²»  Áé  ¡£
¡°  ×ÔÓÉ  ÊÇ  Ò»¸ö  ²»¿É  ·Ö¸î  µÄ  ÕûÌå  £¬  Ò»¸ö  ÈË  Ã»ÓÐ  ×ÔÓÉ  £¬  ´ó¼Ò  ¾Í  ¶¼  Ã»ÓÐ  ×ÔÓÉ  ¡£
¡°  ÕâÑù  Ñ¡  ¸É²¿  £¬  Ò»Éú  ÄÜ  Åö  ÉÏ  ¼¸  »Ø  £¿
¡°  Ô²ÔÂ  µ±¿Õ  £¬  ÔÂ¹âÈçË®  £¬  ÊÀ½ç  Ò»Æ¬  ëüëÊ  ¡£
Ëû  ÔÚ  ¡¶  ½â·Å  Ë¼Ïë  £¬  ÊµÊÂÇóÊÇ  £¬  ÍÅ½áÒ»ÖÂ  ÏòÇ°¿´  ¡·  Ò»  ÎÄ  ÖÐ  £¬  ¾Í  Ìá³ö  ÁË  ¡°  »ú¹¹  Ó·Ö×  £¬  ²ã´Î  ÖØµþ  £¬  ÊÖÐø  ·±ÔÓ  £¬  Ð§ÂÊ  ¼«  µÍ  ¡£
¡°  ´ÓÑÏ  £¬  Ö÷Òª  µÄ  ¡¢  Ê×Òª  µÄ  ÊÇ  Òª  ´Ó  ×Ô¼º  ÑÏ  Æð  ¡£
¡°  ºÃ²»ÈÝÒ×  Õù  À´  ÁË  ¡®  ²¼¾Ö  ½¨Éè  È¨  ¡¯  £¬  ¾ÍÒª  ×¥½ô  ¸ãºÃ  ×ÔÉí  ½¨Éè  ¡£
¡°  ¿¿  Ò»  Ö»  À®°È  Ïò  ÇàÄê  ×ö  ÕþÖÎ  Ë¼Ïë  ¹¤×÷  µÄ  ·½·¨  ÒÑ  ²»  Áé  ¡£
¡°  ×ÔÓÉ  ÊÇ  Ò»¸ö  ²»¿É  ·Ö¸î  µÄ  ÕûÌå  £¬  Ò»¸ö  ÈË  Ã»ÓÐ  ×ÔÓÉ  £¬  ´ó¼Ò  ¾Í  ¶¼  Ã»ÓÐ  ×ÔÓÉ  ¡£
¡°  ¹«°²  ²¿ÃÅ  ÎªÁË  ×ÔÐÐ³µ  °²È«  £¬  ²»  ÈÃ  ³ö×â³µ  ÔÚ  ÂíÂ·  ÉÏ  Ëæ±ã  Í£³µ  £¬  ÕâÊÇ  Ó¦¸Ã  µÄ  ¡£
¡°  ÎÒ  ÑÛ  ÊÖ  £¨  Ö÷Òª  ÊÇ  ×óÊÖ  Ê³Ö¸  £©  Æë  ÏÂ  £¬  ×Ü  µÄ  ÆÀ¶¨  ÊÇ  ºÃ  ²»  ºÃ  £¬  ºÃ  µ½  Ê²Ã´  ³Ì¶È  £¬  ÓÃ  µÄ  Ê¯  ÖÊ  £¨  ³Î  Äà  µÈ  ×¼  ´Ë  £©  ºÃ  ²»  ºÃ  £¨  ¿É  Ëµ  ×î  ÖØÒª  £©  £¬  ÐÎÖÆ  ÈçºÎ  £¬  Äê´ú  ÈçºÎ  £¬  Èç¹û  ÓÐ  ¿îÊ¶  £¬  Õæ  ²»  Õæ  £¬  ºÃ  ²»  ºÃ  ¡£
¡°  ÏÖÔÚ  ¶¼ÊÇ  ¶ÀÉú×ÓÅ®  £¬  Æ½Ê±  ³Ô  µÃ  ºÃ  ¡¢  ´©  µÃ  ºÃ  £¬  Ê²Ã´  ¶¼  ²»  È±  £¬  ºÃ¶à  ¸¸Ä¸  ±ã  ½«  ¸ø  º¢×Ó  ÃÇ  µÄ  ÐÂÄê  ÀñÎï  »»  ³É  ÁË  Êé  ¡£
¡°  µ«ÊÇ  ¿´  ÁË  ¸½  ÓÚ  Êéºó  µÄ  ¡¶  ½ü´ú  É¢ÎÄ  ³®  ¡·  Ä¿Â¼  Ö®ºó  £¬  ÓÖ  ÈÌ²»×¡  Òª  Ëµ  Ò»  ¾ä  »°  ¡£
¡°  ´«Í³  ÎÄ»¯  £¬  Ô´Ô¶Á÷³¤  £¬  ²©´ó¾«Éî  £¬  ¼Ì³Ð  ºëÑï  ¡£
¡°  ¹Û²ì  ÉÙÊýÃñ×å  µØÇø  Ö÷Òª  ÊÇ  ¿´  ÄÇ¸ö  µØÇø  ÄÜ²»ÄÜ  ·¢Õ¹  ÆðÀ´  ¡£
ÒªÇó  ÓÐ¹Ø  ²¿ÃÅ  ¡°  Òª  ÑÐ¾¿  ½ÌÊ¦  Ê×ÏÈ  ÊÇ  ÖÐÐ¡Ñ§  ½ÌÊ¦  µÄ  ¹¤×Ê  ÖÆ¶È  ¡£
¡°  ºöÊÓ  ½ÌÓý  µÄ  Áìµ¼Õß  £¬  ÊÇ  È±·¦  Ô¶¼û  µÄ  ¡¢  ²»  ³ÉÊì  µÄ  Áìµ¼Õß  £¬  ¾Í  Áìµ¼  ²»  ÁË  ÏÖ´ú»¯  ½¨Éè  ¡£
¡°  ÎÒÃÇ  ¹ú¼Ò  £¬  ¹úÁ¦  µÄ  Ç¿Èõ  £¬  ¾­¼Ã  ·¢Õ¹  ºó¾¢  µÄ  ´óÐ¡  £¬  Ô½À´Ô½  È¡¾öÓÚ  ÀÍ¶¯Õß  µÄ  ËØÖÊ  £¬  È¡¾öÓÚ  ÖªÊ¶·Ö×Ó  µÄ  ÊýÁ¿  ºÍ  ÖÊÁ¿  ¡£
¡°  ÎÒÃÇ  Òª  ÊµÏÖ  ÏÖ´ú»¯  £¬  ¹Ø¼ü  ÊÇ  ¿ÆÑ§¼¼Êõ  Òª  ÄÜ  ÉÏÈ¥  ¡£
¡°  ÎÒ  ÖªµÀ  ¿ÆÑ§  ¡¢  ½ÌÓý  ÊÇ  ÄÑ  ¸ã  µÄ  £¬  µ«ÊÇ  ÎÒ  ×Ô¸æ·ÜÓÂ  À´  ×¥  ¡£
¡°  Ò»µã  ÍâÓï  ÖªÊ¶  ¡¢  ÊýÀí»¯  ÖªÊ¶  Ò²  Ã»ÓÐ  £¬  »¹  ÅÊ  Ê²Ã´  ¸ß·å  £¿
¡°  ÔÚ  ÎÒÃÇ  ×ö  ×ÓÅ®  µÄ  ÑÛ  ÖÐ  £¬  Ëû  ÊÇ  Ò»¸ö  ÑÏÀ÷  µÄ  ¸¸Ç×  £¬  Í¬Ê±  ÓÖÊÇ  Ò»¸ö  ³äÂú  °®ÐÄ  µÄ  ¸¸Ç×  ¡£
¡°  ÑÛÏÂ  £¬  Ê²Ã´  ÊÂ  ²»ÐË  ¹ØÏµ  ¡¢  ÃÅÂ·  £¿
  ÕâÖÖ  ºÃÊÂ  µ½Í·À´  »¹  ²»ÊÇ  ÂÖ  µ½  ¹«°²  ×ÓµÜ  ºÍ  ¹ØÏµ»§  Í·  ÉÏ  £¿
¡°  ²ì  Éí  ¶ø  ²»¸Ò  ÎÜ  £¬  ·î  ·¨Áî  ²»ÈÝ  Ë½  £¬  ¾¡  ÐÄÁ¦  ²»¸Ò  ñæ  £¬  Ôâ  »¼ÄÑ  ²»  ±Ü  ËÀ  £¬  ¼û  ÏÍ  ²»  ¾Ó  Æä  ÉÏ  £¬  ÊÜ  Â»  ²»  ¹ý  Æä  Á¿  £¬  ²»  ÒÔ  Íö  ÄÜ  ¾Ó  ×ð  ÏÔ  Ö®  Î»  ¡£
¡°  Ò»¸ö  ÈË  ²»¹Ü  Ñ§  Ê²Ã´  ×¨Òµ  £¬  ×ÜµÃ  ¶®  Ò»Ð©  ÎÄÑ§  ÖªÊ¶  £¬  ÓÐ  Ò»µã  ÒÕÊõ  ËØÑø  £¬  Õâ  ¶ÔÓÚ  ·á¸»  ×Ô¼º  µÄ  Ë¼Ïë  ºÍ  Éú»î  £¬  Ìá¸ß  ×Ô¼º  µÄ  ÉóÃÀ  ÄÜÁ¦  ºÜ  ÓÐ  ºÃ´¦  ¡£
¡°  Òª  ÎüÊÕ  ÊÀ½ç  ¸÷¹ú  µÄ  ÏÈ½ø  ¿ÆÑ§  ÎÄ»¯  ÖªÊ¶  £¬  ¾Í  ±ØÐë  ¶®  ÍâÎÄ  ¡£
¡°  Ö»ÓÐ  Ñ§Êõ  ÉÏ  µÄ  ·¢Õ¹  £¬  ÖµµÃ  ×÷  ´óÑ§  µÄ  ¼ÍÄî  ¡£
¡°  ÎÒÃÇ  ÕâÃ´  ×ö  £¬  ±ðÈË  ÔõÃ´  ¿´  ÎÒÃÇ  £¿
¡°  ÎÒ  ¾õµÃ  £¬  Í¬  ¸öÈË  ×¬Ç®  ±È  ÆðÀ´  £¬  ¹ú¼Ò  µÄ  ¸»Ç¿  ¸ü  ÖØÒª  ¡£
¡°  ÎÒ  ¸É  ³ö°æ  ÕâÃ´  ¾Ã  ÁË  £¬  ÔÚ  ³ö°æ½ç  ÓÐ  ²»ÉÙ  ÅóÓÑ  ¡£
¡°  ½ÌÓý  ºÃ  º¢×Ó  µÄ  ¹Ø¼ü  ÊÇ  Ò»¸ö  ¡®  ÐÐ  ¡¯  ×Ö  £¬  ¼áÐÅ  ÎÒÃÇ  µÄ  º¢×Ó  ÄÜ  ÐÐ  ¡£
¡°  »Ô»Í  ÊÇ  ¹ýÈ¥  µÄ  £¬  ³É¼¨  ÊÇ  Ç°ÈË  µÄ  ¡£
¡°  Æû³µ  ÔË¶¯  ÊÇ  Æû³µ  Éú²ú  ³§¼Ò  µÄ  ÔË¶¯  £¬  ×Ô  Æû³µ  ÎÊÊÀ  ÒÔÀ´  Ò»Ö±  Èç´Ë  ¡£
¡°  ´ÓÀ´  Îï  ÒÕ  ÄÑ  ÏàÍ¨  £¬  ½ñ  ¼û  ¹¥¼á  Îª  ½»ÈÚ  ¡£
¡°  ÐÄÀï  ÀÏ  µë  ×Å  ¼ÒÀï  £¬  ¿É  ½Å  ×ÜÊÇ  Âõ  Ïò  º°  ¡®  ¾ÈÃü  ¡¯  µÄ  µØ·½  £¬  ÎÒ  ÊÇ  ¸ö  ¸É²¿  °¡  ¡£
¡°  Õâ´Î  »áÒé  ºÜ  ÖØÒª  £¬  È«ÊÀ½ç  ¶¼  ºÜ  ¹Ø×¢  ¡£
¡°  ÎÒÃÇ  µÄ  ×æÏÈ  ÔÚ  ·¢Ã÷  ÔìÖ½  Êõ  Ö®Ç°  £¬  ¾Í  ÔÚ  Öñ  Æ¬  ÉÏ  Ð´×Ö  ¡£
¡°  ³ÇÇø  ¡¢  ÑØ  ºþ  ºÍ  ´óÆ¬  ÂÌ»¯  ´ø  ³ÄÍÐ  ×Å  ¾«ÖÂ  »Öºê  µÄ  ½¨Öþ  £¬  ÕâÐ©  ½¨Öþ  Èç  Ê«  Ò»°ã  ÌøÔ¾  £¬  ËÆ  ÒôÀÖ  Ò»°ã  ºÍ³©  ¡£
¡°  ¹ú¼Ò  ±£»¤  ³Ð°ü  ÔìÁÖ  µÄ  ¼¯Ìå  ºÍ  ¸öÈË  µÄ  ºÏ·¨È¨Òæ  £¬  ÈÎºÎ  µ¥Î»  ºÍ  ¸öÈË  ²»µÃ  ÇÖ·¸  ³Ð°ü  ÔìÁÖ  µÄ  ¼¯Ìå  ºÍ  ¸öÈË  ÒÀ·¨  ÏíÓÐ  µÄ  ÁÖÄ¾  ËùÓÐÈ¨  ºÍ  ÆäËû  ºÏ·¨È¨Òæ  ¡£
¡°  ¾¯¹Ù  £¬  ÎÒ  ÊÇ  ÍâµØ  »§¿Ú  µÄ  ¼ÝÊ»Ô±  ¡£
¡°  ´Ë´Î  »ú¹¹¸Ä¸ï  Ç°  £¬  ÎÒ¹ú  µÄ  Ò½Ò©  ÌåÖÆ  ÊÇ  ¶àÍ·  ·ÖÉ¢  ¡¢  Ôð  È¨  ·ÖÀë  µÄ  ¹ÜÀí  ¡£
¡°  ¿ªÊ¼  £¬  ÎÒ  ºÍ  °®ÈË  ×ö  ·þ×°  ÉúÒâ  £¬  ÓÉÓÚ  ²»  ¶®  ¡®  ÐÐÇé  ¡¯  ¡£
¡°  ÎÒ  Ïë  ÓÐ  ¸ö  ×Ô¼º  µÄ  Ð¡  ÉÌÍ¤  £¬  Âô  µã  ÑÌ  ¾Æ  Ê³Æ·  £¬  ×îºÃ  ÔÙ  ×°  ÉÏ  ¸ö  µç»°  £¬  ¿ÉÊÇ  µç»°  ºÜÄÑ  Åú  ¡£
¡°  ¼±  ²¿¶Ó  Ö®  Ëù  ¼±  £¬  °ï  ²¿¶Ó  Ö®  Ëù  Ðè  ¡£
¡°  ¾ü¶Ó  ÊÇ  ¹ú¼Ò  ÕþÈ¨  µÄ  ÖùÊ¯  £¬  Ò²ÊÇ  ÀÏ°ÙÐÕ  µÄ  Ï£Íû  ËùÔÚ  ¡£
¡°  ¾ÍÒµ  ÎÊÌâ  ÊÇ  ±ØÐë  ³¤ÆÚ  ¹Ø×¢  ºÍ  ×ÅÁ¦  ½â¾ö  ºÃ  µÄ  ´ó  ÎÊÌâ  ¡£
¡°  ÕâÊÇ  Çî  ÎÒ  Ò»Éú  ÐÄÑª  µÄ  ¿ÆÑÐ³É¹û  £¬  ÕÒ  ÁË  ¼¸¼Ò  ³ö°æÉç  ¶¼  ±»  ¾Ü  Ö®  ÃÅ  Íâ  ¡£
¡°  ¾üÈË  ÓÉ  ÐÐÕþ  Ö°Îñ  ºÍ  ¾üÏÎ  ¹¹³É  Ê×³¤  ºÍ  ²¿Êô  £¬  ÉÏ¼¶  ºÍ  ÏÂ¼¶  ÒÔ¼°  Í¬¼¶  ¹ØÏµ  £¬  ¾üÈË  Ö®¼ä  Í¨³£  ³Æºô  Ö°Îñ  »ò  ÐÕÃû  ¼Ó  Ö°Îñ  £¬  »ò  Ö°Îñ  ¼Ó  Í¬Ö¾  £¬  »ò  ÐÕÃû  ¼Ó  Í¬Ö¾  ¡£
¡°  ÏÂ¼¶  ½Ð  ÎÒ  ¡®  ÕýÖ°  ¡¯  £¬  ÉÏ¼¶  ³Æ  ÎÒ  ¡®  ¸çÃÇ  ¶ù  ¡¯  £¬  ÕâÑù  µÄ  ¡®  ×ðÖØ  ¡¯  Õæ  ÈÃ  ÈË  ÊÜ²»ÁË  ¡£
¡°  ÉÏ¸æ  £¬  ¹þ¹þ  ¹þ¹þ  £¬  Äã  ÕæÊÇ  ¸ö  ³û¶ù  £¡
¡°  Äã  ÐÝÏë  ´µ  ´ó»°  ÏÅ  ÎÒ  £¬  ÒÔÎª  ÎÒ  ¾åÅÂ  ×¦ÑÀ  ¾Í  ÈÄ  ¹ý  Äã  µÄ  ÐÔÃü  ¡£
¡°  ¡®  »¢  ¶ø  ¹Ú  ¡¯  Õâ  ¾ä  ¹Å»°  £¬  Ö¤Ã÷  Õâ  »¢  ´÷  ÎÚÉ´  ÊÇ  ¹ÅÒÑÓÐÖ®  µÄ  ¡£
¡°  Äã  ´ò  ÎÒ  ²»µÃ  £¬  ´ò  ÁË  ÎÒ  £¬  Äã  »á  ÈÇ  ÏÂ  É±  Éí  ´ó»ö  ¡£
¡°  ÀÏÆÅ  °¡  £¬  Äã  Ó¦¸Ã  ÔÙ  ¸ø  Ñ°  ºô  Ð¡½ã  ´ò  ¸ö  µç»°  ¡£
¡°  ·çÏÕÍ¶×Ê  µÄ  Ä¿µÄ  ²»  ÔÚÓÚ  ¶Ô  ±»  Í¶×Ê  ÆóÒµ  ¹É·Ý  µÄ  Õ¼ÓÐ  ºÍ  ¿ØÖÆ  £¬  ¶øÊÇ  ¾¡¿ì  »ØÊÕ  Á÷¶¯×Ê½ð  ÒÔ  »ØÀ¡  Í¶×ÊÕß  ²¢  ½øÐÐ  ÐÂ  µÄ  Í¶×Ê  ¡£
¡°  ³É¹û  ¼ø¶¨  µÄ  ÆÀ¼Û  Òâ¼û  ÊÇ  ¸ø  Ë­  ¿´  µÄ  £¿
¡°  Ã×  ×Ö  Æì  ÏÂ  £¬  ÓÐÈË  ÔÚ  ÆÚÅÎ  £¬  ÓÐÈË  ÔÚ  ¾ÚÉ¥  ¡£
¡°  ÕâÊÇ  ÏÈÉú  ºÍ  ×ÜÀí  µÄ  ÓÑÒê  µÄ  ¼ÍÄî  ¡£
ÎÄÕÂ  Ëµ  £¬  Ë®»õ  ÊÖ»ú  ¼´  ×ßË½  ÊÖ»ú  £¬  Âò·½  ºÍ  Âô·½  ¶¼  Ã»ÓÐ  ÉÏ  ¹ØË°  £¬  ´ó´ó  µØ  Õ¼  ÁË  ¹ú¼Ò  µÄ  ±ãÒË  £¬  µ¹Ã¹  µÄ  ÊÇ  ¹ú¼Ò  ºÍ  ÄÇÐ©  ÉÏ  ÁË  ¹ØË°  µÄ  ºÏ·¨  ¾­Óª  µÄ  ÉÌ¼Ò  £»  µ«  ¡°  µ¹Ã¹  µÄ  Ö»µ±  ³Ô  ÁË  ÑÆ°Í¿÷  £¬  ²»  º°  ²»  ½Ð  ¡£
¡°  ÏÖ´ú  ÆóÒµ  µÄ  ¾ºÕù  £¬  ÊÇ  Æ·ÅÆ  µÄ  ¾ºÕù  ¡£
¡°  µ½  ¸½½ü  ÆóÒµ  Àï  ¸É»î  £¬  »òÊÇ  ×ö  µã  Ð¡  ÂòÂô  ¡£
¡°  ¿É²»ÊÇ  £¬  ÏÖÔÚ  ÖÖÌï  ¿É  ±È  ÒÔÇ°  Ê¡ÐÄ  ¶à  ÁË  ¡£
¡°  Òª  Ëµ  ÈÕ×Ó  ÊÇ  Ô½  ¹ý  Ô½  ºÃ  ÁË  £¬  ³Ô  µÄ  ¡¢  ´©  µÄ  ¡¢  ÓÃ  µÄ  ¶¼  ²»  ³î  ¡£
¡°  ²»  À§ÄÑ  £¬  Õþ¸®  ÓÐ  ±£»¤¼Û  £¬  Ò²  Ã»ÓÐ  ´ò°×Ìõ  ¡£
¡°  ¶¼  Õâ  °Ñ  Äê¼Í  ÁË  £¬  ²»  ½²¾¿  ÄÇÃ´  ¶à  ÁË  ¡£
¡°  Ã»  ÎÊÌâ  £¬  ¹ú¼Ò  ÔÚ  Õâ¶ù  ¸ã  ÖÖ  ²Ý  ÑøÐó  ÊÔÑé  £¬  ÎÒÃÇ  Õ´  ÁË  ¹â  ¡£
¡¯  Êµ¼ù  Ö¤Ã÷  £¬  ¿ÆÑ§¹ÜÀí  ÊÇ  ÆóÒµ  ÔÚ  ÊÐ³¡¾­¼Ã  Ìõ¼þ  ÏÂ  Éú´æ  ºÍ  ·¢Õ¹  µÄ  ÖØÒª  ÒòËØ  ¡£
¡¯  ÎÒ  ²»¾õ  ÀáÈçÈªÓ¿  £¬  Ò»ÏÂ×Ó  ÎÒ  Àí½â  ÁË  Ðí¶à  £¬  Ã÷°×  ÁË  Ðí¶à  ¡£
¡°  ÎÒ  ÓÉÖÔ  µØ  ¸ÐÐ»  µ³  ºÍ  ÈËÃñ  ¸ø  ÁË  ÎÒ  °Ö°Ö  ÕâÃ´  ¸ß  µÄ  ÈÙÓþ  ¡£
¡°  ÌúÂ·  ÔÚ  ¼¤ÁÒ  µÄ  ÊÐ³¡  ¾ºÕù  ÖÐ  £¬  È·Êµ  Èç  ¡¶  ¹ú¸è  ¡·  Ëù  ³ª  £º  ÒÑ¾­  µ½  ÁË  ×î  Î£ÏÕ  µÄ  Ê±ºò  ¡£
¡°  ÄêÇáÈË  ¸ü  Ó¦¸Ã  ¶à  ³Ô  Ð©  ¿à  £¬  ×Ô¾õ  µØ  Ä¥Á·  ×Ô¼º  µÄ  ÒâÖ¾  ¡£
¡°  ÈôÊÇ  Õâµã  Î¯Çü  ¶¼  ÊÜ²»ÁË  £¬  Ì¸  ºÎ  ¸ïÃü  ¡£
¡°  ÎÒ  µÄ  ¼Ò  ºÜ  Æ¶Çî  £¬  Í¯Äê  Ê±´ú  ¶Á  ²»  Æð  Êé  £¬  ¶øÊÇ  ¶Á  ×Å  Éç»á  Õâ  ²¿  Ò»  ¸±  ¸±  ÀäÑÛ  ÆçÊÓ  µÄ  Ãæ¿×  £¬  ¾­³£  ÎÞ¶Ë  ÌôÌÞ  ¡¢  ¼¥·í  ºÍ  ÆÛÑ¹  ÇîÈË  µÄ  Êé  ¡£
¡°  ÊµÊ©  ËÍ  ÎÂÅ¯  ¹¤³Ì  £¬  Òª  ¶¯  Õæ  ¸ÐÇé  £¬  ÄÃ  Ó²  ´ëÊ©  £¬  »¨  ´ó  Á¦Æø  £¬  ÏÂ  Õæ  ¹¦·ò  £¬  Îª  ÏÂ¸Ú  Ö°¹¤  ºÍ  À§ÄÑ  Ö°¹¤  ÅÅÓÇ½âÄÑ  ¡£
¡°  ÊÇµÄ  £¬  Ã»ÓÐ  Ê²Ã´  ÓûÍû  £¬  ¾Í  ÊÇ  ÕâÑù  Ò»ÖÖ  ¾³½ç  £¬  ÊÇ  ÎÒÃÇ  ¹ýÈ¥  É¢²½  ³¤Ì¸  µÄ  Çé¾°  £¬  Ã»ÓÐ  Ë½Äî  £¬  Ì¸  µÄ  Ò²ÊÇ  ÌìÉÏ  ÈË¼ä  ¡£
¡°  Äã  ¿É  ÖªµÀ  ÎÒ  ¾­ÊÜ  ÁË  ¶àÉÙ  Äê  µÄ  ¿ñ·ç  Óë  ±©Óê  £¬  À×  Åü  Óë  µç»÷  £¿
¡°  Ò»Ê§×ã³ÉÇ§¹ÅºÞ  £¬  Í¬Ñ§  ÃÇ  £¬  ¿´µ½  ½ñÌì  µÄ  ÎÒ  £¬  ÄãÃÇ  ÊÇ·ñ  ¸ÐÎò  µ½  ÁË  Ê²Ã´  £¿
¡¯  ËûÃÇ  µÃµ½  Õâ  ÕÅ  ÊÕ¾Ý  ºó  £¬  ¿ÉÒÔ  ÀûÓÃ  ÈËÃÇ  ÔÚ  Æ±¾Ý  ÖªÊ¶  ÉÏ  µÄ  Ç·È±  £¬  ¸ø  ÈËÃÇ  Ôì³É  ÓÐ  ÔÚÍ¾  ×Ê½ð  µÄ  Ó¡Ïó  £¬  ´Ó¶ø  ½øÐÐ  ÉÌÒµ  Õ©Æ­  »î¶¯  ¡£  ¡±
¡°  ¿Í»§  ½²  £¬  Ö»Òª  ¿ª  ÕÅ  ÍÐÊÕ  ÊÕ¾Ý  ¾Í  ÐÐ  ÁË  ¡£
¡°  Å¶  £¬  ÊÇ  Âð  £¬  ÎÒ  µÄ  ¿Í»§  Ëµ  £¬  ¾ÍÊÇ  ÍËÆ±  £¬  ÎÒ  ÐÐ  Ò²  ÎÞ  ÔðÈÎ  ¡£
¡°  ºÜ  ºÃ  £¬  ºÜ  ºÃ  £¬  ÏàÊ¶  ÊÇ  Ò»ÖÖ  Ôµ·Ö  Âï  ¡£
¡°  ´«Ëµ  ÔÙ  ÃÀÀö  ÔÙ  ¶¯Ìý  £¬  ÖÕ¹é  ÊÇ  ´«Ëµ  ¡£
¡°  ºÃÈÝÒ×  ÃãÇ¿  Ö§³Å  ×Å  °Ñ  Ï·  ÑÝ  Íê  £¬  ÎÒ  µÃ  ´ø  ×Å  Âú¸¹  Ç¸Òâ  µÄ  ÐÄÇé  Ïò  ¹ÛÖÚ  È¥  Ð»Ä»  ¡£
¡°  µ³  ÊÇ  Áìµ¼  Á¦Á¿  £¬  ¾ü¶Ó  ±ØÐë  ÔÚ  µ³  µÄ  ¾ø¶Ô  Áìµ¼  Ö®ÏÂ  £¬  Õâ  ¾Í  ÊÇ  ¾ü¶Ó  µÄ  µ³ÐÔ  ºÍ  ½×¼¶ÐÔ  ¡£
¡°  µ½  ¸½½ü  ÆóÒµ  Àï  ¸É»î  £¬  »òÊÇ  ×ö  µã  Ð¡  ÂòÂô  ¡£
¡°  ¿É²»ÊÇ  £¬  ÏÖÔÚ  ÖÖÌï  ¿É  ±È  ÒÔÇ°  Ê¡ÐÄ  ¶à  ÁË  ¡£
¡°  Òª  Ëµ  ÈÕ×Ó  ÊÇ  Ô½  ¹ý  Ô½  ºÃ  ÁË  £¬  ³Ô  µÄ  ¡¢  ´©  µÄ  ¡¢  ÓÃ  µÄ  ¶¼  ²»  ³î  ¡£
¡°  ²»  À§ÄÑ  £¬  Õþ¸®  ÓÐ  ±£»¤¼Û  £¬  Ò²  Ã»ÓÐ  ´ò°×Ìõ  ¡£
¡°  ¶¼  Õâ  °Ñ  Äê¼Í  ÁË  £¬  ²»  ½²¾¿  ÄÇÃ´  ¶à  ÁË  ¡£
¡°  Ã»  ÎÊÌâ  £¬  ¹ú¼Ò  ÔÚ  Õâ¶ù  ¸ã  ÖÖ  ²Ý  ÑøÐó  ÊÔÑé  £¬  ÎÒÃÇ  Õ´  ÁË  ¹â  ¡£
¡°  Ð£³¤  ¡±  Áï  ÁË  ¡ª  ¡ª  ¡ª  ¡°  ÎÒ  ¸Ã  ÔõÃ´°ì  Ñ½  £¿
¡¯  ÎÒ  Ïë  ÄÇ  Êé  ³Ç  Î´±Ø  ÄÜ  ºÍ  ºÖ  Ä¾  Â®  Ïà±È  ¡£
¡°  ÎÒÃÇ  ÒÑ¾­  µ¢Îó  ÁË  Ì«  ¶à  µÄ  Ê±¼ä  £¬  ÎÒÃÇ  ÔÙ  Ò²  µ¢Îó  ²»  Æð  ÁË  Ñ½  £¡
¡°  ÎÒ  ¼òÖ±  ²»¸Ò  ÏàÐÅ  ×Ô¼º  µÄ  ÑÛ¾¦  £¬  ÕâÀï  µÄ  Ô°ÁÖ  Ê½  ½¨Öþ  ¡¢  ÏÖ´ú  ´óÐÍ  ÓéÀÖ  ÉèÊ©  £¬  Ó¦¸Ã  °ì  ³É  ÂÃÓÎ  ¶È¼Ù´å  °¡  ¡£
¡°  µ«  ÎÒ  ÈÏÎª  £¬  ¸÷¹ú  Ó¦¸Ã  ³ÉÎª  Æ½µÈ  ¶Ô»°  µÄ  »ï°é  £¬  ±¾×Å  Õâ  Ò»  Ô­Ôò  ½¨Á¢  ÐÂ  µÄ  ÊÀ½ç  ÐÐÎª  ×¼Ôò  ¡£
¡°  ÌúÂ·  ÔÚ  ¼¤ÁÒ  µÄ  ÊÐ³¡  ¾ºÕù  ÖÐ  £¬  È·Êµ  Èç  ¡¶  ¹ú¸è  ¡·  Ëù  ³ª  £º  ÒÑ¾­  µ½  ÁË  ×î  Î£ÏÕ  µÄ  Ê±ºò  ¡£
¡¯  ËûÃÇ  µÃµ½  Õâ  ÕÅ  ÊÕ¾Ý  ºó  £¬  ¿ÉÒÔ  ÀûÓÃ  ÈËÃÇ  ÔÚ  Æ±¾Ý  ÖªÊ¶  ÉÏ  µÄ  Ç·È±  £¬  ¸ø  ÈËÃÇ  Ôì³É  ÓÐ  ÔÚÍ¾  ×Ê½ð  µÄ  Ó¡Ïó  £¬  ´Ó¶ø  ½øÐÐ  ÉÌÒµ  Õ©Æ­  »î¶¯  ¡£  ¡±
¡°  ¿Í»§  ½²  £¬  Ö»Òª  ¿ª  ÕÅ  ÍÐÊÕ  ÊÕ¾Ý  ¾Í  ÐÐ  ÁË  ¡£
¡°  Å¶  £¬  ÊÇ  Âð  £¬  ÎÒ  µÄ  ¿Í»§  Ëµ  £¬  ¾ÍÊÇ  ÍËÆ±  £¬  ÎÒ  ÐÐ  Ò²  ÎÞ  ÔðÈÎ  ¡£
¡°  ¿´µ½  Ò»Ð©  ÀÏ¸É²¿  µ²  ²»×¡  ÓÕ»ó  £¬  ·¸  ÁË  ´íÎó  £¬  ·Ç³£  Í´ÐÄ  ¡£
¡°  ÉÙ  ·Ï»°  £¬  ÄÇ  Òª  µÈ  ×ö  Íê  £Ã£Ô  ¡¢  £Ø  ¹â  ºó  ²Å  ÖªµÀ  ¡£
¡°  ÎÒ  ²»  ×÷Çú  £¬  Ò²  ²»  Ð´  ¾ç±¾  £¬  µ«  ÎÒ  ÄÜ  ÅàÑø  ÑÝÔ±  ¡£
¡°  ÆäÊµ  £¬  ÈÎºÎ  Ò»¸ö  ÓÐ  Éç»á  Á¼Öª  µÄ  ÈË  Óö  ÉÏ  ÄÇÖÖ  ÊÂ  £¬  ¶¼  »á  ºÁ²»ÓÌÔ¥  ³å  ÉÏÈ¥  µÄ  ¡£
¡°  ¶¯Îï  ¶¼ÊÇ  »îÉúÉú  µÄ  £¬  ¿É  Ò»  ½ø  Êé±¾  ¾Í  ±äµÃ  ËÀËÀ  µÄ  ¡£
¡°  ÄãÃÇ  µÄ  ÉÆ¾Ù  Ê¹  ÎÒ  Éî¸Ð  ÈË¼ä  ÕæÇé  £¬  ¶Ô  ÎÒ  ²úÉú  ÁË  ºÜ  ´ó  µÄ  Ó°Ïì  ¡£
¡°  ºÜ  ºÃ  £¬  ºÜ  ºÃ  £¬  ÏàÊ¶  ÊÇ  Ò»ÖÖ  Ôµ·Ö  Âï  ¡£
¡°  ´«Ëµ  ÔÙ  ÃÀÀö  ÔÙ  ¶¯Ìý  £¬  ÖÕ¹é  ÊÇ  ´«Ëµ  ¡£
¡°  µ³  ÊÇ  Áìµ¼  Á¦Á¿  £¬  ¾ü¶Ó  ±ØÐë  ÔÚ  µ³  µÄ  ¾ø¶Ô  Áìµ¼  Ö®ÏÂ  £¬  Õâ  ¾Í  ÊÇ  ¾ü¶Ó  µÄ  µ³ÐÔ  ºÍ  ½×¼¶ÐÔ  ¡£
¡¯  Êµ¼ù  Ö¤Ã÷  £¬  ¿ÆÑ§¹ÜÀí  ÊÇ  ÆóÒµ  ÔÚ  ÊÐ³¡¾­¼Ã  Ìõ¼þ  ÏÂ  Éú´æ  ºÍ  ·¢Õ¹  µÄ  ÖØÒª  ÒòËØ  ¡£
¡¯  ÎÒ  ²»¾õ  ÀáÈçÈªÓ¿  £¬  Ò»ÏÂ×Ó  ÎÒ  Àí½â  ÁË  Ðí¶à  £¬  Ã÷°×  ÁË  Ðí¶à  ¡£
¡°  ÎÒ  ÓÉÖÔ  µØ  ¸ÐÐ»  µ³  ºÍ  ÈËÃñ  ¸ø  ÁË  ÎÒ  °Ö°Ö  ÕâÃ´  ¸ß  µÄ  ÈÙÓþ  ¡£
ËûÄê  ÎÒ  Èô  Îª  Çà  µÛ  £¬  ±¨  Óë  ÌÒ»¨  Ò»  ´¦  ¿ª  ¡£  ¡±
ÔÚ  ´óÑ§  Àï  ÓÖ  ¶Á  µ½  ÁË  Ëû  µÄ  Áí  Ò»  Ê×  ¡¶  Ìâ  ¾Õ»¨  ¡·  £º  ¡°  ìªìª  Î÷·ç  Âú  Ôº  ÔÔ  £¬  Èï  º®  Ïã  Àä  µû  ÄÑ  À´  ¡£
Ëû  »Ø´ð  Ëµ  £º  ¡°  µ½  ÕâÀï  À´  ÌýÏ·  µÄ  »áÓÑ  £¬  Ã»  Ò»¸ö  Æðºå  µÄ  ¡£
Ö»Òª  ÉíÌå  ÔÊÐí  £¬  ÎÒ  ½«  ¼ÌÐø  Å¬Á¦  Ð´  ÏÂÈ¥  ¡£  ¡±
Ëû  Ö¸  ×Å  É½  ÄÔ  ¶ù  ÉÏ  µÄ  ºìÆì  Ëµ  £º  ¡®  ÎÒ  ÊÇ  ÕÆ  Æì  µÄ  £¬  ¿É  ±ð  Ð¡¿´  Ëý  Ó´  £¡
Ëû  Ëµ  £º  ¡°  ÒÕÊõ  ÊÇ  µ³  ºÍ  ÈËÃñ  µÄ  £¬  ÎÒ  Õâ¸ö  ÈË  Ò²ÊÇ  µ³  ºÍ  ÈËÃñ  µÄ  ¡£
±Ê  Ö®  ·æ  Èç  ÈË  Ö®  ¼¤Çé  £¬  Ðë  ÓÃÐÄ  ±£Ñø  £¬  ²»È»  £¬  ±Ê  Ôò  ÈÝÒ×  ³É  ËÀ  ±Ê  ÒÓ  £¡  ¡±
ÕâÑù  £¬  ¡®  Ñø  ¹«Ë¾  ¡¯  µÄ  Ç®  Ö÷Òª  ²»ÓÃ  ×¡»§  À´  ·ÖÌ¯  £¬  ¿ÉÒÔ  ¿¿  ºÏÀí  µÄ  ÊÕ·Ñ  Ó®µÃ  ÒµÖ÷  »¶Ó­  ¡£  ¡±
·¿ÎÝ  µÄ  ±£Öµ  ºÍ  ÉýÖµ  £¬  Êµ¼ÊÉÏ  ÊÇ  ·¿ÎÝ  ÊÛºó·þÎñ  ²úÉú  µÄ  ¸½¼ÓÖµ  ¡£  ¡±
×î´ó  µÄ  ÌØµã  ÊÇ  »¢  ¡¢  Ê¨  ¡¢  ±ª  ¡¢  ºï  µÈ  ÍêÈ«  ·Å  ¹é  ×ÔÈ»  ¡£  ¡±
½¨Éè  ºÃ  ÉúÌ¬  »·¾³  £¬  ²Å  ÄÜ  ×öµ½  Éú²ú  Óë  ÉúÌ¬  ¡¢  ÉúÌ¬  Óë  Éú»î  ºÍÐ³  ·¢Õ¹  ¡£  ¡±
²»¹â  ÕâÐ©  £¬  È«ÊÐ  Á¬  ÄÜ  ÓÎÓ¾  µÄ  º£Ì²  Ò²  ²»  ¶à  ÁË  ¡£  ¡±
ÀÏÄê  ³£  Óë  ÉÙÄê  ÓÎ  £¬  ÀÏÍ·  Ã»ÓÐ  ÉÙÄê  ³î  £¬  Ëä  ÊÇ  ÀÏÍ·  £¬  ²»ÊÇ  ÀÏÍ·  ¡£  ¡±
Ê«  Àï  ³ª  µÀ  £º  ¡°  ÀÏÍ·  £¬  ÀÏÍ·  £¬  Ëû  ÊÇ  ÉÙÄê  ÁìÍ·  ¡£
¾ÍÊÇ  ÁôÏÂ  ÎÒ  Ò»¸ö  ÈË  £¬  Ò²  Òª  ¾Ù  ×Å  ºìÆì  £¬  ÅÀÉ½  Ô½  Áë  ¸É  µ½µ×  ¡£  ¡±
ÔÚ  µÐÈË  ÖØÖØ  ¡°  Î§½Ë  ¡±  £¬  ¾É  ÈËÔ±  ÅÑÌÓ  £¬  ÆðÒå  ²¿¶Ó  Ê®·Ö  ½ô¼±  µÄ  ÑÏÖØ  Ê±¿Ì  £¬  Ëû  Ðä×Ó  Ò»  ¾í  £¬  È­Í·  Ò»  ¾Ù  £¬  ¼á¶¨  µØ  ¶Ô  ÁôÏÂ  µÄ  ¹Ù±ø  Ëµ  £º  ¡°  ÎÒÃÇ  ¾Ù  Æì  ÆðÒå  ÊÇ  ÎªÁË  ¸É  ¸ïÃü  £¬  ¸É  ¸ïÃü  ¾Í  ²»ÄÜ  ÅÂ  ³Ô¿à  £¬  ²»ÄÜ  ÅÂ  Á÷Ñª  ÎþÉü  ¡£
·Å¼Ù  »Ø¼Ò  £¬  ÎÒ  °Ñ  ÀÏÊ¦  µÄ  Õâ  ¶Î  »°  £¬  ½²  ¸ø  ÄêÂõ  µÄ  Ä¸Ç×  Ìý  £¬  Ä¸Ç×  àß  ×Å  »ë×Ç  µÄ  ÀáÖé  Ëµ  £º  ¡°  ÌýËµ  ¹ý  £¬  ÌýËµ  ¹ý  £¬  ÄãÃÇ  ÕâÐ©  ÍÞ¶ù  ÃÇ  ¿É  ±ð  Íü  ÁË  ÎÒÃÇ  ¹ú¼Ò  µÄ  ³ÜÈè  °¡  £¡
Ò»¸ö  º¢×Ó  ÔÚ  ÖÜ  ¼Ç  ÖÐ  Ð´  µÀ  £º  ¡°  ÎÒÃÇ  ÓÐ  ÐÄÀí  ÎÊÌâ  £¬  ¾Í  È¥  ÕÒ  ÐÄÀí  ÀÏÊ¦  °ïÖú  ¡£
ÎÒÃÇ  Õò  ¸É²¿  ´ó¶à  ÊÇ  °×¶¡  £¬  µÃ  ½è  ¡®  ÄÔ´ü  ¡¯  Éú²Æ  £¬  ½è  ±ðÈË  µÄ  ÍÈ  ´ê  ×Ô¼º  µÄ  Éþ  ¡£  ¡±
Ëû  Ëµ  £º  ¡°  Õâ´Î  ³ö¹ú  ×î´ó  µÄ  ÊÕ»ñ  ÊÇ  ÕæÕý  ¸Ðµ½  ÔÛÃÇ  Âäºó  ¡£
Éç»áÖ÷Òå  ÊÐ³¡¾­¼Ã  Ìá³«  ¾ºÕù  £¬  ÓÐ  ·ç  µÄ  Ê¹  ·ç  £¬  ÓÐ  Óê  µÄ  Ê¹  Óê  £¬  °ËÏÉ¹ýº£  £¬  ¸÷  ÏÔ  Æä  ÄÜ  ¡£  ¡±
Ëý  ÓÐ  ¾ä  ¸ñÑÔ  £º  ¡°  À§ÄÑ  ¡¢  À§ÄÑ  £¬  À§  ÔÚ  ¼ÒÀï  ¾Í  ÄÑ  £»  ÃÅÂ·  ¡¢  ÃÅÂ·  £¬  ³öÃÅ  È¥  ¾Í  ÓÐ  Â·  ¡£
¶ø  ÏÖ´ú  ÆóÒµ  µÄ  ÃûÅÆ  ²úÆ·  ÊÇ  ¼¯Ìå  ÖÇ»Û  µÄ  ½á¾§  £¬  ÐèÒª  °Ñ  Ã¿  Ò»¸ö  ÈË  µÄ  ÒâÖ¾  ¶¼  Äý½á  ÔÚ  Ò»  Ìõ  Éú²úÏß  ÉÏ  ¡£  ¡±
ÏÖÔÚ  Òª  ÉÌÁ¿  ÈçºÎ  ´¦Àí  ºÃ  ÕâÐ©  ¹ØÏµ  ¡£  ¡±
´åÃñÎ¯Ô±»á  Ó¦µ±  ±£Ö¤  ¹«²¼  ÄÚÈÝ  µÄ  ¼°Ê±  ÐÔ  ºÍ  ÕæÊµÐÔ  ¡£  ¡±
ÎªÁË  ´Ó  ¸ù±¾ÉÏ  ½â¾ö  Õâ  Ò»  Ã¬¶Ü  £¬  ÇÐÊµ  ¼ÓÇ¿  ÈºÖÚ  ¶Ô  ´åÎ¯»á  ¸É²¿  µÄ  ÃñÖ÷  ¼à¶½  £¬  ÐÞ¶©  ²Ý°¸  ÏàÓ¦  µØ  ¶Ô  ÃñÖ÷  ¼à¶½  ÖÆ¶È  ×÷  ÁË  ²¹³ä  £¬  Ã÷È·  ¹æ¶¨  £º  ¡°  ´åÃñÎ¯Ô±»á  ÊµÐÐ  ´å  Îñ  ¹«¿ª  Ô­Ôò  ¡£
ÔÚ  Õâ  Ö®ºó  £¬  ÎÒÃÇ  µÄ  ÎÄ»¯  ×ÊÔ´  ±ØÈ»  »á  ÓÉ  ÏÁ°¯  ±äµÃ  ·á¸»  ÆðÀ´  £¬  ÓÉ  ÄýÖÍ  ±äµÃ  ÔË¶¯  ÆðÀ´  £¬  ÓÉ  Ò»°ã  µÄ  ·º·º¶øÌ¸  £¬  ±äÎª  ½ô  ¿Û  µ±½ñ  Éç»á  ÏÖÊµ  Óë  ÐÄÀí  ÏÖÊµ  µÄ  ±ê  °Ð  ¡£  ¡±
ÄÄÀï  ÄÜ  Ïñ  µçÊÓ»ú  Àï  Ëµ  µÄ  ÄÇÑù  £¬  ÄÜ  Îª  ÈËÃÇ  ×÷  ³ö  ÄÇÐ©  ¹±Ï×  °¡  £¡  ¡±
ÕâÊ±  £¬  Ò»¸ö  ×î´ó  µÄ  â¨ºïÌÒ  ´ò¶Ï  Ëµ  £º  ¡°  µçÊÓ»ú  Àï  Ëµ  µÄ  ¶¼ÊÇ  ¶Ô  µÄ  £¬  ÎÒÃÇ  È«Éí  ÊÇ  ±¦  £¬  ¶Ô  ÈËÃÇ  µÄ  °ïÖú  Ó¦¸Ã  ÊÇ  ºÜ  ´ó  µÄ  ¡£
²»  ÍêÈ«  ºÃ  £¬  ÎÂ¶È  ¡¢  Êª¶È  ºÍ  ¿ÕÆø  Á÷Í¨  ¶¼  ÐèÒª  ºÜ  ºÃ  µØ  ½â¾ö  £¬  µ«  ²»  »Ø  Ñ¨  ¸ü  ²»ºÃ  ¡£  ¡±
Ô­À´  ÔÚ  µØÏÂ  »¹  ÈÃ  Ëü  ÔÚ  µØÏÂ  £¬  È»ºó  ÔÚ  µØÃæ  ÔÙ  ¸ã  Ò»Ð©  ³ÂÁÐ  µÄ  ¶«Î÷  ¡£  ¡±
ÉêÇëÊé  ÖÐ  Ð´  µÀ  £º  ¡°  ¡­  ¡­  ÎÒ  ÔÚ  µçÊÓ  ÖÐ  ¿´µ½  Ðí¶à  Æ¶À§  µØÇø  µÄ  º¢×Ó  ÄÇÃ´  ¿à  £¬  ÉõÖÁ  ²»ÄÜ  ÉÏÑ§  ¡£
Ëû  ³äÂú  ×ÔÐÅ  µØ  Ðû³Æ  £º  ¡°  ÃÀ  ÊÇ  ¶àÖÖ¶àÑù  µÄ  ¡£
ÕâÐ©  ¾ÍËã  ÊÇ  ÄãÃÇ  Îª  ×ãÇò  ¸¶³ö  µÄ  ´ú¼Û  °É  ¡£  ¡±
Ëû  ÓÖ  ¶£Öö  ÎÒ  ±ð  ÅÂ  ¿à  ¡¢  ÅÂ  ËÀ  £¬  Òª  »í³ö  Ãü  È¥  ¡£  ¡±
ÓÃ»§  °ïÖú  ÎÒÃÇ  ¼ÆËã  Ó¦¸Ã  ¸¶  ·Ñ  £¬  ²»  Ó¦¸Ã  Ö¸Ôð  ¡£  ¡±
Èç¹û  Äã  µÄ  Ò»ÑÔÒ»ÐÐ  ¶¼  Åä  µÃ  ÉÏ  Ëý  £¬  Ëý  ¾Í  »á  ¸ü  Ã÷ÁÁ  £¬  ¸ü  ²ÓÀÃ  £¬  ¸ü  ÃÀÀö  ¡£  ¡±
Ëû  Ëµ  £º  ¡°  ÎÒÃÇ  Í·  ÉÏ  µÄ  Ë°  »Õ  ÊÇ  ÓÐ  ÉúÃü  µÄ  £¬  Ëý  Ïñ  Ò»  Ö»  ÑÛ¾¦  £¬  ËæÊ±ËæµØ  ×¢ÊÓ  ×Å  Äã  ¡£
ÀÏ°å  ´ð·ÇËùÎÊ  £º  ¡°  Õâ  ½Ð  ¡®  É«  Ïã  Î¶  ¡¯  Ñ½  £¡
Ò»¸ö  ¾É  ¾ü¶Ó  µÄ  Á¬³¤  ÉÏÈ¥  ¸ø  Ëû  Ò»  ¶ú¹â  £º  ¡®  Âè  µÄ  £¬  Äã  Ð¬×Ó  É¶  Ê±ºò  ÍÑ  µÃ  ÏÂÀ´  £¿
ÔÚ  ÕâÀï  £¬  ½ÖµÀ  Áìµ¼  Îª  ÆóÒµ  °ì  ÊµÊÂ  ¡¢  Òýµ¼  ¾ÓÃñ  Í¶Éí  ÊÐ³¡  µÄ  ¹ÊÊÂ  ºÜ¶à  ¡£  ¡±
ÎÒ  ¾Í  ÔÚ  ×Ô¼º  ¼ÒÀï  Ò²  ¸ã  Ò»¸ö  £¬  ÐÀÉÍ  ÐÀÉÍ  ¡£  ¡±
¶¼  Ëµ  °ÙÐÕ  ÓÐÊÂ  ÄÑ°ì  £¬  ¿É  Ö»Òª  µ½  Õâ  Ìì  £¬  È´  ÊÇ  Õþ¸®  µÈ  ×Å  ÔÛÃÇ  À´  Ëµ  ÊÂ  £¡  ¡±
ÎÒ  µÄ  ¹¤×÷  Óë  ÖªÊ¶²úÈ¨  ÃÜÇÐÏà¹Ø  £¬  ÒÔ  °¸  Ñ§  ·¨  ¶Ô  ×ÔÉí  ¹¤×÷  °ïÖú  ºÜ  ´ó  ¡£  ¡±
Ëû  ¶Ô  ¼ÇÕß  Ëµ  £º  ¡°  Í¥Éó  ¹ý³Ì  ¶Ô  ÎÒ  À´Ëµ  £¬  ¾Í  ÊÇ  Ò»  ÌÃ  Éú¶¯  µÄ  ·¨ÖÆ  ¿Î  ¡£
ÎÒÃÇ  ÏÖÔÚ  Ö»ÊÇ  ½øÐÐ  Í¥Éó  ¹ý³Ì  Ö±²¥  £¬  ²»  Ó°Ïì  ·¨¹Ù  Õý³£  °ì°¸  ¡£  ¡±
ÏÖÔÚ  ¿ÉºÃ  ÁË  £¬  ×Ô´Ó  ÊÐÕþ¸®  ×¥  ÁË  ÂÒÊÕ·Ñ  Õâ  ¼þ  ÊÂ  £¬  ÎÒÃÇ  Õâ¶ù  ÔÙ  Ã»ÓÐ  ·¢Éú  ÄÇÖÖ  ÈÃ  ÈË  ²»¿ì  µÄ  ÊÂ  ÁË  ¡£  ¡±
³ÇÊÐ  ´ó  ÁË  £¬  ÎÒÃÇ  µÄ  »î  Ò²  ¾Í  ¶à  ÁË  ÖØ  ÁË  £¬  ¿É  Õâµã¶ù  ÐÁ¿à  Õæ  Ëã  ²»µÃ  Ê²Ã´  ¡£  ¡±
´ÓÐ¡  ¿à  ¹ß  ÁË  £¬  ÏÐ  ÏÂÀ´  ¾Í  »á  »ëÉí  ²»  Êæ·þ  ¡£  ¡±
Æ¾  ×Ô¼º  µÄ  ¼¼Êõ  £¬  ×ÜÄÜ  ÕÒµ½  »î  ¸É  £¬  ¶øÇÒ  ÄÜ  ÈÃ  ÈË  ÂúÒâ  ¡£  ¡±
Ëý  ¸ú  µÈºò  ×Å  µÄ  ÇóÖ°  Õß  Ò»Ò»  ´òÕÐºô  £º  ¡°  ÄãÃÇ  È¥  ÕÒ  ÅÔ±ß  µÄ  ÀÏÊ¦  µÇ¼Ç  ºÃ  Âð  £¿
¾ÍÒµ  µÄ  ÌìµØ  ºÜ  ¹ã  £¬  ²»Òª  ÔÚ  Ò»  ¿Ã  Ê÷  ÉÏ  µõËÀ  £¬  ÖÁÉÙ  ÏÈ  ½â¾ö  ÎÂ±¥  ÔÙËµ  ¡£  ¡±
ÄÇ  Äã  µÈ  Ò»  µÈ  £¬  ÎÒ  ÔÙ  °ï  Äã  µ÷µ÷  ×ÊÁÏ  ¿´  ¡£  ¡±
ÕâÊÇ  »¨  £¬  ÊÇ  Ê÷×®  £¬  ÄÄ  µÃ  ÊÇ  ¸É²ñ  Âï  £¡  ¡±
»Ø  ¹ý  Í·  Í»È»  ·¢¾õ  £¬  ×î  ÄÑÍü  µÄ  ¾¹ÊÇ  Ð¡Ê±ºò  ¶Á  ¹ý  µÄ  ¡¶  ¸ÖÌú  ÊÇ  ÔõÑù  Á¶  ³É  µÄ  ¡·  ¡£  ¡±
½«À´  ÍËÎé  ÁË  ÎÒ  »¹Òª  ¼á³Ö  ÏÂÈ¥  £¬  °ïÖú  ¸ü  ¶à  µÄ  Ê§Ñ§  ¶ùÍ¯  ÖØ·µ  Ð£Ô°  £¡  ¡±
ÎÊ  Æð  Ëû  ¾è¿î  µÄ  ¶¯»ú  £¬  Ëû  Ëµ  £º  ¡°  ¾¡¹Ü  ÎÒ  ÏÖÔÚ  Ö»ÓÐ  Î¢±¡  µÄ  ½òÌù  £¬  µ«  ÄÜ  Îª  Ê§Ñ§  ¶ùÍ¯  ÖØ·µ  Ð£Ô°  ¾¡  Ò»µã  Á¦  £¬  ÊÇ  ÎÒ  ×î´ó  µÄ  ¿ìÎ¿  ¡£
Äã  Ó¦¸Ã  ÓÐ  ÐÅÐÄ  £¬  Ó¦¸Ã  ¹ÄÀø  ÎÒ  ¿µ¸´  ¡£  ¡±
Ëû  ÀÖºÇºÇ  µØ  Ëµ  £º  ¡°  ÏÖÔÚ  Éú»î  ºÃ  ÁË  £¬  ´ó¼Ò  ¸ü  Ï²»¶  Èü  ÁúÖÛ  ÁË  ¡£
ÔÚ  ÖÐ³¡  ×éÖ¯  ¡¢  ´«  ½ÓÇò  ÉÏ  £¬  ¶ÓÔ±  ÃÇ  ÏÔµÃ  ÓÐÐ©  ½ôÕÅ  £¬  ÐÄÀí  ËØÖÊ  »¹  ²»ÊÇ  Ì«  ¹ýÓ²  ¡£  ¡±
Ï²ÔÃ  Ö®ºó  £¬  Ëý  ÈÌ²»×¡  ±§Ô¹  £º  ¡°  Õâ  ³¡  ±ÈÈü  Ì«  ¼èÄÑ  ÁË  ¡£
Èü  ºó  £¬  Ëý  ¶Ô  ¼ÇÕß  ·¢±í  ¡°  ¸ß¼û  ¡±  £º  ¡°  Ã¿  Ò»ÖÖ  ¾ºÈü  ÆäÊµ  ¶¼ÊÇ  Ò»  ³¡  ÓÎÏ·  ¡£
ËùÓÐ  µÄ  ÈË  ¶¼  Ïë  ÈÃ  ÎÒ  ¸É  ±ðµÄ  ÊÂÇé  £¬  ¿É  ÎÒ  ¾ÍÊÇ  Ò»ÐÄ  Ïë  Ìø  ¡¢  Ìø  ¡£  ¡±
ÎÒÃÇ  Òª  Îª  ×ÓËïºó´ú  µÄ  ½¡¿µ  ³É³¤  ×ÅÏë  ¡£  ¡±
ÓÃ  ´Ë  ¿ÉÎ½  ¸»¹ó  Õß  ½ä  £¬  ¶ø  ºÃÆæ  Ö®  Ê¿  ÎÅ  ´Ë  Ê¯  Õß  ¿ÉÒÔ  ÉÍ  ¶ø  ×ã  £¬  ºÎ±Ø  È¡  ¶ø  È¥  Ò²  ÔÕ  £¡  ¡±
ÎÄ  Ä©  ÓÐ  Ò»¶Î  ÒéÂÛ  £¬  ÆÄ  ·¢ÈËÉîÊ¡  £º  ¡°  ·ò  Îï  Ö®  Ææ  Õß  £¬  Æú  Ã»  ÓÚ  ÓÄ  Ë®  £¬  Ôò  ¿ÉÏ§  £¬  ÖÃ  Ö®  ²»ÓÃ  £¬  Ôò  °®  Õß  ²»Ãâ  È¡  Ö®  ¶ø  È¥  ¡±  £¬  µ«ÊÇ  £¬  Ë½²Ø  Õß  Ò²  Î´±Ø  ÄÜ  ´ú´úÏà´«  £¬  ¡°  Æäºó  Ò²  »Ä  äÎ  ÁãÂä  £¬  ÖÁÓÚ  ×ÓËï  ãýÃ»  ¶ø  ÎÞ  ÎÅ  £¬  ¿ö  ³¤  ÓÐ  ´Ë  Ê¯  ºõ  £¡
Ì¦  »è  ÍÁ  Ê´  ÇÝ  Äñ  ×Ä  £¬  ³öÃ»  ÏªË®  Çï  ¸´  ´º  ¡£  ¡±
Ò»  Î»  ¶ÓÔ±  Ëµ  £º  ¡°  ÎÒÃÇ  ¸Õ¸Õ  ×ß³ö  Õ½Õù  £¬  Ðí¶à  ÈË  Ê§È¥  ¸¸Ä¸  ¡¢  ÐÖµÜ  £¬  ×ãÇò  ³É  ÁË  Ò»ÇÐ  ¡£
Ëû  Ëµ  £º  ¡°  ÎÒÃÇ  Òª  ÒÔ  ÅàÑµ  ºÍ  ÊäËÍ  ÎªÖ÷  £¬  Îª  ×¨Òµ¶Ó  ÅàÑø  ºó±¸  Á¦Á¿  £¬  ¼È  ×¢ÖØ  ÎäÊõ  ¼¼·¨  µÄ  ¿ÆÑ§  ÑµÁ·  £¬  ÓÖ  ¼ÓÇ¿  ÎÄ»¯  ¿Î  µÄ  Ñ§Ï°  £¬  ÅàÑø  ÎÄÎäË«È«  µÄ  ÐÂÒ»´ú  ÎäÊõ  ÈË²Å  ¡£
´Ó  ÎÒ  ¸öÈË  ½²  £¬  ÎÒ  »á  ºÜ  ¸ßÐË  µØ  ´ô  ÔÚ  ¼ÒÀï  ¡£  ¡±
Ëü  ½«  Ê¹  ÄÇÐ©  ¾ß±¸  ±ØÒªÌõ¼þ  µÄ  Ñ§Éú  £¬  ÄÜ  ÔÚ  ÈÎºÎ  µØµã  ¡¢  ÈÎºÎ  Ê±¼ä  °´  ×Ô¼º  µÄ  ÒªÇó  À´  ÑÐ¶Á  ÕâÐ©  ÑÐ¾¿Éú  ¹¤³ÌÑ§  ¿Î³Ì  ¡£  ¡±
ÎªÁË  È·±£  ¸Ã  ¹«Ë¾  ÔÚ  Í¬ÐÐÒµ  ÖÐ  µÄ  ¾ºÕùÁ¦  £¬  ½ñºó  »¹  ½«  ½øÒ»²½  À©´ó  Æä  ¹æÄ£  ¡£  ¡±
ÒòÎª  ÔÚ  ¼ÙÒ©  ÃæÇ°  £¬  ÊÜº¦Õß  Ê§È¥  ÁË  ÈÎºÎ  ×ÔÎÒ  ·ÀÎÀ  µÄ  ÄÜÁ¦  ¡£  ¡±
ÄÑµÀ  ËûÃÇ  ¾Í  ²»  Ïë  Ïë  £¬  ËûÃÇ  µÄ  Ëù  ×ö  Ëù  Îª  ²»  Ò²  ÔÚ  Î£º¦  ×Å  ×Ô¼º  µÄ  ¼ÒÍ¥  Âð  £¿  ¡±
´ÓÊÂ  ·þÎñÒµ  Õß  µÄ  ÊÕÈë  ¸ßµÍ  Ò²  ºÜ  ²»  Ò»Ñù  £¬  ÓÐµÄ  ¹¤×÷  ºÜ  ¼òµ¥  £¬  ÓÐµÄ  Ôò  ·Ç³£  ¸´ÔÓ  ¡£  ¡±
±íÃ÷  ÎÒÃÇ  µÄ  Í¬ÐÐ  ÐÄÐØ  À«  ´ó  £¬  ÎÒÃÇ  µÄ  ÊÂÒµ  ³äÂú  Ï£Íû  ¡£  ¡±
Õâ  ²»½ö  ²»  ÀûÓÚ  ºó½ø  Õß  µÄ  ³É³¤  £¬  Ò²  Ê¹µÃ  Ò»Ð©  ÈË  ³É  ÁË  È¨Íþ  ¾Í  Ê§È¥  ÁË  ´´ÔìÐÔ  ¡£  ¡±
¾ÍÊÇ  ÒòÎª  È±ÉÙ  ×ÔÓÉ  ·¢±í  Òâ¼û  µÄ  »·¾³  ¡£  ¡±
ËüÃÇ  ²»Í£  µØ  ¶Ô  °¢  ×å  Ëµ  ¡®  ±íÏÖ  µÃ  ºÃ  Ò»µã  ¡¯  £¬  µ«  Èç¹û  ±íÏÖ  µÃ  ²»ºÃ  »á  ÔõÑù  £¬  Ã»ÓÐ  ÏÂÎÄ  ¡£  ¡±
ºÍÆ½  ¡¢  ·¢Õ¹  ¡¢  ºÏ×÷  ÒÀÈ»  ÊÇ  ±¾  µØÇø  ÐÎÊÆ  µÄ  Ö÷Á÷  ¡£  ¡±
ÎÒ  Ï£Íû  ¸÷  ²ÎÑ¡  Õþµ³  ¼ÌÐø  Îª  Ñ¡¾Ù  ÄÜ  ×ÔÓÉ  ¡¢  ¹«Õý  µØ  ¾ÙÐÐ  ×÷  ³ö  Å¬Á¦  ¡£  ¡±
Ö»¼û  Ò»¸ö  Ð¡  ÄÐº¢  Ò»±ß  ÃÍ  ¹à  ÊÖ  Àï  µÄ  ¿ÉÀÖ  £¬  Ò»±ß  Öå  ×Å  Ã¼Í·  ´ó  ÈÂ  £º  ¡°  ÂèÂè  £¬  Ì«  ÈÈ  £¡
±ØÐë  ÕÒµ½  Ê¹  Ëü  Ôú¸ù  ÓÚ  Éç»á  µÄ  ·½Ê½  £¬  ÒÔ±ã  Ê¹  Ö®  ³ÉÎª  Éç»á  ºÍÔ¼  µÄ  ±íÏÖ  ÐÎÊ½  ºÍ  Î¬»¤  ÕýÒå  Óë  ¹«µÀ  µÄ  ¹¤¾ß  ¡£  ¡±
Ëû  ÓïÖØÐÄ³¤  ¡¢  Ò»×ÖÒ»°å  µØ  Ëµ  £º  ¡°  ÎÒÃÇ  ÊÇ  Éç»áÖ÷Òå  µÄ  ÆóÒµ  £¬  ¶Ô  ¹ú¼Ò  ºÍ  Éç»á  ¶¼  ¸ºÓÐ  ÔðÈÎ  ¡£
ÔÙËµ  £¬  ÏÖÔÚ  ¾ºÕù  ÕâÃ´  ¼¤ÁÒ  £¬  ÄÜ  ÊØ  ×¡  ÔÛÃÇ  µÄ  Ì¯  Ì¯  £¬  ²»  ÈÃ  ÔÛÃÇ  µÄ  ¹¤ÈË  ÏÂ¸Ú  ¾Í  ºÜ  ÁË²»Æð  ÁË  £¡  ¡±
µ«  ÓÐÈË  Ïë  ²»  Í¨  £¬  Ëµ  £º  ¡°  ¼æ²¢  ÆÆ²ú  ³§  £¬  Õâ  ²»ÊÇ  Ñ°  ×Å  °ü¸¤  ±³  Âð  £¿
Èç¹û  »»  ¸ö  Ö÷ÈË  £¬  ¾«ÐÄ  ËÇÑø  £¬  ÊÝ  Âí  ÈÔ  ¿É  »Ö¸´  ÔªÆø  £¬  ±ä³É  ¿¥Âí  £¬  ÖØÐÂ  ³Û³Ò  ½®³¡  ¡£  ¡±
Ëû  Ëµ  £º  ¡°  Ö»ÊÇ  ÒòÎª  Á¸²Ý  ²»×ã  ËÇÑø  ²»ÖÜ  £¬  Ëü  µÄ  ÍþÁ¦  ²Å  É¥Ê§  ´ù¾¡  µÄ  ¡£
ÆÞ×Ó  ºß  ×Å  ±Ç×Ó  Ëµ  £º  ¡°  ÎÒ  Õæ  ÄÃ  Äã  Ã»  °ì·¨  £¬  ×²  µ¹  ÄÏ  Ç½  ²»  »ØÍ·  ¡£
ÄÇÃ´  ´ó  µÄ  ¿÷Ëð  »¹  ²»  °Ñ  Ëû  Ñ¹  ±â  ÁË  £¿  ¡±
Ëû  Ö¸³ö  £º  ¡°  ¹²Í¬  µÄ  »õ±Ò  Ò²  Ìá¹©  ÁË  ÐÂ  µÄ  »ú»á  ¡£
ÎÒ  ÕäÖØ  ½¡¿µ  ºÍ  ¿ìÀÖ  £¬  ²»Òª  ±£ÃÜ  ¡£  ¡±
½ñºó  »¹Òª  ¼ÌÐø  ×¥  ÏÂÈ¥  £¬  Òª  Îª  È«ÏØ  »ú¹Ø  ´ø  ¸ö  ºÃ  Í·  ¡£  ¡±
ÎÒ  ÈÏÎª  ÄÇÀï  ±È  ÄÚµØ  ·¢Õ¹  µÄ  Ç±Á¦  ´ó  µÃ  ¶à  ¡£  ¡±
ÎÒÃÇ  Ò»¶¨  Òª  °´Ê±  °Ñ  ×ÓµÌ  ÇÀÐÞ  ºÃ  £¡  ¡±
ÕÆÎÕ  ÏÖ´ú»¯  ¼¼Êõ  µÄ  ÊÇ  ÈË  ²»ÊÇ  Éñ  £¬  ÎÒ  Åã  Äã  Ò»Æð  Ñ§  ¡£  ¡±
ÏÖÔÚ  È«µ³  Ò»¶¨  Òª  ¸ß¶È  ×Ô¾õ  £¬  ÀÎÀÎ  ×¥×¡  ÊÀ¼ÍÖ®½»  µÄ  ÀúÊ·  »úÓö  £¬  Âõ³ö  ÐÂ  µÄ  ²½·¥  ¡£  ¡±
°ïÖú  ÄÁÃñ  °ÚÍÑ  Æ¶À§  £¬  ¼Ó¿ì  Î÷²¿  µÄ  ·¢Õ¹  £¬  ÊÇ  ÎÒÃÇ  Òå²»ÈÝ´Ç  µÄ  ÔðÈÎ  ¡£  ¡±
ËûÃÇ  Ëµ  £º  ¡°  ²»  ¿´  ²»  ÖªµÀ  £¬  Ò»  ¿´  ÐÄ  Ö±  Ìø  ¡£
Äï  ÖªµÀ  ÕâÀï  ²»ÊÇ  É±µÐ  µÄ  Õ½³¡  £¬  ¶ù  È´Ëµ  £¬  ÕâÀï  ÊÇ  Ï×Éí  ±¨¹ú  µÄ  ºÃ  µØ·½  ¡£  ¡±
ÕâÖÖ  êóÅ£  ¾«Éñ  ÕýÊÇ  ¿ÆÑ§  ¹¤×÷Õß  µÄ  ×·Çó  ¡£  ¡±
Òª  ÖªµÀ  £¬  ÕùÈ¡  ¸ü  ¶à  µÄ  ¹ú¼Ò  ²Î¼Ó  ÎÒÃÇ  µÄ  µçÊÓ  ½Ú  ÊÇ  Ò»¼þ  Ê®·Ö  ÖØÒª  µÄ  ÊÂ  ¡£  ¡±
ÎÒ  ÏàÐÅ  £¬  ÄãÃÇ  ½«  ÄÜ¹»  ¸ü  ºÃ  µØ  ×ñÊØ  Õâ  Ò»  ·¨Ôò  ¡£  ¡±
²»Èç  ²¹  ¸ö  ½èÌõ  £¬  ÍòÒ»  ²é  ÆðÀ´  Ò²ºÃ  Ó¦¸¶  ¡£  ¡±
¸É²¿  Òª  Óë  ÈºÖÚ  Í¬¸Ê¹²¿à  £¬  Êé¼Ç  ¸ü  ²»ÄÜ  ÓÐ  °ëµã  ÌØÊâ  ºÇ  £¡  ¡±
Â·¹ý  µÄ  ÈºÖÚ  ¼û  ´Ë  Çé¾°  ÎÞ²»  ¸Ð¶¯  µØ  Ëµ  £º  ¡°  ¼´Ê¹  ÊÇ  Ç×Éú  ¸¸Ä¸  ²¡  ÁË  £¬  ×ö  ¶ùÅ®  µÄ  Ò²  Î´±Ø  ¶¼  ÄÜ  ÕâÑù  ¡£
Çë  ÄãÃÇ  ·ÅÐÄ  £¬  ÎÒ  Ò»¶¨  °Ñ  ¾´ÀÏ  ÑøÀÏ  µÄ  ¹¤×÷  ¸ãºÃ  ¡£  ¡±
´óº£  ÊÇ  ÉúÃü  ¡¢  Á¦Á¿  ºÍ  ÈËÀà  ½»Íù  µÄ  Ô´Èª  £¡  ¡±
ÈËÃÇ  ÔÙ  Ò²  ²»Òª  È¥  Ñ°ÕÒ  Ëû  µÄ  ÉíÇû  ¡£  ¡±
ÊÇ  ÏíÊÜ  £¬  ÄÇ  ¾Í  ±È  ÐÝÏ¢  »¹  Ç¿  £¬  Ò²  ²»»á  ¾õµÃ  ÀÛ  ºÍ  ¿à  ÁË  ¡£  ¡±
ÎÒ  Ï²»¶  ÄÇ  ¾ä  »°  £¬  ¡®  ÀèÃñ°ÙÐÕ  ³¤¾Ã  £¬  ¹¦Ãû  ÀûÂ»  ¶ÌÔÝ  ¡¯  ¡£  ¡±
ÌåÖÊ  »á  ÏÞÖÆ  ×¡  ³£ÈË  ×ö³ö  ³¬Ô½  ÌåÁ¦  µÄ  ÊÂ  £¬  µ«ÊÇ  ÒâÖ¾  Óë  ×·Çó  È´  ¹ÄÀø  ËûÃÇ  £¨  ÓÅÐã  ÔË¶¯Ô±  £©  ¿Ë·þ  ÌåÁ¦  ¼«ÏÞ  £¬  È¡µÃ  ·Ç·²  µÄ  ³É¹¦  ¡£  ¡±
ÔÚ  Õâ¸ö  ÒâÒå  ÉÏ  Ëµ  £¬  °Ñ  ¹Ù±ø  ÀäÅ¯  °²Î£  Ê±¿Ì  ¹Ò  ÔÚ  ÐÄÍ·  £¬  Îª  ×¤¾ü  °ì  Ò»Ð©  ¼±Ðè  ºÍ  ÄÑ°ì  µÄ  ÊÂ  £¬  ÊÇ  ÊÂ  ¹Ø  ´ó¾Ö  µÄ  ´ó  ÊÂÇé  £¬  ÎÒÃÇ  ¶¼  Òª  ÔÚ  ´ó¾Ö  ÏÂÃæ  Ïë  ¹ú·À  °¡  £¡  ¡±
ÎüÊÕ  Íâ×Ê  ¿ÉÒÔ  ²ÉÈ¡  ²¹³¥Ã³Ò×  µÄ  °ì·¨  £¬  Ò²  ¿ÉÒÔ  ¸ã  ºÏÓª  £¬  ÏÈ  Ñ¡Ôñ  ×Ê½ð  ÖÜ×ª  ¿ì  µÄ  ÐÐÒµ  ×ö  Æð  ¡£  ¡±
Äã  Òª  ¼á³Ö  °²ÅÅ  £¬  ÎÒ  ÏÖÔÚ  ¾Í  Ãâ  Äã  µÄ  Ö°  £¡  ¡±
Ëû  ¶ù×Ó  Ïë  ÔÚ  Õò  Àï  ÕÒ  ·Ý  ¹¤×÷  £¬  Ëû  Ëµ  £º  ¡°  ²»ÐÐ  £¡
Å©Ãñ  Âò  ²»  Âò  ÕË  £¬  ²»¹â  Ìý  Äã  Ëµ  µÃ  Æ¯ÁÁ  £¬  »¹Òª  ¿´  Äã  ×ö  µÃ  Æ¯ÁÁ  £¬  Á®½à  ×ÔÂÉ  £¬  ¹â  ¹Ò  ÔÚ  ×ì  ÉÏ  £¬  ÆñÄÜ  È¡ÐÅÓÚÃñ  £¿  ¡±
ÎÒ  Íü  ²»  ÁË  ÏçÇ×  ÃÇ  µÄ  Õâ  ·Ý  ÇéÒâ  £¬  Îª  ËûÃÇ  ÅÅÓÇ½âÄÑ  £¬  ÔðÎÞÅÔ´û  ¡£  ¡±
ÕæÕý  ×öµ½  ÁË  Õâ  Ò»µã  £¬  ¸÷¸ö  Ãñ×å  ¾Í  ÄÜ¹»  ¸ü  ºÃ  µØ  ¹²Í¬  ·¢Õ¹  ¡¢  ¹²Í¬  ·±ÈÙ  £¬  ¾Í  ÄÜ¹»  ¸ü¼Ó  ¼áÇ¿  µØ  Öþ  Æð  ÊØÎÀ  ×æ¹ú  ´óÎ÷±±  µÄ  ¸ÖÌú³¤³Ç  £¬  ¸ü¼Ó  ÓÐÁ¦  µØ  Î¬»¤  ×æ¹ú  Í³Ò»  ¡£  ¡±
²»¹ý  £¬  ÎÒÃÇ  µÄ  ÌúÂ·  Ö°¹¤  ³¤Äê  ÔÚ  Ò°Íâ  ¹¤×÷  £¬  »¹ÊÇ  ºÜ  ÐÁ¿à  µÄ  ¡£  ¡±
ÔÚ  ÏêÏ¸  ÁË½â  ÆÌ¹ì  »ú  µÄ  ¹¤×÷  Ô­Àí  ºó  £¬  ×ÜÊé¼Ç  Ëµ  £º  ¡°  »úÐµ»¯  Ê©¹¤  ´ó´ó  Ìá¸ß  ÁË  Ð§ÂÊ  £¬  ÀÍ¶¯Ìõ¼þ  Ò²  ÓÐ  ÁË  ¸ÄÉÆ  ¡£
Ëû  ÂúÒâ  µØ  Ëµ  £º  ¡°  Ïñ  ÄãÃÇ  ÕâÑù  ÓÐ  ÓÅÐã  µÄ  ÈË²Å  ºÍ  ÏÈ½ø  µÄ  ¼¼Êõ  £¬  ÏÈ½ø  µÄ  Éè±¸  £¬  ÏÈ½ø  µÄ  ¹ÜÀí  µÄ  ÆóÒµ  £¬  Ó¦¸Ã  ÊÇ  ¾ßÓÐ  ÍúÊ¢  ÉúÃüÁ¦  µÄ  ¡£
Ëû  Ëµ  £º  ¡°  Ä¿Ç°  ÃÞ»¨  ÊÐ³¡  ³öÏÖ  ÁË  ±ä»¯  £¬  ÄãÃÇ  Òª  ÏàÓ¦  µØ  ¶Ô  ÃÞ»¨  Éú²ú  ºÍ  ¹æ»®  Ä¿±ê  ×÷  ³ö  ±ØÒª  µÄ  µ÷Õû  £¬  °Ñ  ÖØµã  ×ª  µ½  ¸ÄÁ¼  Æ·ÖÖ  ¡¢  Ìá¸ß  ÖÊÁ¿  ºÍ  ¸Ä¸ï  Á÷Í¨  ÌåÖÆ  ÉÏ  À´  ¡£
´Ó  ³¤Ô¶  ¿´  £¬  Òª  ´Ó  ¸ù±¾ÉÏ  ½â¾ö  Õâ¸ö  ÎÊÌâ  £¬  Ö»ÓÐ  Í¨¹ý  ¼¼Êõ  ½ø²½  ¡£  ¡±
Ëû  ÓÖ  Ëµ  £º  ¡°  ÔëÒô  ÊÇ  ·ÄÖ¯  ÐÐÒµ  µÄ  Ò»¸ö  ÆÕ±é  ´æÔÚ  µÄ  ÎÊÌâ  £¬  ÓÐµÄ  ³§×Ó  ½â¾ö  µÃ  ºÃ  Ò»µã  £¬  ÓÐµÄ  Ôò  ²î  Ò»Ð©  ¡£
ÎÒÃÇ  ²»ÄÜ  ¸É  Í¼  ÐéÃû  µÃ  Êµ  »ö  µÄ  ´ÀÊÂ  ¡£  ¡±
Òò´Ë  £¬  ÎÒÃÇ  Òª  Ç§·½°Ù¼Æ  µØ  ±£  ÖÊÁ¿  ¡¢  ×¥  ½ø¶È  £¬  Á¦Õù  ÔçÈÕ  ½¨³É  ·¢µç  ¡£  ¡±
ÑÛ¼û  ÐÛÎ°  ×³¹Û  µÄ  ´ó°Ó  £¬  ÓÐÌõ²»ÎÉ  µÄ  ÎÄÃ÷  Ê©¹¤  £¬  Çé²»×Ô½û  µØ  ÔÞÌ¾  £º  ¡°  ¹¤µØ  ÉÏ  ÈË  ²»  ¶à  £¬  µ«  Ð§ÂÊ  ºÜ  ¸ß  ¡£
ËûÃÇ  Ä¬Ä¬ÎÞÎÅ  ¡¢  ¼è¿à·Ü¶·  £¬  Ëä  ²»  ¾ªÌì¶¯µØ  £¬  È´  ÔÚ  Æ½·²  ÖÐ  ÏÔÏÖ  Î°´ó  ¡£  ¡±
Èý  ÊÇ  ´å  Îñ  ¹«¿ª  £¬  ´å  ÌáÁô  ¡¢  Ïç  Í³³ï  ¡¢  Õ¬»ùµØ  ¡¢  ¼Æ»®ÉúÓý  ¡¢  ³ö  ÒåÎñ¹¤  £¬  ÌØ±ðÊÇ  ´å  °ì  ÆóÒµ  µÈ  Ö±½Ó  ¹ØÏµ  ´åÃñ  ÀûÒæ  µÄ  ÊÂÏî  £¬  Ò»¶¨  Òª  ¼á³Ö  ´å  Îñ  ¹«¿ª  ÖÆ¶È  £¬  ÈÃ  ´åÃñ  ¼à¶½  £¬  ÈÃ  ´åÃñ  ·ÅÐÄ  ¡£  ¡±
ÔÚ  ´å  ¸É²¿  ºÍ  ´åÃñ  ´ú±í  ÖÐ  Õ¼  ¶à  ´ó  ±ÈÀý  £¿  ¡±
ÏÖÔÚ  µÄ  ¹Ø¼ü  ÊÇ  °ìÊÂ  Òª  ÃñÖ÷  ¡¢  ¹«Õý  £¬  ÕæÕý  Îª  ¹ã´ó  ´åÃñ  °ì  ÊµÊÂ  ¡£  ¡±
ÖØ´ó  ¾ö²ß  Òª  Ìá½»  ´åÃñ  ´ú±í  »áÒé  ÌÖÂÛ  ¡£  ¡±
ËùÒÔ  ´åÀï  ÖØ´ó  ÎÊÌâ  µÄ  ¾ö²ß  Ò»¶¨  Òª  Õ÷Çó  ´åÃñ  µÄ  Òâ¼û  £¬  Õâ  Ò²ÊÇ  ´åÃñÎ¯Ô±»á  ×éÖ¯  ·¨  ¹æ¶¨  µÄ  ¡£  ¡±
ÏÖÔÚ  ´ó¼Ò  ¹ØÐÄ  ¹ú¼Ò´óÊÂ  £¬  ¸ü  ¹ØÐÄ  ´åÀï  µÄ  ´óÊÂ  ¡£  ¡±
Ñ¡³ö  µÄ  °à×Ó  ÄÜ  ´ú±í  ´ó¼Ò  µÄ  ÀûÒæ  £¬  ÎÒÃÇ  ´å×Ó  ¾Í  ÓÐ  Ï£Íû  ¡£  ¡±
ÀÍ¶¯Õß  µÄ  ºÏ·¨È¨Òæ  ÓÖ  ÈçºÎ  ±£ÕÏ  £¿  ¡±
¶ø  ÎÒ¹ú  È´  Ò»¸ö  Ò²  Ã»ÓÐ  Ìá³ö  ÉêÇë  ¡£  ¡±
¾¡¹Ü  Ëû  Ã»  ÈÃ  ÄÇÐ©  Ö÷¹Ü  Ô°ÁÖ  ¹¤×÷  µÄ  ¸É²¿  ÃÇ  ÐÝÏ¢  £¬  µ«  Ô°ÁÖ  ²¿ÃÅ  µÄ  Ö°¹¤  ÃÇ  È´  ·Ç³£  ¸ßÐË  £º  ¡°  Ì«  ºÃ  ÁË  £¡
´ó  ·ç±©  Ò»  Í£  £¬  ²»  Öª  Ë­  ÔÚ  ´å×Ó  Àï  ¾ª½Ð  Ò»  Éù  £º  ¡°  °¢  °Í  Äñ  ÄØ  £¿
Ê×ÏÈ  Ëý  ¶Ô  Êé·¨  ÒÕÊõ  Çé  ÓÐ  ¶À  ÖÓ  £¬  ÓÐ  ÁË  ÐËÈ¤  ²Å  »á  È¥  Ñ§Ï°  ºÍ  ×·Çó  £»  µÚ  ¶þ  Ëý  ÄÜ  ÇÚ·Ü  £¬  ÇÚ·Ü  ²Å  ÄÜ  ÓÐ  ÕæÖª×Æ¼û  £»  Èý  ÊÇ  Ëý  ÓÐ  Ò»ÖÖ  ÓëÖÚ²»Í¬  µÄ  ÎòÐÔ  £¬  ÓÐ  ÎòÐÔ  ²Å  »á  ÓÐ  Áé¸Ð  £¬  ÓÐ  Áé¸Ð  ²Å  ÄÜ  Ð´³ö  Èç´Ë  ÁîÈË  ÔÞÌ¾  µÄ  ÐÂÆªÕÂ  ¡£  ¡±
ÏÖÔÚ  Õâ  Ëù  ·¿ÎÝ  ÒÑ¾­  ¸¶Ö®Ò»¾æ  £¬  ´Ó´Ë  Óë  ÎÒ  ÓÀ¾÷  ÁË  £¡  ¡±
ÕýÈç  Ò»  Î»  Ñ§Éú  Ëù  Ëµ  £º  ¡°  ¡®  Ð£³¤  ÐÅÏä  ¡¯  ¸ø  ÎÒÃÇ  Ìá¹©  ÁË  Óë  Ð£³¤  Ö±½Ó  ½»Á÷  µÄ  »ú»á  £¬  Ð£³¤  Ç××Ô  »ØÐÅ  £¬  Ê¹  Ñ§Ð£  ¹ÜÀí  ³äÂú  ÁË  ÈËÇéÎ¶  £¬  Ê¹  Ò»Ð©  ²»ÄÜ  ¼°Ê±  ÂäÊµ  µÄ  ÊÂ  µÃµ½  ¼°Ê±  ÂäÊµ  ¡£
ÄÐÄÐÅ®Å®  µÄ  ±¾¿ÆÉú  ÑÐ¾¿Éú  ÔÚ  Ëû  Éíºó  Ö¸Ö¸µãµã  £¬  Ëû  ¡°  Î¢Ð¦  ×Å  £¬  Ñð×°  Ã»  Ìý¼û  £¬  ÐÄÀï  ×ÅÊµ  µÃÒâ  µÃ  ºÜ  ÄÄ  ¡±  £¬  ÄÇ  ÕÅ  ±¾À´  ¾Í  ¡°  Öå  µÃ  ²Â  ²»  ³ö  ÄêÁä  µÄ  Á³  ¡±  £¬  ¡°  ÕÛñÞ  ËÆºõ  ¸üÉî  ÁË  ¡£
¼´±ã  ÊÇ  ÆÕÍ¨ÈË  £¬  À§¶Ù  ÖÐ  ÈÔÈ»  ±£³Ö  ÄÇ  Ò»  ·Ý  Á¼Öª  Óë  ×ðÑÏ  £¬  Äþ¿É  ÈÌÊÜ  ÈâÌå  µÄ  Í´¿à  £¬  Ò²  Òª  ¾²¾²  µØ  ÊØ  ×¡  ×Ô¼º  µÄ  Áé»ê  ¡£  ¡±
ÓªÒµÔ±  Èá  Éù  ½âÊÍ  £º  ¡°  ÎÒ  ÏÈ  ÓÃ  Ïà»ú  ¸ø  Äú  ÅÄÕÕ  £¬  È»ºó  ÔÚ  µçÄÔ  ÉÏ  Í¨¹ý  ÌØ¼¼  ºÏ³É  £¬  ´´Ôì  ³ö  Äú  ×î  ÀíÏë  µÄ  ÐÎÏó  £¬  Òª  ¶à  Æ¯ÁÁ  ÓÐ  ¶à  Æ¯ÁÁ  £¡
Õâ  ¾Í  ÓÐÀµ  ÐÂÎÅ½ç  ¶à¶à  µØ  »¥·Ã  £¬  Í¸¹ý  Ã½Ìå  µÄ  ±¨µÀ  £¬  Ê¹  Ë«·½  Ôö½ø  ÁË½â  £¬  ¼õÉÙ  Îó»á  ¡£  ¡±
¸Ã  ÐÅº¯  ÔÚ  ºÏ×÷  Ìõ¼þ  ÖÐ  Ã÷°×  ÎÞÎó  µØ  ¸æÖª  £º  ¡°  »õÎï  Êô  º£ÉÏ  ×ßË½  ÎïÆ·  £¬  ÎÒ·½  ¾ù  ²ÉÈ¡  Î±×°  Îï  »ì  ×°  ¡£
ÖÁÓÚ  ÖªÊ¶  µÄ  È±Ç·  ÎÊÌâ  £¬  Ö»Òª  ÒâÊ¶µ½  £¬  ÓÐ  ×ã¹»  µÄ  Å¬Á¦  ºÍ  ÖÇ»Û  £¬  ²¹  ÆðÀ´  Ò²ÊÇ  ºÜ¿ì  µÄ  ÊÂ  ¡£  ¡±
ÎÒÃÇ  ´Ó  ¸öÈË  ½Ç¶È  ÈëÊÖ  µÄ  Ð´×÷  Ö»ÊÇ  Ò»¸ö  ³ö·¢µã  ºÍ  Èë¿Ú  £¬  ÎÒÃÇ  ¶Ô  Éç»á  ÀúÊ·  µÈ  ºê´ó  Éîºñ  µÄ  Ö÷Ìâ  »³ÓÐ  ÏòÍù  ¡£  ¡±
×÷Îª  ³ÐÉÏÆôÏÂ  µÄ  Ò»´ú  £¬  ÎÒÃÇ  ¾ßÓÐ  ÌìÈ»  µÄ  ÊÊÓ¦ÐÔ  £¬  ´¦±ä²»¾ª  Ê¹  ÎÒÃÇ  ÉÙÄêÀÏ³É  ¡£  ¡±
ËûÃÇ  ÕâÑù  ÃèÊö  ×Ô¼º  £º  ¡°  µ±  ÀíÏëÖ÷Òå  µÄ  ¹â»·  ±»  Ïû·Ñ  Éç»á  »÷  µÃ  ·ÛËé  Ê±  £¬  ÎÒÃÇ  ¼È  ²»»á  Ê§Âä  áÝáå  £¬  ¸ü  ²»»á  »¶ºôÈ¸Ô¾  ¡£
ÖÁÓÚ  ºÎÊ±  ÊµÏÖ  £¬  Òª  ¿´  Ë«·½  Å¬Á¦  µÄ  Çé¿ö  £¬  ÏÖÔÚ  »¹  ÄÑ  Ëµ  µÃ  Çå³þ  ¡£  ¡±
²»Èç  ¼·³ö  Ò»Ð©  Ç®  À´  ÏÈ  °ïÖú  ÈºÖÚ  ÐÞ  ¹«Â·  ¡£  ¡±
½ÌÓý  ÊÂÒµ  ÊÇ  Ò»  Ïî  ÉñÊ¥  µÄ  ÊÂÒµ  £¬  ÎÒ  ´ÓÊÂ  ½ÌÓý  ¹¤×÷  ¾Í  ²»ÄÜ  ÈèÃ»  Õâ  Ïî  ÉñÊ¥  ÊÂÒµ  ¡£  ¡±
Ñø»¨  ÊÇ  Òª  °¤¶·  µÄ  £¬  Ö»ÄÜ  ÖÖ  ×¯¼Ú  ¡£  ¡±
²»¹ý  £¬  Õþ²ß  ·Å¿í  µ½  Ê²Ã´  ³Ì¶È  £¬  Ã»  ¿´µ½  ÎÄ¼þ  £¬  ÈÔÈ»  Ã»  µ×  ¡£  ¡±
Ëû  ÓÇÐÄâçâç  µØ  Ëµ  £º  ¡°  Ò»Ö±  Î´ÄÜ  »ñµÃ  ÕýÊ½  ×¢²á  £¬  Ñ§Ð£  ¾Í  Ã»  ºÏ·¨  µØÎ»  £¬  Ñ§Éú  µÄ  ¿Î×À  Ò²  ¾Í  ²»  ÎÈ  ¡£
ËùÒÔ  £¬  ²»¹Ü  ¶ù×Ó  È¥ÊÀ  £¬  »¹ÊÇ  ¼²²¡  ²øÉí  £¬  »ò  Éú»î  ÊÜ´ì  £¬  ÎÒ  ¶¼  ×öµ½  Áí  Æð  Ò»ÐÐ  £¬  Ê¼ÖÕ  ±£³Ö  ÀÖ¹Û  µÄ  ÈËÉú  Ì¬¶È  ¡£  ¡±
Ì¸µ½  ÈçºÎ  Ãæ¶Ô  ÈËÉú  µÄ  ²»ÐÒ  £¬  Ëý  Ë¬ÀÊ  µØ  ¸æËß  ÎÒ  £º  ¡°  µ±Äê  ÕÉ·ò  È¥ÊÀ  Ê±  £¬  ÎÒ  ±¯Í´Óû¾ø  £¬  Õæ  Ïë  Ëæ  Ëû  ¶ø  È¥  ¡£
Ëû  ¶Ô  µÜµÜ  Ëµ  £º  ¡°  ÏÖÔÚ  ºÃ¶à  ÆóÒµ  ²»¾°Æø  £¬  ¿ª  ²»  ³ö  ¹¤×Ê  µÄ  ÈË  ÓÐµÄÊÇ  £¬  ÎÒ  °²ÅÅ  ÁË  Äã  £¬  ±ðÈË  ¶¼  À´  ÕÒ  ÎÒ  ÔõÃ´°ì  £¿
Ð¡ÃÃ  Ëµ  £º  ¡°  ÏÖÔÚ  ³ÇÀï  ×öÉúÒâ  Ô½À´Ô½  ÄÑ  £¬  ÏÂ¸Ú  ¹¤ÈË  Ôö¶à  £¬  ¾ºÕù  ¼¤ÁÒ  ¡£
ÁíÍâ  £¬  ¶ùÍ¯  ÖÐ  Òò  È±·¦  Ìú  ¡¢  µâ  ¡¢  Î¬ÉúËØ  £Á  ¡¢  £Ä  µÈ  Ôì³É  ÓªÑø  ÐÔ  ¼²²¡  ½Ï¶à  £¬  ÕâÖÖ  ×´¿ö  ÑÏÖØ  Ó°Ïì  ¶ùÍ¯  µÄ  ½¡¿µ  ºÍ  ÖÇÁ¦  ·¢Óý  £¬  ÉõÖÁ  µ¼ÖÂ  ¶ùÍ¯  ËÀÍöÂÊ  Éý¸ß  £¬  ½ø¶ø  ½«  »á  Ó°Ïì  ¹úÃñ  ½¡¿µ  Ë®Æ½  µÄ  Ìá¸ß  ºÍ  ¾­¼Ã  µÄ  ·¢Õ¹  ¡£  ¡±
¸öÈË  ×¡·¿  ´û¿î  ÈËÆø  Íú  £¬  Àë²»¿ª  Éç»á  ¸÷½ç  µÄ  ÅäºÏ  ºÇ  £¡  ¡±
ÕâÊÇ  ÎÒ¹ú  ÏÖ´ú»¯  ÊÂÒµ  ·¢Õ¹  µÄ  ÐèÒª  £¬  Ò²ÊÇ  ÊÊÓ¦  ÊÀ½ç  ¿Æ¼¼  ¸ïÃü  ºÍ  ¾­¼Ã  ¾ºÕù  ÐÂ  ÐÎÊÆ  µÄ  ÒªÇó  ¡£  ¡±
Ëû  »¹  ÔÚ  È«Ãæ  ·ÖÎö  ¾ö¶¨  ¹úÁ¦  Öî  ÒòËØ  µÄ  »ù´¡  ÉÏ  ¾«±Ù  µØ  Ö¸³ö  £º  ¡°  ÎÒÃÇ  ¹ú¼Ò  £¬  ¹úÁ¦  µÄ  Ç¿Èõ  £¬  ¾­¼Ã  ·¢Õ¹  ºó¾¢  µÄ  ´óÐ¡  £¬  Ô½À´Ô½  È¡¾öÓÚ  ÀÍ¶¯Õß  µÄ  ËØÖÊ  £¬  È¡¾öÓÚ  ÖªÊ¶·Ö×Ó  µÄ  ÊýÁ¿  ºÍ  ÖÊÁ¿  ¡£
Ëû  Ëµ  £º  ¡°  ÎÒ  ×Ô¸æ·ÜÓÂ  ¹Ü  ¿Æ½Ì  ·½Ãæ  µÄ  ¹¤×÷  £¬  ÖÐÑë  Ò²  Í¬Òâ  ÁË  ¡£
Ëû  ÌØ±ð  Ç¿µ÷  £¬  ¡°  ½ÌÓý  ÊÂÒµ  £¬  ¾ö²»  Ö»ÊÇ  ½ÌÓý  ²¿ÃÅ  µÄ  ÊÂ  £¬  ¸÷¼¶µ³Î¯  Òª  ÈÏÕæ  µØ  ×÷Îª  ´óÊÂ  À´  ×¥  ¡£
ºöÊÓ  ½ÌÓý  µÄ  Áìµ¼Õß  £¬  ÊÇ  È±·¦  Ô¶¼û  µÄ  ¡¢  ²»  ³ÉÊì  µÄ  Áìµ¼Õß  £¬  ¾Í  Áìµ¼  ²»  ÁË  ÏÖ´ú»¯  ½¨Éè  ¡£  ¡±
Ëû  Ëµ  £¬  ¡°  ÎÒ  ÖªµÀ  ¿ÆÑ§  ¡¢  ½ÌÓý  ÊÇ  ÄÑ  ¸ã  µÄ  £¬  µ«ÊÇ  ÎÒ  ×Ô¸æ·ÜÓÂ  À´  ×¥  ¡£
Ö»Òª  ÈºÖÚ  ÐèÒª  £¬  ¾Í  Ã»ÓÐ  ·ÖÄÚ  ·ÖÍâ  ¡£  ¡±
ÀÏÈË  Á÷  ×Å  Àá  Ëµ  £º  ¡°  Ô­  ÒÔÎª  Õâ  ±²×Ó  ¾Í  ÕâÃ´  ËãÁË  £¬  ÏÖÔÚ  ÎÒ  ÓÖ  ¾õ×Å  Ã»  »î  ¹»  ¡£
ÍÆ½ø  Å©Òµ  ²úÒµ»¯  £¬  Ó¦  Á¦Çó  ±ÜÃâ  ²úÒµ  Ç÷Í¬  »¯  £¬  ²»Òª  ¸ã  ¼òµ¥  µÄ  µÍË®Æ½  ÖØ¸´  ½¨Éè  ¡£  ¡±
ºØµç  Ëµ  £º  ¡°  Ç¨¶¼  ÊÇ  ¹ó¹ú  ÕþÖÎ  Éú»î  ºÍ  Éç»áÉú»î  ÖÐ  µÄ  Ò»¼þ  ´óÊÂ  £¬  ¾ßÓÐ  ÖØÒª  µÄ  ÀúÊ·ÒâÒå  ¡£
¶Ô  ÕâÑù  µÄ  ÊÂ  £¬  Ò»¶¨  Òª  ÑÏËà  ´¦Àí  ¡£  ¡±
Ëû  Ëµ  £º  ¡°  ÏÂ¸Ú  Ö°¹¤  Îª  ¹ú¼Ò  ×ö³ö  ÁË  ÕâÃ´  ´ó  µÄ  ÎþÉü  £¬  »¹  ÓÐµÄ  ¹¤×÷ÈËÔ±  Ïë  ¿«  ËûÃÇ  µÄ  ÓÍ  ¡£
ÔÚ  ÐÂ  µÄ  ¸ÚÎ»  ÉÏ  £¬  ÓÖÊÇ  ÔõÑù  ¿Ë·þ  ÐÂ  µÄ  À§ÄÑ  ¡£  ¡±
ÎÒ  ¸æËß  Ëû  Õâ  Ôº×Ó  »¹ÓÐ  ¸ö  ºóÃÅ  £¬  Ëû  Ò»  Ìý  Âî  ÁË  Ò»  ¾ä  ¾Í  ×ß  À²  ¡£  ¡±
ÀÏÍ·  Ò»±ß  ¶¤Ð¬  Ò»±ß  Ëµ  £¬  ¡°  Ò»  ÃÍ×Ó  Ôú  ÏÂÈ¥  ¾Í  Ã»  Ó°  ÁË  £¬  Ë­  ÖªµÀ  Äú  ³ª  µÄ  ÊÇ  ÄÄ  Ò»  ³ö  °¡  £¡
È¥  Äã  µÄ  £¬  ÎÒ  ÕýºÃ  ¶ù  Ðª»á¶ù  £¬  ³é  Ö§  ÑÌ  ¡£  ¡±
Ë¾»ú  ´Ó  ¶µ  Àï  ÌÍ  ³ö  Ò»  ºÐ  ÏãÑÌ  £¬  µ¯  ³ö  Ò»  Ö§  µð  ÔÚ  ×ì  ÉÏ  Ëµ  £º  ¡°  ´ó  ÀÏÒ¯ÃÇ¶ù  £¬  °ì  ÊÂ¶ù  ß¯  Èâ  £¡
Ë¾»ú  ÎÅ  ÑÔ  ÒÑ  Ì§½Å  ÏÂ³µ  £¬  À­¿ª  ³µÃÅ  £º  ¡°  ÉÏ³µ  °É  £¡
ÎÒ  Ëµ  Ò»Ôç  ¶ù  ÆðÀ´  £¬  Õâ  ÓÒ  ÑÛÆ¤  ÔõÃ´  ÀÏ  Ìø  ÄØ  £¡  ¡±
Ë¾»ú  ¿´  Ò»  ÑÛ  Ç°·½  ÁÁ  Æð  µÄ  ºìµÆ  £¬  Ò»  µã  É²³µ  £¬  Í£  ÔÚ  ÁË  ³¤ÉßÕó  ËÆµÄ  ¶Ó  Î²  £¬  ¡°  Õâ  ²»  £¬  ¸Õ  ³ö³µ  ¾ÍÈÃ  Äú  ¸ø  ´þ  ×Å  ÁË  Âð  £¿
ÔÙ  ºó  ±ãÊÇ  ³ª¸è  £º  ¡°  ÎÒÃÇ  Àë¿ª  ÁË  °Ö°Ö  £¡
Ö»ÓÐ  °Ñ  ËðÊ§  Áô¸ø  ×Ô¼º  £¬  ²Å  ÄÜ  Îª  »¼Õß  ºÍ  ËûÃÇ  µÄ  Ç×Êô  ·ÅÏÂ  °ü¸¤  £¬  ²Å  ÄÜ  ½â³ý  ËûÃÇ  µÄ  ºó¹ËÖ®ÓÇ  ¡£  ¡±
ÒòÎª  ÎÒÃÇ  ÓÐ  Ò»¸ö  ¹ýµÃÓ²  µÄ  ¹¥¹Ø  Ð¡×é  £¬  ÓÐ  Ò»  Î»  Ïìµ±µ±  µÄ  ¹¥¹Ø  Ö÷ÈÎ  ¡£  ¡±
Õâ  ¼Ò  Ò½Ôº  µÄ  Áìµ¼  Ëµ  £º  ¡°  ÎÒÃÇ  ÎªÊ²Ã´  ¸Ò  ÕâÑù  ³ÐÅµ  £¿
Í¬ÊÂ  Ò»ÔÙ  ½²  £º  ¡°  Ö»  ÒªÇó  µ½  ×Ö  £¬  »¨  ¶àÉÙ  Ç®  ¶¼  ÐÐ  ¡£
¿É  ÄÇ  ´Ê  ¡¢  ÄÇ  Çú  ¡¢  Õæ  Ç×ÇÐ  ¡¢  Õæ  ÊìÏ¤  ¡£  ¡±
ÎÒ  ¾õµÃ  ×Ô¼º  µÄ  ÐÄÇé  ±È  ÒÔÇ°  ºÃ  £¬  ¹¤×÷Ð§ÂÊ  Ò²  Ìá¸ß  ÁË  ¡£  ¡±
¡®  ½ÐºÅ  »ú  ¡¯  ²»´í  £¬  ÈÃ  ÈË  ÐÄÀï  Ì¤Êµ  £¬  Ã»  ½Ð  µ½  Äã  µÄ  Ê±ºò  £¬  °²ÐÄ  µÈ  ×Å  ¾Í  µÃÁË  ¡£  ¡±
ÎÒÃÇ  ¶Ô  Äã  Î¨Ò»  µÄ  Ï£Íû  ¾Í  ÊÇ  Äã  Òª  ÔÚ  Ñ§Ð£  Àï  ºÃ  ºÃ  Ñ§Ï°  £¬  ³¤´ó  ³ÉÎª  ¶Ô  ¹ú¼Ò  ÓÐÓÃ  µÄ  ÈË  ¡£  ¡±
Îª  ÈËÃñ  ×ö  µã  ÊÂ  £¬  ÊÇ  ÎÒÃÇ  ×÷Îª  Ò»  Ãû  ÀÏ  µ³Ô±  ºÍ  ÀÏ  Í¬Ö¾  ²»¿É  ÍÆÍÑ  µÄ  ÔðÈÎ  ¡£  ¡±
ÈºÖÚ  ¼±Ðè  µÄ  ÊÂ  £¬  À§ÄÑ  ÔÙ  ´ó  Ò²  Òª  °ì  ºÃ  £¡  ¡±
ÔÛ  ÒªÊÇ  ¿´  ×Å  Ëû  »î»î  ¶öËÀ  £¬  ²»ÊÇ  ÄÇ¸ö  Àí  °¡  ¡£  ¡±
ÎÒ  Ôø  ÕâÑù  ÃèÊö  ¹ý  ÎÒ  µ±Ê±  µÄ  ÐÄÇé  £º  ¡°  ²»´í  £¬  ÎÒ  Á÷¹ý  Àá  £¬  µ«ÊÇ  ÂäÀá  Ö®ºó  ÎÒ  ¸Ðµ½  Ò»Õó  Êæ³©  £¬  ¶øÇÒ  ÎÒ  »¹  ¸Ðµ½  Ò»ÖÖ  ¿ÊÍû  £¬  Ò»ÖÖ  Á¦Á¿  ÔÚ  Éí  ÄÚ  ²úÉú  ÁË  £¬  ÎÒ  Ïë  ×ö  Ò»¼þ  ÊÂÇé  £¬  Ò»¼þ  °ïÖú  ÈË  µÄ  ÊÂÇé  £¬  ÎÒ  Ïë  ÕÒ  ¸ö  »ú»á  ²»  ×ÔË½  µØ  Ï×  ³ö  ÎÒ  µÄ  ¾«Á¦  ¡£
Òª  Í¨¹ý  Îª  ÈºÖÚ  °ì  µÄ  Ò»  ¼þ  ¼þ  Ð¡ÊÂ  ¡¢  ÊµÊÂ  ¡¢  Òæ  ÊÂ  £¬  À´  ¼ÜÉè  µ³  ºÍ  ÈºÖÚ  Ö®¼ä  µÄ  ÇÅÁº  £¬  ÃÜÇÐ  µ³  ºÍ  ÈºÖÚ  ¡¢  Õþ¸®  ºÍ  ÈºÖÚ  ¡¢  Áìµ¼  ºÍ  ÈºÖÚ  µÄ  ÁªÏµ  ¡£  ¡±
µÈµ½  ´ºÅ¯»¨¿ª  £¬  ÄãÃÇ  Òª  ´ú  ÎÒ  °Ñ  Ëý  ËÍ  µ½  Ò½Ôº  È¥  ÖÎ  ÖÎ  ÑÛ²¡  £¬  ÈÃ  Ëý  ÖØ  ¼û  ¹âÃ÷  £¬  ºÃ  ºÃ  ¿´  Ò»  ¿´  ¸Ä¸ï¿ª·Å  µÄ  ³É¹û  £¬  ¿´  Ò»  ¿´  ¼ÒÏç  µÄ  ±ä»¯  ¡£  ¡±
ÓÉÓÚ  ËûÃÇ  ÉíÌåËØÖÊ  ºÍ  ÐÄÀí  ËØÖÊ  Ïà¶Ô  ½Ï²î  £¬  ÊÇ  Ò»¸ö  ·Ç³£  ´àÈõ  µÄ  ÈºÌå  ¡£  ¡±
ÎÒ  ¼¤¶¯  µÃ  ¿Þ  ÁË  £¬  ÎÒ  Ò»±²×Ó  Ò²  Íü  ²»  ÁË  £¬  Õ½Ê¿  ÃÇ  ¾Í  ÊÇ  ÎÒ  µÄ  Ç×ÈË  ¡£  ¡±
Ëý  ¶Ô  ÎÒ  ½²  ¡®  ÎÞÂÛ  ¸ÉÊ²Ã´  ÊÂ  ¶¼  Òª  ¸É  ºÃ  £¬  Òª  ÏëµÃµ½  £¬  ¾ÍÒª  ÏÈ  ¸¶³ö  £¬  ¾ÍÒª  ²»ÅÂ  ¿à  £¬  ²»ÅÂ  ÀÛ  ¡¯  ¡£  ¡±
ÎÒÃÇ  ÎÊ  Ëû  ºó»Ú  ²»  ºó»Ú  £¬  Ëû  Ëµ  £º  ¡°  Õâµã  ÉË  ±È  Æð  Õ½Õù  Äê´ú  Ëã²»ÁËÊ²Ã´  ¡£
Äê¼Í  ´ó  ÁË  ÑÛÉñ  ²»¼Ã  £¬  Õâ  ¶«Î÷  »¹  Í¦  ¹ÜÓÃ  ¡£  ¡±
Ã¿  ½²  µ½  Õâ  ¼þ  ÊÂ  £¬  Ëû  ¾Í  ºÜ  ¼¤¶¯  µØ  Ëµ  £º  ¡°  ÕâÊÇ  ÎÒÃÇ  ¹¤×÷  ÖÐ  µÄ  ±¯¾ç  £¬  ÔÚ  ·ÖÁ÷  Ö°¹¤  ÖÐ  Ò»¶¨  Òª  °´  ¹¤×÷  ÐèÒª  ¾ö¶¨  ·Ö  Ë­  ºÍ  Á÷Ïò  ¡£
Ëû  Ëµ  £º  ¡®  Äã  »î  ×Å  £¬  ¾Í  ÊÇ  ×î´ó  µÄ  ·îÏ×  ¡£
µ±Ê±  ¾øÍû  µÄ  ÐÄÀí  ºÍ  ÈâÌå  µÄ  ÕÛÄ¥  ÏÖÔÚ  Ïë  ÆðÀ´  »¹  ½Ð  ÈË  ºóÅÂ  ¡£  ¡±
ÕâÑùÒ»À´  £¬  Õû¸ö  ÉÌ³¡  ¾­Óª  ²¼¾Ö  ÂÒ³ÉÒ»ÍÅ  £¬  ²»  ¿÷±¾  ²Å  ¹Ö  ÄØ  £¡  ¡±
Ò»  Î»  ÉÌ³¡  ±£°²  ¸ºÔðÈË  ¶Ô  ¼ÇÕß  Ëµ  £º  ¡°  ÎÒÃÇ  ºÃ  ÄÑ  ×ö  ¡£
´Ë  ·¬  ½»Õ½  £¬  ¹Ø¼ü  Òª  ¿´  ¸÷×Ô  µÄ  ÁÙ³¡  ·¢»Ó  ¡£  ¡±
ÎÒ  ÔÚ  Õâ¶ù  ×ø  µÃ  ÄÑÊÜ  £¬  Õæ  Ïë  ×ß  ÁË  ¡£  ¡±
Ëµ  ÐÄÀï»°  £¬  ÏÖÔÚ  ¹ºÎï  µÈ  ¶¼  ²»  ³ÉÎÊÌâ  £¬  ×î  Í·ÌÛ  µÄ  ¾Í  ÊÇ  ÎÞ´¦  ½¡Éí  ¡£  ¡±
µ±È»  ÎÒ  Ê®·Ö  ÕäÏ§  Õâ´Î  ±ÈÈü  ÌåÑé  £¬  ÎÒ  Ò²  Ï£Íû  ÓÐ  ¸ü  ¶à  »ú»á  ²Î¼Ó  ¹ú¼Ê  ´óÈü  £¬  Óë  ÊÀ½ç  Ç¿ÊÖ  ½»·æ  £¬  »ýÀÛ  ¸ü  ¶à  µÄ  ¾­Ñé  ¡£  ¡±
Õâ  ¾Í  Ê¹µÃ  Ìï¾¶  ÏîÄ¿  ¶ÔÓÚ  ÍÆ¶¯  È«Ãñ  ½¡Éí  ÓÐ×Å  µÃÌì¶Àºñ  µÄ  ÓÅÊÆ  £¬  ÎÒÃÇ  ÍÆÐÐ  ¡¶  ±ê×¼  ¡·  ÊÇ  Îª  È«Ãæ  ¹á³¹  ÂäÊµ  ¡¶  È«Ãñ  ½¡Éí  ¼Æ»®  ¸ÙÒª  ¡·  ×ö  µÄ  Ò»¼þ  ÊµÊÂ  ¡£  ¡±
ÄÅ  £¬  ¾Í  ÔÚ  ÉÏ±ß  ¡ª  ¡ª  ¡ª  Ò»¸ö  Ð¡  ÍÁ¶Ñ  ¶ù  £¡  ¡±
ÀÏÈË  Ìý  ºó  £¬  Ñï  ±Û  Ö¸  ×Å  ÄÏ±ß  µÄ  Ò»  ×ù  É½ÆÂ  Ëµ  £º  ¡°  àÞ  £¿
¹Ê  ¼Ç  ÖÐ  ÔÆ  £º  ¡®  ²»  ÒÔ  Îï  Ï²  £¬  ²»  ÒÔ  ¼º  ±¯  £»  ÏÈÌìÏÂÖ®ÓÇ¶øÓÇ  £¬  ºóÌìÏÂÖ®ÀÖ¶øÀÖ  ¡£
Èç¹û  ÔÚ  ÑµÁ·  ºÍ  ±ÈÈü  ¼Æ»®  ÖÐ  ÎÞ·¨  ¼á³Ö  ÏÂÈ¥  £¬  ÎÒ  ½«  Á¢¼´  ½áÊø  ¡£  ¡±
»·¾³  ±ä  ÁË  £¬  ×Ô¼º  µÄ  ¹ÛÄî  Ò²  Òª  ¸ú×Å  ±ä  £¬  Ö»Òª  ×ª±ä  ¾ÍÒµ  ¹ÛÄî  £¬  ÑÛÇ°  ¾Í  »á  ³öÏÖ  Ò»Æ¬  ÐÂ  µÄ  ÊÀ½ç  ¡£  ¡±
Ëû  ¶Ô  ¼ÇÕß  Ëµ  £º  ¡°  Ö°Òµ  µÄ  ºÃ»µ  ²»  ÔÚÓÚ  ÍâÈË  ÔõÃ´  Ëµ  £¬  ¶ø  ÔÚÓÚ  ×Ô¼º  ÔõÃ´  ×ö  ¡£
Èç¹û  ÄãÃÇ  Ìý  ÎÒÃÇ  µÄ»°  £¬  Ê²Ã´  ÊÂ  Ò²  ²»»á  ·¢Éú  ¡£  ¡±
°¢ÒÌ  ¼±  ÁË  £¬  ³å  µ½  ÃÅ¿Ú  ´óÉù  µØ  ÈÂÈÂ  ÆðÀ´  £º  ¡°  Í¬Ö¾  ÃÇ  ÄÄ  £¬  ÏÖÔÚ  ¿ÉÊÇ  ÏÂÑ©  Ìì  £¬  ÃÅ  »µ  ÁË  £¬  ¹Ü×Ó  ¶³  ÁË  £¬  Õâ  ¹øÂ¯  ¾Í  ÍêÁË  £¬  È«  Â¥  ÅÜ  Ë®  £¬  Ë­  Ò²  ×¡  ²»  ³É  ¡£
Ôì·´  ÅÉ  Õý  µ½´¦  ÕÒ  ÄãÃÇ  £¬  Ëµ  Òª  Õ¶²Ý³ý¸ù  £¬  Äã  ¿É  ¾Í  »ØÀ´  ÁË  ¡£  ¡±
²»ÈÝ  ÎÒ  Ëµ  £¬  Ëý  À­  ×Å  ÎÒ  ´ó²½  ½ø  ÁË  Â¥  ÓÖ  ËµµÀ  £º  ¡°  Ôì·´  ÅÉ  ÄÖ  µÃ  ºÜ  Ð×  £¬  ÌìÌì  ÓÐÈË  À´  ³­¼Ò  £¬  Äã  °Ö  Âè  Ò²  ²»  Öª  ½Ð  Ôì·´  ÅÉ  ¾¾  µ½  ÄÄÀï  È¥  ÁË  £¬  Ö»ÓÐ  ¿ª  Åú¶·»á  µÄ  Ê±ºò  £¬  ²Å  ÖªµÀ  ÔÚ  Ë­  ÊÖ  Àï  ¡£
µ±  µ½  Ëý  ¼Ò  ³é  ¶¡  µÄ  ÈË  ×ß  ºó  £¬  Ëý  ¸¸Ç×  ¸ÐÌ¾  µØ  ¶Ô  Ëý  Ëµ  £º  ¡°  ÌìÏÂ  ÐËÍö  £¬  Æ¥·òÓÐÔð  ¡£
Ì¸µ½  ×Ô¼º  µÄ  ¿àÖÔ  £¬  Ëû  µÄ  ÓïÆø  ±äµÃ  ÄýÖØ  ÆðÀ´  £º  ¡°  Äã  ÖªµÀ  £¬  ÎÒ¹ú  Õý  ´¦ÓÚ  ¾­¼ÃÎ£»ú  Ö®ÖÐ  £¬  ¹ú¼Ò  ²»¿ÉÄÜ  ¸ø  ÎÒÃÇ  ²ÆÕþ  Ö§³Ö  ¡£
¾­¹ý  Å¬Á¦  £¬  ÎÒÃÇ  ÖÕÓÚ  È¡µÃ  ÁË  Ò»Ð©  ½ø²½  £¬  µ«  Õâ  »¹  ÐèÒª  Ò»´ú  ÈË  µÄ  ·Ü¶·  ²Å  ÐÐ  ¡£  ¡±
Ö´ÐÐ  »·¾³  Ò»  Æ±  ·ñ¾ö  ÖÆ  £¬  ÊÇ  ÐÂÇø  Òý½ø  ÏîÄ¿  µÄ  ÓÀÔ¶  ·¨Ôò  ¡£  ¡±
ÎÒ  µÄ  ¶ú¶ä  ¡¢  ÑÛ¾¦  Ò²ÊÇ  ¸¶³ö  µÄ  Ò»ÖÖ  ´ú¼Û  °É  ¡£  ¡±
Òò´Ë  £¬  ÎÒÃÇ  Ò»Ö±  Ç¿µ÷  ¿ÆÑÐ  ÂÛÎÄ  µÄ  ¡®  ×ª»¯  ¡¯  £¬  ¼´  ±äÎª  ÏÖÊµ  Éú²úÁ¦  £¬  ÕâÑù  ²Å  ÄÜ  Ê¹  ¿ÆÑÐ  ¹¤×÷  ´ïµ½  ÊÂ°ë¹¦±¶  µÄ  Ð§¹û  ¡£  ¡±
ÎÒ  ÔÚ  Ñ§Ï°  ±¾  ×¨Òµ  µÄ  Í¬Ê±  £¬  »¹  ¹¥¶Á  ÁË  ¼ÆËã»ú  £¬  ¾öÐÄ  Ñ§ºÃ  ¿ÆÑ§  ÎÄ»¯  ÖªÊ¶  £¬  ÔÚ  Éç»á  ½ø²½  ¹ý³Ì  ÖÐ  £¬  ·¢»Ó  ×÷ÓÃ  ¡£  ¡±
¶Ô  ÇàÄê  ´óÑ§Éú  À´Ëµ  £¬  ¾ÍÊÇ  Òª  ·þ´Ó  ×æ¹ú  µÄ  ÐèÒª  £¬  µ½  ×æ¹ú  ×î  ÐèÒª  µÄ  µØ·½  È¥  ½¨¹¦Á¢Òµ  £¬  ·þÎñ  »ù²ã  £¬  ·þÎñ  ÈËÃñ  ¡£  ¡±
Òª  Ïë  ³ÉÎª  ¿çÊÀ¼Í  ÈË²Å  £¬  ¹â  ÓÐ  ×¨ÒµÖªÊ¶  ²»¹»  £¬  »¹  ±ØÐë  ×Ô¾õ  µØ  Í¶Éí  µ½  Éç»áÊµ¼ù  ÖÐ  È¥  £¬  ¼ÓÇ¿  ÕþÖÎ  ÐÞÑø  £¬  Ìá¸ß  ÕþÖÎ  ÀíÂÛ  ËØÖÊ  ¡£  ¡±
´óÑ§Éú  Ãæ¶Ô  ÈÕÒæ  ¼¤ÁÒ  µÄ  Éç»á  ¾ºÕù  £¬  ¾ÍÒµ  Ñ¹Á¦  ¼Ó´ó  £¬  Ö»ÓÐ  °Ñ  ¸öÈË  Ö¾Ô¸  Í¬  ×æ¹ú  µÄ  ÐèÒª  Ïà  ½áºÏ  £¬  ²Å  ÄÜ  ÊµÏÖ  ¸öÈË  ¼ÛÖµ  ¡£  ¡±
ÎÞ  ´Ë  ±¨¹ú  ÈÈÐÄ  £¬  À¢  ³Æ  Ñ×»Æ×ÓËï  £¡  ¡±
Ëû  ÔÚ  ÈÕ¼Ç  ÖÐ  Ð´  µÀ  £º  ¡°  ÕâÐ©  ×÷Æ·  ÑóÒç  µÄ  ÎÞÎ·  ¡¢  ×ÔÇ¿²»Ï¢  µÄ  Ãñ×å  Æø½Ú  ÁîÈË  »÷½Ú  ÔÞÌ¾  ¡£
¿ÆÑ§  ÊÇ  ÎÞÖ¹¾³  µÄ  £¬  ²»  ÏÂ  µã  ¿à  ¹¦·ò  ¾Í  ²»ÄÜ  ¼ÌÐø  ·¢Õ¹  ¡£  ¡±
¶ø  Ëû  È´  Æ½¾²  µØ  »Ø´ð  µÀ  £º  ¡°  Õý  ÒòÎª  Ëü  ÄÑ  £¬  ÎÒ  ²Å  Ñ¡Ôñ  Ëü  ¡£
ÉóÅÐÔ±  ´ð  £º  ¡°  ÎÒÃÇ  ÓÐ  ÎÒÃÇ  µÄ  ¹æ¶¨  ¡£
¿É  ¶Ô·½  ÒÀÈ»  °å×ÅÁ³  £º  ¡°  Òª  ÕÕ¹Ë  µÄ  ÈË  ¶à  ÁË  £¬  ÄÄÄÜ  ÕÕ¹Ë  µÃ  ¹ýÀ´  £¿
Ëý  Ëµ  £º  ¡°  ¿´  Íê  ±¨µÀ  £¬  ÎÒ  Ïë  £¬  ÄÇ  Î»  Õ÷¹Ü  Ô±  £¨  Ö¸  ±¨µÀ  ÖÐ  ±»  ÅúÆÀ  µÄ  ÄÇ  Î»  Ë°Îñ  ÈËÔ±  £©  Òª  ÏÂ¿Î  £¨  ¼´  ÏÂ¸Ú  £©  ÁË  ¡£
ÎÒÃÇ  Ö»  ÒªÇó  ½ÉË°  ½É  µÃ  Ã÷°×  £¬  ÄÉË°  ÄÜ¹»  Èë¿â  ¡£  ¡±
Ö»Òª  ÏàÐÅ  ×Ô¼º  ¡¢  ¿Ï  ÏÂ¹¦·ò  £¬  Ã¿¸öÈË  ¶¼  ÄÜ  ÍÚ¾ò  ³ö  Ç±ÔÚ  µÄ  Éú´æ  ÄÜÁ¦  ¡£  ¡±
ÓÈÆä  ÄÇÖÖ  Óöµ½  ¼èÐÁ  ²»  ÆøÄÙ  £¬  Óöµ½  À§ÄÑ  ²»  ÍËËõ  µÄ  ¾«Éñ  £¬  È·Êµ  ÖµµÃ  ÎÒÃÇ  Ñ§Ï°  ¡£  ¡±
ºÍ  Ëý  Ïà±È  £¬  ×Ô¼º  ´´Òµ  Ëù  ÊÜ  µÄ  ¿²¿À  ºÍ  ÇúÕÛ  ÊÇ  Î¢²»×ãµÀ  µÄ  ¡£  ¡±
ÎÒÃÇ  ¾ö²»  ÈÝÐí  ÕâÑù  µÄ  ¡®  »ì·¹  ¹Ù  ¡¯  ÔÙ  »ì  ÏÂÈ¥  £¡  ¡±
µ³  ºÍ  Õþ¸®  ²¢  Ã»ÓÐ  Íü¼Ç  ÎÒÃÇ  ÕâÐ©  ÏÂ¸Ú  Ö°¹¤  £¬  ¹Ø»³  Óë  °ïÖú  £¬  Ö§³Ö  Óë  ¹ÄÎè  £¬  Ê¹  ÎÒ  ¿´µ½  ÁË  Ï£Íû  £¬  ÎÒÃÇ  ÕâÐ©  ¸Õ¸Õ  ÏÂ¸Ú  »ò  ÄÚ  ÍË  µÄ  Ö°¹¤  £¬  Ò²  ÍêÈ«  ÄÜ¹»  Í¦Æð  ¼¹Áº  È¥  ×öÊÂ  ¡£  ¡±
×÷Îª  ÆóÒµ  £¬  ½ñºó  Ó¦  ÔÚ  ÈçºÎ  Ìá¸ß  ÏÂ¸Ú  Ö°¹¤  ËØÖÊ  ÉÏ  ÏÂ¹¦·ò  £¬  ¸ãºÃ  Ö°¹¤  ×ª¸Ú  ÅàÑµ  ¹¤×÷  £¬  ÈÃ  ÏÂ¸Ú  Ö°¹¤  ÔÚ  ¸üÎª  ¹ãÀ«  µÄ  ÌìµØ  ÖÐ  Ê©Õ¹  ±¾Áì  ¡£  ¡±
ÎÒ  ½«  ÀûÓÃ  ×Ô¼º  µÄ  ×¨Àû  ¼¼Êõ  °ì  ºÃ  ¹¤³§  £¬  ÎüÄÉ  ¸ü  ¶à  µÄ  ÏÂ¸Ú  Ö°¹¤  ¾ÍÒµ  ¡£  ¡±
¼ÇÕß  Ç×ÑÛ  ¼ûµ½  Ò»  Î»  ¸±  ´ó¶Ó  ³¤  ÅúÆÀ  Ò»  Î»  ÖÐ¶Ó³¤  £º  ¡°  Õ¦¸ö  ¸ã  µÄ  £¿
²»¹ý  £¬  ÎÒÃÇ  Óë  ËûÃÇ  µÄ  ²î¾à  ÔÚ  ËõÐ¡  £¬  ÕâÊÇ  ÁîÈË  ¹ÄÎè  µÄ  ¡£  ¡±
Ãæ¶Ô  Èç´Ë  ¸ßË®Æ½  µÄ  ¾ºÕù  £¬  ×ÛºÏ  ÊµÁ¦  Ê®·Ö  ÖØÒª  ¡£  ¡±
Õâ  Õý  Ó¦  ×Å  ¹ÅÈË  µÄ  Ò»  ¾ä  »°  £º  ¡°  ÌìÏÂ  ÊÂ  ÓÐ  ÄÑ  Ò×  ºõ  £¿
°Ö°Ö  Õâ  ±²×Ó  Ã»  ¸É  ¹ý  ÈÃ  µ³  ÃÉÐß  ¡¢  ÈÃ  ÈºÖÚ  ´Á¼¹Áº¹Ç  µÄ  ÊÂ  £¬  Äã  Õâ  µ±  Å®¶ù  µÄ  ÍêÈ«  ¿ÉÒÔ  ÌÃÌÃÕýÕý  µØ  ×ß  ³öÈ¥  £¡  ¡±
Ëû  Ëµ  £º  ¡°  ÎÒ  ÊÇ  ¹¤³Ì±ø  ³öÉí  £¬  Ç×ÑÛ  ¿´¼û  ²»ÉÙ  ÊìÏ¤  µÄ  Õ½ÓÑ  Îª  µ¼µ¯  ÕóµØ  ½¨Éè  µ¹ÏÂ  ÁË  £¬  ÓÀÔ¶  Áô  ÔÚ  ´ó  É½  Àï  £¬  Ä¬Ä¬  µØ  ÊØ»¤  ×Å  µ¼µ¯  ÕóµØ  ¡£
ÎÒ  Í¼  µÄ  ²»ÊÇ  ¡®  ÎÚÉ´Ã±  ¡¯  µÄ  ´óÐ¡  £¬  ¶øÊÇ  Îª  µ³  ºÍ  ÈËÃñ  ×ö  ÁË  ¶àÉÙ  ÓÐÒæ  µÄ  ÊÂ  ¡£  ¡±
³ÁÄ¬  ÁË  Ò»  »á  £¬  Ëû  ÓÖ  Ëµ  £º  ¡°  Äã  Ëµ  ÈË  »î  ×Å  ¾¿¾¹  Í¼  ¸ö  É¶  £¿
»ú¹Ø  ²»  Îª  ²¿¶Ó  ·þÎñ  £¬  Òª  ÔÛ  ÕâÐ©  »ú¹Ø¸É²¿  ¸É  É¶  £¿  ¡±
ÎÒ  ¸Ðµ½  ºÜ  Ææ¹Ö  £º  ¡°  ÕâÃ´  ÈÈ  µÄ  Ìì  »¹ÓÐ  ÈË  ·Å  ·çóÝ  £¿
ÎÒÃÇ  Ò»±²×Ó  Ò²  Íü  ²»  ÁË  ÄãÃÇ  ÂÉÊ¦  ¡£  ¡±
±íÃæ  ÉÏ  ¿´  £¬  Áìµ¼¸É²¿  µÄ  È¨Á¦  ±ä  Ð¡  ÁË  £¬  µ«  Êµ¼ÊÉÏ  ÊÇ  ¼¯ÖÐ  ÁË  ¹ã´óÈºÖÚ  µÄ  ÒâÔ¸  °ìÊÂ  £¬  ¸É²¿  µÄ  µ¨×Ó  ×³  ÁË  £¬  Ðí¶à  ÊÂÇé  Ò²  ºÃ  °ì  ÁË  ¡£  ¡±
ÔÚ  ¸É²¿  Ñ¡°Î  ÈÎÓÃ  ÖÐ  £¬  Òª  ÕæÕý  Ê÷Á¢  ÃñÖ÷  ¡¢  ¹«¿ª  ¡¢  Æ½µÈ  ¡¢  ¾ºÕù  µÄ  Ñ¡  ÈË  ¹ÛÄî  £¬  ÆÆ³ý  ¾É  µÄ  Ê¶  ÈË  ¡¢  Ñ¡  ÈË  ¡¢  ÓÃÈË  °ì·¨  £¬  À©´ó  ¸É²¿  ¹¤×÷  ÖÐ  µÄ  ÃñÖ÷  £¬  »ý¼«  ÒýÈë  ¾ºÕù  »úÖÆ  £¬  ÊµÏÖ  ÓÅ  Õß  ÉÏ  ¡¢  ÏàÐÎ¼ûç©  Õß  ÏÂ  £¬  ÕâÑù  ²Å  ÄÜ  Îª  ¹ã´ó  ¸É²¿  ±£³Ö  ·ÜÁ¦  Æ´²«  ¡¢  Õù´´  Ò»Á÷  µÄ  Ç¿ÁÒ  ÒâÊ¶  Ìá¹©  ×éÖ¯  ±£Ö¤  ¡£  ¡±
Í¬Ê±  £¬  Ëû  Ò²  Ìá³ö  £º  ¡°  Òª  Ê¹  ¸÷¼¶  ¸É²¿  ±£³Ö  »ý¼«  ¸ÉÊÂ  ´´Òµ  µÄ  °ºÑï  ¾«Éñ  ×´Ì¬  £¬  Ò²  Òª  ÔÚ  »úÖÆ  ½¨Éè  ÉÏÃæ  ÏÂ¹¦·ò  ¡£
ÔÚ  ÕâÖÖ  Çé¿ö  ÏÂ  £¬  ¸÷¼¶  Áìµ¼¸É²¿  µÄ  ¾«Éñ  ×´Ì¬  ºÃ  ²»  ºÃ  ÏÔµÃ  ÓÈÆä  ÖØÒª  £¬  ÉõÖÁ  ¿ÉÒÔ  ÕâÑù  ½²  £¬  ¾«Éñ  ×´Ì¬  Ò»°ã»¯  ¶¼  »á  Ó°Ïì  ÊÂÒµ  µÄ  ·¢Õ¹  ¡£  ¡±
ÎÒ  ÏàÐÅ  £¬  ÔÚ  Õâ  ·½Ãæ  ÎÒ  Ò»¶¨  »á  ¸É  µÃ  ºÜ  ³öÉ«  ¡£  ¡±
Ëû  ³å  ÎÒ  Ð¦  ÁË  Ð¦  £¬  ±íÇé  ÉÏ  ÂÔ  ÏÔ  ³ÁÃÆ  £¬  µÍÉù  Ëµ  £º  ¡°  Äú  Ëµ  µÄ  ÊÇ  ¡£
Ñø»¨  ÊÇ  Òª  °¤¶·  µÄ  £¬  Ö»ÄÜ  ÖÖ  ×¯¼Ú  ¡£  ¡±
¾Í  Ïñ  Ò»¸ö  Ã»  ÈË  ÌÛ°®  µÄ  Ò°  º¢×Ó  £¬  ¿ÊÍû  ÓÐ  Ò»¸ö  Âè  À´  ¹ÜÀí  Ëü  ¡¢  ¼à¶½  Ëü  ¡£  ¡±
²»¹ý  £¬  Õþ²ß  ·Å¿í  µ½  Ê²Ã´  ³Ì¶È  £¬  Ã»  ¿´µ½  ÎÄ¼þ  £¬  ÈÔÈ»  Ã»  µ×  ¡£  ¡±
Ëû  ÓÇÐÄâçâç  µØ  Ëµ  £º  ¡°  Ò»Ö±  Î´ÄÜ  »ñµÃ  ÕýÊ½  ×¢²á  £¬  Ñ§Ð£  ¾Í  Ã»  ºÏ·¨  µØÎ»  £¬  Ñ§Éú  µÄ  ¿Î×À  Ò²  ¾Í  ²»  ÎÈ  ¡£
ËùÒÔ  £¬  ²»¹Ü  ¶ù×Ó  È¥ÊÀ  £¬  »¹ÊÇ  ¼²²¡  ²øÉí  £¬  »ò  Éú»î  ÊÜ´ì  £¬  ÎÒ  ¶¼  ×öµ½  Áí  Æð  Ò»ÐÐ  £¬  Ê¼ÖÕ  ±£³Ö  ÀÖ¹Û  µÄ  ÈËÉú  Ì¬¶È  ¡£  ¡±
Ì¸µ½  ÈçºÎ  Ãæ¶Ô  ÈËÉú  µÄ  ²»ÐÒ  £¬  Ëý  Ë¬ÀÊ  µØ  ¸æËß  ÎÒ  £º  ¡°  µ±Äê  ÕÉ·ò  È¥ÊÀ  Ê±  £¬  ÎÒ  ±¯Í´Óû¾ø  £¬  Õæ  Ïë  Ëæ  Ëû  ¶ø  È¥  ¡£
Ëû  ¶Ô  µÜµÜ  Ëµ  £º  ¡°  ÏÖÔÚ  ºÃ¶à  ÆóÒµ  ²»¾°Æø  £¬  ¿ª  ²»  ³ö  ¹¤×Ê  µÄ  ÈË  ÓÐµÄÊÇ  £¬  ÎÒ  °²ÅÅ  ÁË  Äã  £¬  ±ðÈË  ¶¼  À´  ÕÒ  ÎÒ  ÔõÃ´°ì  £¿
Ð¡ÃÃ  Ëµ  £º  ¡°  ÏÖÔÚ  ³ÇÀï  ×öÉúÒâ  Ô½À´Ô½  ÄÑ  £¬  ÏÂ¸Ú  ¹¤ÈË  Ôö¶à  £¬  ¾ºÕù  ¼¤ÁÒ  ¡£
Æä  ½¹µã  ÓÖ  ¼¯ÖÐ  ÌåÏÖ  ÔÚ  ¡®  ÖÎ  ¾¯  ¡¯  ¡¢  ¡®  ÖÎ  ¼º  ¡¯  ¡¢  ¡®  ¼à¹Ü  ¡¯  ÉÏ  ¡£  ¡±
ÁíÍâ  £¬  ¶ùÍ¯  ÖÐ  Òò  È±·¦  Ìú  ¡¢  µâ  ¡¢  Î¬ÉúËØ  £Á  ¡¢  £Ä  µÈ  Ôì³É  ÓªÑø  ÐÔ  ¼²²¡  ½Ï¶à  £¬  ÕâÖÖ  ×´¿ö  ÑÏÖØ  Ó°Ïì  ¶ùÍ¯  µÄ  ½¡¿µ  ºÍ  ÖÇÁ¦  ·¢Óý  £¬  ÉõÖÁ  µ¼ÖÂ  ¶ùÍ¯  ËÀÍöÂÊ  Éý¸ß  £¬  ½ø¶ø  ½«  »á  Ó°Ïì  ¹úÃñ  ½¡¿µ  Ë®Æ½  µÄ  Ìá¸ß  ºÍ  ¾­¼Ã  µÄ  ·¢Õ¹  ¡£  ¡±
ÔÚ  ÎÞ¼Ê  µÄ  º£Ãæ  £¬  ÓÐ  Ìõ  ¹Â¶À  µÄ  ´¬Ö»  £¬  ´¬  ¶ù  Ò¡  Ñ½  Ò¡  £¬  Ò¡  ²»  Àë  ¹ãÀ«  µÄ  ´óº£  ¡£  ¡±
¸öÈË  ×¡·¿  ´û¿î  ÈËÆø  Íú  £¬  Àë²»¿ª  Éç»á  ¸÷½ç  µÄ  ÅäºÏ  ºÇ  £¡  ¡±
ÕâÊÇ  ÎÒ¹ú  ÏÖ´ú»¯  ÊÂÒµ  ·¢Õ¹  µÄ  ÐèÒª  £¬  Ò²ÊÇ  ÊÊÓ¦  ÊÀ½ç  ¿Æ¼¼  ¸ïÃü  ºÍ  ¾­¼Ã  ¾ºÕù  ÐÂ  ÐÎÊÆ  µÄ  ÒªÇó  ¡£  ¡±
Ëû  »¹  ÔÚ  È«Ãæ  ·ÖÎö  ¾ö¶¨  ¹úÁ¦  Öî  ÒòËØ  µÄ  »ù´¡  ÉÏ  ¾«±Ù  µØ  Ö¸³ö  £º  ¡°  ÎÒÃÇ  ¹ú¼Ò  £¬  ¹úÁ¦  µÄ  Ç¿Èõ  £¬  ¾­¼Ã  ·¢Õ¹  ºó¾¢  µÄ  ´óÐ¡  £¬  Ô½À´Ô½  È¡¾öÓÚ  ÀÍ¶¯Õß  µÄ  ËØÖÊ  £¬  È¡¾öÓÚ  ÖªÊ¶·Ö×Ó  µÄ  ÊýÁ¿  ºÍ  ÖÊÁ¿  ¡£
Ëû  Ëµ  £º  ¡°  ÎÒ  ×Ô¸æ·ÜÓÂ  ¹Ü  ¿Æ½Ì  ·½Ãæ  µÄ  ¹¤×÷  £¬  ÖÐÑë  Ò²  Í¬Òâ  ÁË  ¡£
Ëû  ÌØ±ð  Ç¿µ÷  £¬  ¡°  ½ÌÓý  ÊÂÒµ  £¬  ¾ö²»  Ö»ÊÇ  ½ÌÓý  ²¿ÃÅ  µÄ  ÊÂ  £¬  ¸÷¼¶µ³Î¯  Òª  ÈÏÕæ  µØ  ×÷Îª  ´óÊÂ  À´  ×¥  ¡£
ºöÊÓ  ½ÌÓý  µÄ  Áìµ¼Õß  £¬  ÊÇ  È±·¦  Ô¶¼û  µÄ  ¡¢  ²»  ³ÉÊì  µÄ  Áìµ¼Õß  £¬  ¾Í  Áìµ¼  ²»  ÁË  ÏÖ´ú»¯  ½¨Éè  ¡£  ¡±
Ëû  Ëµ  £¬  ¡°  ÎÒ  ÖªµÀ  ¿ÆÑ§  ¡¢  ½ÌÓý  ÊÇ  ÄÑ  ¸ã  µÄ  £¬  µ«ÊÇ  ÎÒ  ×Ô¸æ·ÜÓÂ  À´  ×¥  ¡£
Èç¹û  ²»  ÏÂ¸Ú  £¬  »¹  ÄÇÃ´  ºÄ  ×Å  £¬  ÎÒ  ¼Ò  Õâ  ÈÕ×Ó  Ôç  Ã»·¨  ¹ý  ÁË  ¡£  ¡±
Ã»ÓÐ  Õâ´Î  »úÓö  £¬  Ñ¹¸ù  ¾Í  ²»»á  ÓÐ  ÎÒ  ÑÛÏÂ  ´´Òµ  µÄ  ÐÂ  ÌìµØ  ¡£  ¡±
´Ë  Õ½  ´ò  Æ½  £¬  Ç°Í¾  ±äµÃ  ÃìÃ£  ÆðÀ´  ¡£  ¡±
´Ë´Î  ³ö×Ê  Ö§³Ö  È«¹ú  Ìï¾¶  ÒµÓà  ¶ÍÁ¶  µÈ¼¶  ±ê×¼  µÄ  ÊµÊ©  £¬  ÕâÊÇ  ÎÒÃÇ  Ó¦¸Ã  ×ö  Ò²  Ô¸Òâ  ×ö  µÄ  Ò»¼þ  ÊÂÇé  ¡£  ¡±
ÃñÑè  Ô»  £º  ¡°  ºÃ¿´  ²»¹ý  ËØ  ´ò°ç  £¬  ºÃ³Ô  ²»¹ý  ²è  ÅÝ·¹  ¡£
Ëû  ¶Ô  µÜµÜ  Ëµ  £º  ¡°  ÏÖÔÚ  ºÃ¶à  ÆóÒµ  ²»¾°Æø  £¬  ¿ª  ²»  ³ö  ¹¤×Ê  µÄ  ÈË  ÓÐµÄÊÇ  £¬  ÎÒ  °²ÅÅ  ÁË  Äã  £¬  ±ðÈË  ¶¼  À´  ÕÒ  ÎÒ  ÔõÃ´°ì  £¿
Ëû  »¹  ÔÚ  È«Ãæ  ·ÖÎö  ¾ö¶¨  ¹úÁ¦  Öî  ÒòËØ  µÄ  »ù´¡  ÉÏ  ¾«±Ù  µØ  Ö¸³ö  £º  ¡°  ÎÒÃÇ  ¹ú¼Ò  £¬  ¹úÁ¦  µÄ  Ç¿Èõ  £¬  ¾­¼Ã  ·¢Õ¹  ºó¾¢  µÄ  ´óÐ¡  £¬  Ô½À´Ô½  È¡¾öÓÚ  ÀÍ¶¯Õß  µÄ  ËØÖÊ  £¬  È¡¾öÓÚ  ÖªÊ¶·Ö×Ó  µÄ  ÊýÁ¿  ºÍ  ÖÊÁ¿  ¡£
Ëû  Ëµ  £º  ¡°  ÎÒ  ×Ô¸æ·ÜÓÂ  ¹Ü  ¿Æ½Ì  ·½Ãæ  µÄ  ¹¤×÷  £¬  ÖÐÑë  Ò²  Í¬Òâ  ÁË  ¡£
Ëû  ÌØ±ð  Ç¿µ÷  £¬  ¡°  ½ÌÓý  ÊÂÒµ  £¬  ¾ö²»  Ö»ÊÇ  ½ÌÓý  ²¿ÃÅ  µÄ  ÊÂ  £¬  ¸÷¼¶µ³Î¯  Òª  ÈÏÕæ  µØ  ×÷Îª  ´óÊÂ  À´  ×¥  ¡£
ÃñÑè  Ô»  £º  ¡°  ºÃ¿´  ²»¹ý  ËØ  ´ò°ç  £¬  ºÃ³Ô  ²»¹ý  ²è  ÅÝ·¹  ¡£
ÎÒÃÇ  Ïë  Í¨¹ý  ×éÖ¯  Õâ  Àà  ÈüÊÂ  £¬  ÈÃ  ÍË  ÏÂÀ´  µÄ  ÀÏ  ÔË¶¯Ô±  ¡¢  ÀÏ  ½ÌÁ·Ô±  ÒÔ¼°  ¶àÄê  Ö§³Ö  Ìï¾¶  ÊÂÒµ  ·¢Õ¹  µÄ  °®ºÃÕß  ÓÐ  ¸ö  Ïà»¥  ½»Á÷  µÄ  »ú»á  £¬  ÒÔ±ã  ½øÒ»²½  ÍÆ¶¯  ÎÒ¹ú  Ìï¾¶  ÊÂÒµ  µÄ  ·¢Õ¹  ¡£  ¡±
ÆäÊµ  £¬  ×ãÇò  ÔË¶¯  ×î  ÖØÒª  µÄ  Ö÷½Ç  ÊÇ  Çò³¡  ÉÏ  µÄ  ÈË  £¬  ¶ø  ²»ÊÇ  ×ø  ÔÚ  °ì¹«ÊÒ  Àï  µÄ  ¹ÙÔ±  ¡£  ¡±
Ìì²Å  ÇòÔ±  ÊÇ  ×ãÇò  ½ð×ÖËþ  µÄ  Ëþ¼â  £¬  ÎÒÃÇ  Òª  ×ö  µÄ  ÊÇ  ËõÐ¡  Ëþ¼â  Óë  Ëþ  »ù  µÄ  ¾àÀë  ¡£  ¡±
³§³¤  Ñ¡  ¶Ô  ÁË  £¬  ºÃ  µÄ  ¸Ä¸ï  ´ëÊ©  ÄÜ  Ë³Àû  ÍÆÐÐ  £»  ³§³¤  Ñ¡  ´í  ÁË  £¬  ¸Ä¸ï  ´ëÊ©  ÔÙ  ºÃ  £¬  ÆóÒµ  »¹ÊÇ  ÄÑÒÔ  ¸ãºÃ  µÄ  ¡£  ¡±
Ëû  ¶Ô  ÐÂ  µÄ  Áìµ¼°à×Ó  ³ÉÔ±  Ëµ  £º  ¡°  Ò»  ÈË  ²È  ²»  µ¹  µØÉÏ  ²Ý  £¬  °Ù  ÈË  ²È  µÃ  ³ö  Ñô¹ØµÀ  £¬  ÔÛÃÇ  ´ó»ï  Ò»¹É¾¢  £¬  Ò»ÃÅÐÄË¼  £¬  ÄÇ  ¾Í  ²»µÃÁË  £¡
ÄÇÊ±  £¬  Èç¹û  »¹  ÄÜ  »Øµ½  ±¨Éç  ×ö  ¹ã¸æ  ÒµÎñ  £¬  ÎÒ  »á  ±È  ÒÔÇ°  ×ö  µÃ  ¸ü  ºÃ  £¬  Èç¹û  ²»ÄÜ  »Øµ½  ±¨Éç  £¬  ÎÒ  »á  ¿¼ÂÇ  ×Ô¼º  ¿ª  Ò»¼Ò  ÂÃÓÎ  ¹«Ë¾  £¬  ×ÜÖ®  £¬  ÎÒ  µÄ  Â·  »á  Ô½  ×ß  Ô½  ¿í  µÄ  ¡£  ¡±
Ö»ÄÜ  ÊÇ  ×Ô¼º  È¥  ÊÊÓ¦  Éç»á  £¬  ²»¿ÉÄÜ  ÈÃ  Éç»á  À´  ÊÊÓ¦  ×Ô¼º  ¡£  ¡±
Ëý  Éî  ÓÐ  ¸Ð´¥  µØ  Ëµ  £º  ¡°  ±ØÐë  ×ÔÎÒ  µ÷Õû  ÐÄÌ¬  £¬  ×ª±ä  ¾ÍÒµ  ¹ÛÄî  £¬  ·ÅÏÂ  ¼Ü×Ó  £¬  ÄÜ  ¸ÉÊ²Ã´  ¾Í  ¸ÉÊ²Ã´  ¡£
Ô±¹¤  ÃÇ  Ôò  Í¨¹ý  ¾­³£ÐÔ  µÄ  ²âÊÔ  £¬  ¶ÔÕÕ  ×Ô¼º  ´ïµ½  ÁË  ÄÄÐ©  ±ê×¼  £¬  ÄÄÐ©  ·½Ãæ  »¹  ´æÔÚ  ²»×ã  £¬  È»ºó  ¼ÓÒÔ  ¸Ä½ø  £¬  ´ï±ê  ³Ì¶È  ×ÔÈ»  ÊÇ  Ô½  ¸ß  Ô½  ºÃ  ¡£  ¡±
±£Ö¤  ÒøÐÐ  ÄÚ²¿  ÓÐ  Ò»Ì×  ³É¹¦  µÄ  ÅàÑµ  ÌåÏµ  £¬  Ìá¸ß  ÒøÐÐ  Ô±¹¤  µÄ  ËØÖÊ  £¬  ¹æ·¶  ÐÐÎª  £¬  ÕâÊÇ  È·±£  ÒøÐÐ  ¾ºÕùÁ¦  µÄ  Ò»¸ö  ÖØÒª  ÒòËØ  ¡£  ¡±
Ëý  Ëµ  £¬  ¡°  Ã¿µ±  ÕÕ¾µ×Ó  Ê±  £¬  ÎÒ  µÄ  ÐÄ  ¾Í  Ëé  ÁË  ¡£
ÆäÊµ  £¬  ÐÄµ×  Àï  ÄÄ  Ò»¸ö  Õæ  µÄ  Ï£Íû  ¶ù×Ó  ÍêÈ«  Ïñ  ×Ô¼º  ÄØ  £¿  ¡±
Ð£·½  ÈÏÎª  £º  ¡°  Ã¿¸ö  º¢×Ó  µÄ  Ñ§Ï°  Ì¬¶È  ¡¢  Ñ§Ï°  ×´¿ö  ¶¼  ²»  Ò»Ñù  £¬  µ±È»  Ó¦¸Ã  ¸ö±ð  Ì¸  ÁË  ¡£
Ëý  Ëµ  £º  ¡°  ÕâÊÇ  Ò»Ð©  ²»½ö  ·Ç³£  ³öÉ«  £¬  ¶øÇÒ  Ç«Ðé  ÇÚ·Ü  µÄ  Ñ§Éú  ¡£
ÏÖ´ú»¯  µÄ  ¼¼Êõ  ÊÖ¶Î  Îª  ½ÌÓý  ºÍ  ¼ÌÐø  ½ÌÓý  Ìá¹©  ÁË  Ç°ËùÎ´ÓÐ  µÄ  Ìõ¼þ  £¬  ÄÜ·ñ  °ÑÎÕ  ºÃ  ÕâÐ©  £¬  ¾ö¶¨  ÁË  Ò»¸ö  ÈË  ¡¢  Ò»¸ö  ¹«Ë¾  ÄËÖÁ  Ò»¸ö  ¹ú¼Ò  µÄ  ÃüÔË  ¡£  ¡±
ÎÒ  ¸Ðµ½  ºÜ  ×ÔºÀ  £¬  ÒòÎª  ÎÒ  ×ö  ÁË  ×Ô¼º  ¸Ã  ×ö  µÄ  ¹¤×÷  ¡£  ¡±
Èç¹û  Äã  Ô¸Òâ  ÀûÓÃ  ¼ÙÆÚ  ÔÚ¼Ò  ¡®  ´ò¹¤  ¡¯  £¬  ¸É  Ð©  Á¦ËùÄÜ¼°  µÄ  ÊÂÇé  £¬  ²»ÊÇ  ¼È  ·Öµ£  ÁË  ´óÈË  µÄ  À§ÄÑ  £¬  ÓÖ  ¿ÉÒÔ  ÓÃ  ×Ô¼º  µÄ  ÀÍ¶¯  ËùµÃ  Îª  ¡®  Ï£Íû¹¤³Ì  ¡¯  ×ö  ¹±Ï×  Âð  £¿  ¡±
Ëû  Ëµ  £¬  ¡°  ÎÒÃÇ  Òª  ÈÃ  ÈËÃÇ  ¶®µÃ  ÄÉË°  ¡£
Ëû  ÔÚ  ÊéÃæ  ÉùÃ÷  ÖÐ  Ëµ  £º  ¡°  Õâ  Ïî  ·¨°¸  Ö»  »á  Ëðº¦  £¬  ¶ø  ²»ÊÇ  Î¬»¤  Õû¸ö  ¹ú¼Ò  µÄ  ÀûÒæ  £¬  Ê¹  Ö®  ÎÞ·¨  ´ïµ½  Ëü  Ïë  ´ïµ½  µÄ  Ä¿µÄ  ¡£
¿É  Á·±ø³¡  ÄÇ±ß  ¾¹  »¹  ²»¹Ë  ËÀ»î  µØ  ´µ  Æð  ÁË  àÚÁÁ  µÄ  ¾üºÅ  ¡£  ¡±
ÈËÃÇ  ÍêÈ«  ¿ÉÒÔ  °Ñ  Ä±Éú  µÄ  »î¼Æ  µ±³É  ÒÕÊõ  ¡£  ¡±
Ëû  Õ¾  ÔÚ  ¸ß  ÌÝ  ÉÏ  Ò»Ãæ  Ê®·Ö  ÈÏÕæ  µØ  ·ÛË¢  Ìì»¨°å  £¬  Ò»Ãæ  Ëµ  £¬  ¡°  Îª  ÈË  Ë¢  ·¿¼ä  ¡¢  ÓÍÆá  Å¯Æø  £¬  ÊÕÈ¡  µÄ  ·ÑÓÃ  ²¢²»  ¶à  £¬  ÍêÈ«  ÊÇ  ÐÁ¿à  Ç®  ¡£
µ±È»  £¬  ËûÃÇ  ÒªÇó  ÎÒ  ²»ÄÜ  Ó°Ïì  Ñ§Ï°  ¡£  ¡±
¶ø  ÄÐÊ¿  ³ö  Óï  ¸ü  ¾ªÈË  £º  ¡°  ÆÆ  Ê¯  ¶´  ÓÐ  É¶  ¿´Í·  £¿
Õý  ÈË  ÏÈ  Õý  ¼º  £¬  Ö»ÓÐ  ¼º  Õý  ÁË  £¬  Ëµ»°  ¡¢  °ìÊÂ  ²ÅÓÐ  Ð§Á¦  ¡£  ¡±
¼ÓÇ¿  ¾ºÕù  £¬  ¿ÉÒÔ  ´ÙÊ¹  ÉÌÒµÒøÐÐ  Ìá¸ß  ·þÎñ  ÖÊÁ¿  £¬  °´ÕÕ  ÊÐ³¡  ÐèÇó  ÖÆ¶¨  ´æ  ´û¿î  ÀûÂÊ  ¡£  ¡±
Èç¹û  ÕâÐ©  ½²»°  ÓÐÒ»Ð©  ×÷ÓÃ  µÄ»°  £¬  Ó¦¸Ã  ¹é¹¦ÓÚ  ´ó¼Ò  £¬  ¹é¹¦ÓÚ  ¼¯Ìå  ¡£  ¡±
Çë  ÄãÃÇ  Àí½â  £¬  ÎÒ  ÊÇ  Òª  ¸ù¾Ý  Êµ¼ÊÇé¿ö  ×÷  ÅÐ¶Ï  µÄ  £¬  Çé¿ö  ¸ã  ²»  ×¼È·  £¬  ÅÐ¶Ï  ´í  ÁË  £¬  Òª  ÎóÊÂ  ¡£  ¡±
ÅúÆÀ  Ö®ºó  £¬  Ëû  ÓÖ  ÍùÍù  ºÜ  ÄÍÐÄ  µØ  Ëµ  £º  ¡°  ÎÒ  ¿ÉÄÜ  ¶Ô  ÄãÃÇ  Ì«  ¿ÁÇó  ÁË  ¡£
Ã»ÓÐ  ¾­¹ý  ÉúËÀ  ¿¼Ñé  £¬  ¾Í  ÊÇ  ²»  ³ÉÊì  £¡  ¡±
Ëû  ¼âÈñ  µØ  Ëµ  £º  ¡°  ¹ýÈ¥  ×ö  µØÏÂ  ¹¤×÷  £¬  Âí»¢  Ò»µã  £¬  ¾Í  »á  ÈËÍ·  ÂäµØ  µÄ  ¡£
²»  ¸ã  ×¼È·  £¬  ÈÝÒ×  ÒýÆð  Îó½â  £¬  Ó°Ïì  ÏÂÃæ  ¹¤×÷  £¬  ²»  ÈÏÕæ  ²»ÐÐ  °¡  £¡  ¡±
ÓÐ  ÎÊÌâ  £¬  ÔÚ  ·¨  Í¨¹ý  Ç°  ¸Ä  ¹ýÀ´  ±È  Í¨¹ý  ºó  ÔÙ  ¸Ä  Òª  ºÃ  ¡£  ¡±
Ëû  ¾­³£  Ç¿µ÷  Ëµ  £º  ¡°  ·¨  ÊÇ  ¸ø  È«¹ú  Á¢  ¹æ¾Ø  µÄ  £¬  Ò»µã  Âí»¢  ²»µÃ  ¡£
ÕâÊÇ  ×Ô  ¸Ê  Âäºó  ¡¢  Íý×Ô·Æ±¡  µÄ  ±íÏÖ  £¬  »á  Ê¹  ¹¤×÷  È±·¦  ³¯Æø  £¬  È±·¦  ´´ÔìÐÔ  £¬  È±·¦  ½øÈ¡  ¾«Éñ  ¡£  ¡±
Ëû  Ëµ  £º  ¡°  ÓÐ  ¾ä  ¹Å»°  Ëµ  £¬  È¡·¨  ºõ  ÉÏ  £¬  ½ö  µÃ  Æä  ÖÐ  £¬  È¡·¨  ºõ  ÖÐ  £¬  ½ö  µÃ  Æä  ÏÂ  ¡£
×ÜÖ®  £¬  ¼á³Ö  ÕæÀí  £¬  ËæÊ±  ÐÞÕý  ´íÎó  ¡£  ¡±
Ëû  ³£  ¶Ô  ÎÒÃÇ  Ëµ  £º  ¡°  ¡®  ¹Ù  ¡¯  µ±  ´ó  ÁË  £¬  ±¾À´  ¾Í  ²»´ó  ÈÝÒ×  Ìýµ½  ²»Í¬  µÄ  Òâ¼û  £¬  ÕâÊÇ  ºÜ  Î£ÏÕ  µÄ  ¡£
×îºó  £¬  ÓÉ±í¼°Àï  £¬  ÓÉ  ÏÖÏó  µ½  ±¾ÖÊ  ¡£  ¡±
Ö»ÓÐ  Ñ§ºÃ  ÀíÂÛ  £¬  ²Å  ÄÜ  ´Ó  È«¾Ö  ÉÏ  ¡¢  ·¢Õ¹  ÉÏ  ¡¢  ±¾ÖÊ  ÉÏ  °ÑÎÕ  ¸ÄÔì  Éç»á  ¡¢  ¸ÄÔì  ×ÔÈ»  µÄ  ¹æÂÉÐÔ  £¬  ²Å  »á  ÓÐ  Ô¤¼ûÐÔ  £¬  ²»ÖÂ  ¾ÍÊÂÂÛÊÂ  £¬  ÉõÖÁ  ÃÔÊ§  ·½Ïò  ¡£  ¡±
·ñÔò  £¬  ±ØÈ»  Ôì³É  È«µ³  È«¾ü  È«¹ú  ¸÷×å  ÈËÃñ  µÄ  Ë¼Ïë  ºÍ  Õû¸ö  ¸ïÃü  ÕóÏß  µÄ  »ìÂÒ  £¬  Ê¹  Ç×  Õß  Í´  £¬  ³ð  Õß  ¿ì  ¡£  ¡±
ÎÒÃÇ  ×·Çó  µÄ  ¾Í  ÊÇ  ÕæÀí  £¬  °´  ÕæÀí  °ìÊÂ  Âï  ¡£  ¡±
ÕâÑù  £¬  ¾Í  ÄÜ  ³£  ¶Á  ³£  ÐÂ  £¬  Ã¿  ¶Á  Ò»±é  ¶¼  »á  ÓÐ  ÐÂ  Ìå»á  ¡£  ¡±
Ëû  Ëµ  £º  ¡°  ÎÒ  ÊÇ  ¸ö  ÀÖÌì  ÅÉ  £¬  ¶Ô  µ³  ºÍ  ¹ú¼Ò  µÄ  Ç°Í¾  ³äÂú  ÐÅÐÄ  ¡£
Ëû  ÔÚ  ÐÅ  ÖÐ  Ëµ  £¬  ¡°  À´ÐÅ  ºÍ  ÏñÆ¬  ¶¼  ÊÕµ½  ÁË  ¡£
×÷Îª  ÊÐ³¤  £¬  ÎÒ  Ò²  Ìå»á  µ½  ÕâÖÖ  Î£ÏÕ  ¡£  ¡±
µ«ÊÇ  £¬  ¶Ô  ÊÐ³¡  Ç°¾°  ²»ºÃ  µÄ  ²úÆ·  Òª  Ö÷¶¯  Ñ¹Ëõ  Öð²½  ÌÔÌ­  £¬  ¶Ô  ÐÂ²úÆ·  ºÍ  Ð§Òæ  ²úÆ·  Òª  Ôö¼Ó  Í¶Èë  ¼Ó´ó  ¿ª·¢  Á¦¶È  ¡£  ¡±
ÀÍ¶¯  ºÏÍ¬  µÄ  ÆÚÏÞ  Ó¦  ×Ô¶¯  ÑÓÐø  ÖÁ  Ò½ÁÆ  ÆÚ  ¡¢  ÔÐÆÚ  ¡¢  ²úÆÚ  ºÍ  ²¸ÈéÆÚ  Âú  ÎªÖ¹  ¡£  ¡±
±ØÐë  Î§ÈÆ  µ³  µÄ  ÖÐÐÄ  ¹¤×÷  £¬  Ò»²½Ò»¸ö½ÅÓ¡  £¬  Ðé¹¦  Êµ  ×ö  £¬  ²Å  ÄÜ  µ±  ºÃ  ÇàÄê  µÄ  ÁìÍ·  ÈË  ¡£  ¡±
ËûÃÇ  Ëµ  £º  ¡°  Õ÷·þ  Ì«¿Õ  ÊÇ  ÖµµÃ  Ã°ÏÕ  µÄ  ¡£
µë¼Ç  ×Å  Äã  ÏÖÔÚ  ÉíÌå  ¡¢  ¼ÒÍ¥  ¡¢  ÊÂÒµ  ÔõÃ´Ñù  ÁË  ¡£  ¡±
ÎÒÃÇ  ÖªµÀ  ÖÆ²Ã  ÒâÎ¶×Å  Ê²Ã´  £¬  µ«  Éú»î  ÔÙ  ¼èÄÑ  Ò²  ²»ÄÜ  ·ÅÆú  Ô­Ôò  ¡£  ¡±
Òò´Ë  £¬  ÎÒ  Ö£ÖØ  ºôÓõ  È«Ìå  Í¬°û  ÇÐÎð  µ£ÐÄ  À´×Ô  ÈÎºÎ  µ³ÅÉ  »ò  ¸öÈË  µÄ  Ñ¹ÖÆ  ¡¢  ¿ÖÏÅ  Óë  ÍþÐ²  £¬  ³ä·Ö  ÐÐÊ¹  ×Ô¼º  µÄ  ¹«ÃñÈ¨  £¬  °´ÕÕ  ¸÷×Ô  µÄ  ÒâÔ¸  £¬  ½«  Ñ¡Æ±  Í¶  ¸ø  ×Ô¼º  Ëù  ÐÅÈÎ  µÄ  ºòÑ¡ÈË  ºÍ  Õþµ³  ¡£  ¡±
ÔÚ  Õâ  ·½Ãæ  £¬  Ëý  ±È  Ëý  µÄ  ¸¸Ç×  ½ø²½  ´ó  µÃ  ¶à  ¡£  ¡±
ÆÞ×Ó  È°  Ëû  ³öÈ¥  ÕÒ  ¹¤×÷  £¬  Ëû  ²±×Ó  Ò»  ¹£  £¬  ÕñÕñÓÐ´Ê  µØ  Ëµ  £º  ¡°  ÎÒ  ÊÇ  ¹úÓª  ³§×Ó  µÄ  Ô±¹¤  £¬  ²»ÄÜ  ¸ú  ½ÖÉÏ  µÄ  ÄÇÐ©  Ð¡  Ì¯  Ð¡··  È¥  Õù  ·¹Íë  ¡£
ÔÛ  Ã»ÓÐ  ±¾Ç®  £¬  ×ö  ²»  ÁË  ´ó  ÉúÒâ  £¬  ¿É  Ö»Òª  ¿Ï  ¸É  £¬  ×ö  µã  Ð¡  ÊÂÇé  Ò²  ÄÜ  ×¬Ç®  ¡£  ¡±
ÆðÂë  ¼ÒÀï  µÄ  Ç×ÈË  ÎÞÂÛ  ÔÚ  »¶ÀÖ  µÄ  Ê±¿Ì  »¹ÊÇ  ÔÚ  Í´¿à  µÄ  Ê±¿Ì  £¬  ¶¼  ºÍ  ÎÒ  ÔÚ  Ò»Æð  ¡£  ¡±
ÉÔÇê  £¬  Ëû  ×ªÏò  ¾µÍ·  Ëµ  £º  ¡°  ÓÐ  ¶ù×Ó  µÄ  ÀáË®  ÎÒ  Ò²  Öª×ã  ÁË  ¡£
·â½¨  »ÊµÛ  ±ä³É  Î¬ÐÂ  ÔªÊ×  £¬  ÊÇ  ÖµµÃ  ×ð³ç  µÄ  £¬  ±ä·¨  Ê§°Ü  ²¢²»  Ëðº¦  Ëû  ÔÚ  ÀúÊ·  ÉÏ  µÄ  µØÎ»  ¡£  ¡±
Ëû  Ëµ  £º  ¡°  ¶ÔÓÚ  ÖÎÀí  »ÄÄ®  »¯  £¬  ÎÒÃÇ  ÍêÈ«  ÓÐ  ÐÅÐÄ  ¡£
ÎªÁË  ¶ã±Ü  ·çÉ³  £¬  Õâ  Ò»´ø  µÄ  ÀÏ  ·¿×Ó  ÃÅ´°  ¶¼ÊÇ  ³¯  ¶«  ¿ª  £¬  Õâ  ¼¸Äê  µÄ  ÐÂ  ·¿×Ó  ²Å  ¸Ò  °Ñ  ÃÅ´°  ³¯  ÄÏ  ¿ª  £¡  ¡±
Ò»  Î»  ¼Ò³¤  ¶Ô  ¼ÇÕß  Ëµ  £º  ¡°  ÆðÏÈ  ÊÇ  Ëæ  µ¥Î»  Ò»Æð  ¿´  Õ¹ÀÀ  £¬  Õð¶¯  ºÜ  ´ó  £»  Õâ´Î  Ò»¶¨  Òª  °Ñ  ÉÏ  ³õÖÐ  µÄ  º¢×Ó  ´øÀ´  ¿´¿´  ¡£
Ö»Òª  °Ñ  Õþ²ß  ½»¸ø  ÈºÖÚ  £¬  ÑÏ¸ñ  ÒÀ·¨  °ìÊÂ  £¬  Ñ¡³ö  µÄ  ¸É²¿  ±È  ÎÒÃÇ  ÈÏ¶¨  µÄ  »¹  ×¼  ¡£  ¡±
¸÷µØÇø  ¡¢  ¸÷  ²¿ÃÅ  Òª  ¼ÓÇ¿  ¹æ»®  £¬  ¾«ÐÄ  ×éÖ¯  £¬  Ìá¸ß  ÖÊÁ¿  £¬  ¶à  ³ö  ¾«Æ·  £¬  ¸ü  ºÃ  µØ  ·¢»Ó  Õâ  Ò»  ¹¤³Ì  ÔÚ  ¾«Éñ  ²úÆ·  Éú²ú  ÖÐ  µÄ  Ê¾·¶  ×÷ÓÃ  ¡£  ¡±
Ëû  Ò»  Ð¦  Ëµ  £º  ¡°  ÆäÊµ  ÊÀ½ç  ÉÏ  ÕâÃ´  ¶à  ÃÀºÃ  ÊÂÎï  £¬  ¸É  Âï  ·Ç  ¸ú  Ë­  ¹ý²»È¥  £¿
µ³ÕÂ  Ö¸³ö  £º  ¡°  ¼á³Ö  ½â·Å  Ë¼Ïë  £¬  ÊµÊÂÇóÊÇ  ¡£
¹Ê  ¼Ç  ÖÐ  ÔÆ  £º  ¡®  ²»  ÒÔ  Îï  Ï²  £¬  ²»  ÒÔ  ¼º  ±¯  £»  ÏÈÌìÏÂÖ®ÓÇ¶øÓÇ  £¬  ºóÌìÏÂÖ®ÀÖ¶øÀÖ  ¡£
Èç¹û  ÔÚ  ÑµÁ·  ºÍ  ±ÈÈü  ¼Æ»®  ÖÐ  ÎÞ·¨  ¼á³Ö  ÏÂÈ¥  £¬  ÎÒ  ½«  Á¢¼´  ½áÊø  ¡£  ¡±
»·¾³  ±ä  ÁË  £¬  ×Ô¼º  µÄ  ¹ÛÄî  Ò²  Òª  ¸ú×Å  ±ä  £¬  Ö»Òª  ×ª±ä  ¾ÍÒµ  ¹ÛÄî  £¬  ÑÛÇ°  ¾Í  »á  ³öÏÖ  Ò»Æ¬  ÐÂ  µÄ  ÊÀ½ç  ¡£  ¡±
Ëû  ¶Ô  ¼ÇÕß  Ëµ  £º  ¡°  Ö°Òµ  µÄ  ºÃ»µ  ²»  ÔÚÓÚ  ÍâÈË  ÔõÃ´  Ëµ  £¬  ¶ø  ÔÚÓÚ  ×Ô¼º  ÔõÃ´  ×ö  ¡£
Èç¹û  ÄãÃÇ  Ìý  ÎÒÃÇ  µÄ»°  £¬  Ê²Ã´  ÊÂ  Ò²  ²»»á  ·¢Éú  ¡£  ¡±
°¢ÒÌ  ¼±  ÁË  £¬  ³å  µ½  ÃÅ¿Ú  ´óÉù  µØ  ÈÂÈÂ  ÆðÀ´  £º  ¡°  Í¬Ö¾  ÃÇ  ÄÄ  £¬  ÏÖÔÚ  ¿ÉÊÇ  ÏÂÑ©  Ìì  £¬  ÃÅ  »µ  ÁË  £¬  ¹Ü×Ó  ¶³  ÁË  £¬  Õâ  ¹øÂ¯  ¾Í  ÍêÁË  £¬  È«  Â¥  ÅÜ  Ë®  £¬  Ë­  Ò²  ×¡  ²»  ³É  ¡£
Ôì·´  ÅÉ  Õý  µ½´¦  ÕÒ  ÄãÃÇ  £¬  Ëµ  Òª  Õ¶²Ý³ý¸ù  £¬  Äã  ¿É  ¾Í  »ØÀ´  ÁË  ¡£  ¡±
²»ÈÝ  ÎÒ  Ëµ  £¬  Ëý  À­  ×Å  ÎÒ  ´ó²½  ½ø  ÁË  Â¥  ÓÖ  ËµµÀ  £º  ¡°  Ôì·´  ÅÉ  ÄÖ  µÃ  ºÜ  Ð×  £¬  ÌìÌì  ÓÐÈË  À´  ³­¼Ò  £¬  Äã  °Ö  Âè  Ò²  ²»  Öª  ½Ð  Ôì·´  ÅÉ  ¾¾  µ½  ÄÄÀï  È¥  ÁË  £¬  Ö»ÓÐ  ¿ª  Åú¶·»á  µÄ  Ê±ºò  £¬  ²Å  ÖªµÀ  ÔÚ  Ë­  ÊÖ  Àï  ¡£
µ±  µ½  Ëý  ¼Ò  ³é  ¶¡  µÄ  ÈË  ×ß  ºó  £¬  Ëý  ¸¸Ç×  ¸ÐÌ¾  µØ  ¶Ô  Ëý  Ëµ  £º  ¡°  ÌìÏÂ  ÐËÍö  £¬  Æ¥·òÓÐÔð  ¡£
Ì¸µ½  ×Ô¼º  µÄ  ¿àÖÔ  £¬  Ëû  µÄ  ÓïÆø  ±äµÃ  ÄýÖØ  ÆðÀ´  £º  ¡°  Äã  ÖªµÀ  £¬  ÎÒ¹ú  Õý  ´¦ÓÚ  ¾­¼ÃÎ£»ú  Ö®ÖÐ  £¬  ¹ú¼Ò  ²»¿ÉÄÜ  ¸ø  ÎÒÃÇ  ²ÆÕþ  Ö§³Ö  ¡£
¿É  ¶Ô·½  ÒÀÈ»  °å×ÅÁ³  £º  ¡°  Òª  ÕÕ¹Ë  µÄ  ÈË  ¶à  ÁË  £¬  ÄÄÄÜ  ÕÕ¹Ë  µÃ  ¹ýÀ´  £¿
Õâ  Õý  Ó¦  ×Å  ¹ÅÈË  µÄ  Ò»  ¾ä  »°  £º  ¡°  ÌìÏÂ  ÊÂ  ÓÐ  ÄÑ  Ò×  ºõ  £¿
Ëû  Ëµ  £º  ¡°  ÎÒ  ÊÇ  ¹¤³Ì±ø  ³öÉí  £¬  Ç×ÑÛ  ¿´¼û  ²»ÉÙ  ÊìÏ¤  µÄ  Õ½ÓÑ  Îª  µ¼µ¯  ÕóµØ  ½¨Éè  µ¹ÏÂ  ÁË  £¬  ÓÀÔ¶  Áô  ÔÚ  ´ó  É½  Àï  £¬  Ä¬Ä¬  µØ  ÊØ»¤  ×Å  µ¼µ¯  ÕóµØ  ¡£
  Óë  ËûÃÇ  Ïà±È  £¬  ÎÒ  »¹ÓÐ  Ê²Ã´  µÃÊ§  ¿ÉÒÔ  ¼Æ½Ï  £¿
Æð³õ  ÎÒ  ÒÔÎª  ÊÇ  ×¥  µ½  Á÷Ã¥  £¬  ºó  Ìýµ½  ÈËÃÇ  ÒéÂÛ  Ëµ  £º  ¡°  °ÑÃÅ  ÊÇ  ¸ÉÊ²Ã´  µÄ  £¿
Ì¨  ÏÂ  Ò»Ð©  ÌýÖÚ  Ò²  ÊÖ  Ö¸  Ö´·¨  ÈËÔ±  ¿ñºô  ÂÒ  ½Ð  £º  ¡°  ´ò  ËÀ  Ëû  £¡
Ëý  ´Ó  Ö´·¨  ÈËÔ±  ÊÖÖÐ  ÇÀ  ¹ý  Âó¿Ë·ç  £¬  ¶Ô  Ì¨  ÏÂ  ÌýÖÚ  º°  £º  ¡°  ½¡¿µ  ÎÞ×ï  £¡
Í»È»  £¬  Ò»  °Ñ  Ñ©ÁÁ  µÄ  ³¤  ¼âµ¶  ´Ó  ±³ºó  ±Æ  ×¡  Ëý  £¬  ³Ö  µ¶  ´õÍ½  Ëæ¼´  µÍ  ºð  £º  ¡°  ¿ª³µ  £¡
ÓÐÈ¤  µÄ  ÊÇ  £¬  Õâ  Ò»  »Ø  £¬  ²»ÓÃ  ½Ð  £º  ¡°  ÀÏÏç  £¡
µ±È»  £¬  ËûÃÇ  ÒªÇó  ÎÒ  ²»ÄÜ  Ó°Ïì  Ñ§Ï°  ¡£  ¡±
¶ø  ÄÐÊ¿  ³ö  Óï  ¸ü  ¾ªÈË  £º  ¡°  ÆÆ  Ê¯  ¶´  ÓÐ  É¶  ¿´Í·  £¿
Õý  ÈË  ÏÈ  Õý  ¼º  £¬  Ö»ÓÐ  ¼º  Õý  ÁË  £¬  Ëµ»°  ¡¢  °ìÊÂ  ²ÅÓÐ  Ð§Á¦  ¡£  ¡±
¼ÓÇ¿  ¾ºÕù  £¬  ¿ÉÒÔ  ´ÙÊ¹  ÉÌÒµÒøÐÐ  Ìá¸ß  ·þÎñ  ÖÊÁ¿  £¬  °´ÕÕ  ÊÐ³¡  ÐèÇó  ÖÆ¶¨  ´æ  ´û¿î  ÀûÂÊ  ¡£  ¡±
Èç¹û  ÕâÐ©  ½²»°  ÓÐÒ»Ð©  ×÷ÓÃ  µÄ»°  £¬  Ó¦¸Ã  ¹é¹¦ÓÚ  ´ó¼Ò  £¬  ¹é¹¦ÓÚ  ¼¯Ìå  ¡£  ¡±
Çë  ÄãÃÇ  Àí½â  £¬  ÎÒ  ÊÇ  Òª  ¸ù¾Ý  Êµ¼ÊÇé¿ö  ×÷  ÅÐ¶Ï  µÄ  £¬  Çé¿ö  ¸ã  ²»  ×¼È·  £¬  ÅÐ¶Ï  ´í  ÁË  £¬  Òª  ÎóÊÂ  ¡£  ¡±
ÅúÆÀ  Ö®ºó  £¬  Ëû  ÓÖ  ÍùÍù  ºÜ  ÄÍÐÄ  µØ  Ëµ  £º  ¡°  ÎÒ  ¿ÉÄÜ  ¶Ô  ÄãÃÇ  Ì«  ¿ÁÇó  ÁË  ¡£
Ã»ÓÐ  ¾­¹ý  ÉúËÀ  ¿¼Ñé  £¬  ¾Í  ÊÇ  ²»  ³ÉÊì  £¡  ¡±
Ëû  ¼âÈñ  µØ  Ëµ  £º  ¡°  ¹ýÈ¥  ×ö  µØÏÂ  ¹¤×÷  £¬  Âí»¢  Ò»µã  £¬  ¾Í  »á  ÈËÍ·  ÂäµØ  µÄ  ¡£
²»  ¸ã  ×¼È·  £¬  ÈÝÒ×  ÒýÆð  Îó½â  £¬  Ó°Ïì  ÏÂÃæ  ¹¤×÷  £¬  ²»  ÈÏÕæ  ²»ÐÐ  °¡  £¡  ¡±
ÓÐ  ÎÊÌâ  £¬  ÔÚ  ·¨  Í¨¹ý  Ç°  ¸Ä  ¹ýÀ´  ±È  Í¨¹ý  ºó  ÔÙ  ¸Ä  Òª  ºÃ  ¡£  ¡±
Ëû  ¾­³£  Ç¿µ÷  Ëµ  £º  ¡°  ·¨  ÊÇ  ¸ø  È«¹ú  Á¢  ¹æ¾Ø  µÄ  £¬  Ò»µã  Âí»¢  ²»µÃ  ¡£
ÕâÊÇ  ×Ô  ¸Ê  Âäºó  ¡¢  Íý×Ô·Æ±¡  µÄ  ±íÏÖ  £¬  »á  Ê¹  ¹¤×÷  È±·¦  ³¯Æø  £¬  È±·¦  ´´ÔìÐÔ  £¬  È±·¦  ½øÈ¡  ¾«Éñ  ¡£  ¡±
Ëû  Ëµ  £º  ¡°  ÓÐ  ¾ä  ¹Å»°  Ëµ  £¬  È¡·¨  ºõ  ÉÏ  £¬  ½ö  µÃ  Æä  ÖÐ  £¬  È¡·¨  ºõ  ÖÐ  £¬  ½ö  µÃ  Æä  ÏÂ  ¡£
×ÜÖ®  £¬  ¼á³Ö  ÕæÀí  £¬  ËæÊ±  ÐÞÕý  ´íÎó  ¡£  ¡±
Ëû  ³£  ¶Ô  ÎÒÃÇ  Ëµ  £º  ¡°  ¡®  ¹Ù  ¡¯  µ±  ´ó  ÁË  £¬  ±¾À´  ¾Í  ²»´ó  ÈÝÒ×  Ìýµ½  ²»Í¬  µÄ  Òâ¼û  £¬  ÕâÊÇ  ºÜ  Î£ÏÕ  µÄ  ¡£
×îºó  £¬  ÓÉ±í¼°Àï  £¬  ÓÉ  ÏÖÏó  µ½  ±¾ÖÊ  ¡£  ¡±
Ö»ÓÐ  Ñ§ºÃ  ÀíÂÛ  £¬  ²Å  ÄÜ  ´Ó  È«¾Ö  ÉÏ  ¡¢  ·¢Õ¹  ÉÏ  ¡¢  ±¾ÖÊ  ÉÏ  °ÑÎÕ  ¸ÄÔì  Éç»á  ¡¢  ¸ÄÔì  ×ÔÈ»  µÄ  ¹æÂÉÐÔ  £¬  ²Å  »á  ÓÐ  Ô¤¼ûÐÔ  £¬  ²»ÖÂ  ¾ÍÊÂÂÛÊÂ  £¬  ÉõÖÁ  ÃÔÊ§  ·½Ïò  ¡£  ¡±
·ñÔò  £¬  ±ØÈ»  Ôì³É  È«µ³  È«¾ü  È«¹ú  ¸÷×å  ÈËÃñ  µÄ  Ë¼Ïë  ºÍ  Õû¸ö  ¸ïÃü  ÕóÏß  µÄ  »ìÂÒ  £¬  Ê¹  Ç×  Õß  Í´  £¬  ³ð  Õß  ¿ì  ¡£  ¡±
ÎÒÃÇ  ×·Çó  µÄ  ¾Í  ÊÇ  ÕæÀí  £¬  °´  ÕæÀí  °ìÊÂ  Âï  ¡£  ¡±
ÕâÑù  £¬  ¾Í  ÄÜ  ³£  ¶Á  ³£  ÐÂ  £¬  Ã¿  ¶Á  Ò»±é  ¶¼  »á  ÓÐ  ÐÂ  Ìå»á  ¡£  ¡±
Ëû  Ëµ  £º  ¡°  ÎÒ  ÊÇ  ¸ö  ÀÖÌì  ÅÉ  £¬  ¶Ô  µ³  ºÍ  ¹ú¼Ò  µÄ  Ç°Í¾  ³äÂú  ÐÅÐÄ  ¡£
Ëû  ÔÚ  ÐÅ  ÖÐ  Ëµ  £¬  ¡°  À´ÐÅ  ºÍ  ÏñÆ¬  ¶¼  ÊÕµ½  ÁË  ¡£
×÷Îª  ÊÐ³¤  £¬  ÎÒ  Ò²  Ìå»á  µ½  ÕâÖÖ  Î£ÏÕ  ¡£  ¡±
µ«ÊÇ  £¬  ¶Ô  ÊÐ³¡  Ç°¾°  ²»ºÃ  µÄ  ²úÆ·  Òª  Ö÷¶¯  Ñ¹Ëõ  Öð²½  ÌÔÌ­  £¬  ¶Ô  ÐÂ²úÆ·  ºÍ  Ð§Òæ  ²úÆ·  Òª  Ôö¼Ó  Í¶Èë  ¼Ó´ó  ¿ª·¢  Á¦¶È  ¡£  ¡±
ÀÍ¶¯  ºÏÍ¬  µÄ  ÆÚÏÞ  Ó¦  ×Ô¶¯  ÑÓÐø  ÖÁ  Ò½ÁÆ  ÆÚ  ¡¢  ÔÐÆÚ  ¡¢  ²úÆÚ  ºÍ  ²¸ÈéÆÚ  Âú  ÎªÖ¹  ¡£  ¡±
±ØÐë  Î§ÈÆ  µ³  µÄ  ÖÐÐÄ  ¹¤×÷  £¬  Ò»²½Ò»¸ö½ÅÓ¡  £¬  Ðé¹¦  Êµ  ×ö  £¬  ²Å  ÄÜ  µ±  ºÃ  ÇàÄê  µÄ  ÁìÍ·  ÈË  ¡£  ¡±
ËûÃÇ  Ëµ  £º  ¡°  Õ÷·þ  Ì«¿Õ  ÊÇ  ÖµµÃ  Ã°ÏÕ  µÄ  ¡£
µë¼Ç  ×Å  Äã  ÏÖÔÚ  ÉíÌå  ¡¢  ¼ÒÍ¥  ¡¢  ÊÂÒµ  ÔõÃ´Ñù  ÁË  ¡£  ¡±
ÎÒÃÇ  ÖªµÀ  ÖÆ²Ã  ÒâÎ¶×Å  Ê²Ã´  £¬  µ«  Éú»î  ÔÙ  ¼èÄÑ  Ò²  ²»ÄÜ  ·ÅÆú  Ô­Ôò  ¡£  ¡±
¼û  ËûÃÇ  ÕâÑù  Ö´Öø  £¬  Êé¼Ç  ÎÊ  £º  ¡°  Õâ¸ö  Ñ§Éú  ÓÐ  Ê²Ã´  ±³¾°  £¿
ÕâÊÇ  ÑÎºþ  ¿ÆÑÐ  ÈËÔ±  µÄ  ¹²Í¬  ÐÄÉù  ¡£  ¡±
ÄãÃÇ  ´å  Å©»§  ×¡  µÃ  ÊÇ²»ÊÇ  ºÜ  ·ÖÉ¢  £¬  ÓÐÃ»ÓÐ  Ê²Ã´  ²»  ·½±ã  £¿  ¡±
ÅóÓÑ  ³Ô¾ª  µØ  Ëµ  £º  ¡°  Õâ  ²»ÊÇ  Ê²Ã´  ²ÝÝ®  £¡
Ã»  Ïëµ½  ÇáÇá  µÄ  Ò»  ¾ä  »°  £¬  ÕÐ  À´  ÁË  Å®  Ì¯Ö÷  µÄ  °×ÑÛ  £º  ¡°  Ê²Ã´  £¿
¸ù¾Ý  ÐÂ  µÄ  ¡¶  ÊµÊ©  °ì·¨  ¡·  £¬  ¡°  Òò  Ïç´å  Í³Ò»  ¹æ»®  ½¨Éè  ²ðÇ¨  ¹éÇÈ  ÇÈ¾ì  µÄ  Ë½ÓÐ  ·¿ÎÝ  £¬  Ó¦µ±  °´  ²»  µÍÓÚ  Ô­  ½¨ÖþÃæ»ý  ¸øÓè  °²ÅÅ  ×¡·¿  ¡£
Åª  µÃ  º¢×Ó  ¶¼  ·³  ÁË  £¬  Ëµ  £º  ¡®  Âè  £¬  ¸ø  ÎÒ  Âò  ¸ö  ±ãÒË  µã  µÄ  µÃÁË  £¬  ¿É  ±ð  ÈÃ  Ëû  ÔÙ  À´  ÁË  ¡£
Ö÷Òå  ¾Í  ÊÇ  Ò»ÖÖ  Ë¼Ïë  ¡¢  Ò»ÖÖ  ÐÅÑö  ¡¢  Ò»ÖÖ  Á¦Á¿  ¡£  ¡±
ÕâÊÇ  ÎÒÃÇ  Ó¦¸Ã  ×¥×¡  ËÀ  Ò²  ²»  ·Å  µÄ  £¬  ¾ÍÊÇ  ÎÒÃÇ  ËÀ  ÁË  £¬  »¹Òª  ½»¸ø  ÎÒÃÇ  µÄ  ¶ù×Ó  ¡¢  Ëï×Ó  ¡£  ¡±
²»È»  £¬  ¾Í  ²»ÄÜ  Ã÷ÁË  ÀúÊ·  µÄ  ·¢Õ¹  ¡£  ¡±
Ã»ÓÐ  ÕâÑù  Ò»´óÅú  ´³½«  £¬  ÎÒÃÇ  ¾Í  ÎÞ·¨  °ÚÍÑ  Æ¶Çî  Âäºó  µÄ  ×´¿ö  £¬  ¾Í  ÎÞ·¨  ¸ÏÉÏ  ¸ü  Ì¸  ²»  µ½  ³¬¹ý  ¹ú¼Ê  ÏÈ½ø  Ë®Æ½  ¡£  ¡±
¹ú¼Ò  ºÍ  ¼¯Ìå  ¿Ø¹É  £¬  ¾ßÓÐ  Ã÷ÏÔ  µÄ  ¹«ÓÐÐÔ  £¬  ÓÐÀûÓÚ  À©´ó  ¹«ÓÐ  ×Ê±¾  µÄ  Ö§Åä  ·¶Î§  £¬  ÔöÇ¿  ¹«ÓÐÖÆ  µÄ  Ö÷Ìå  ×÷ÓÃ  ¡£  ¡±
Ò»  ÕùÂÛ  ¾Í  ¸´ÔÓ  ÁË  £¬  °Ñ  Ê±¼ä  ¾Í  Õù  µô  ÁË  £¬  Ê²Ã´  Ò²  ¸É  ²»  ³É  ¡£  ¡±
ÄÇÖÖ  Ö»  ¿¿  ·¢  Ö¸Ê¾  ¡¢  Ëµ¿Õ»°  ¹ýÈÕ×Ó  µÄ  »µ  ×÷·ç  £¬  Ò»¶¨  Òª  ×ª±ä  ¹ýÀ´  ¡£  ¡±
µ«  Ëû  ÈÏÎª  £º  ¡°  Ö¤È¯  ¡¢  ¹ÉÊÐ  £¬  ÕâÐ©  ¶«Î÷  ¾¿¾¹  ºÃ  ²»  ºÃ  £¬  ÓÐÃ»ÓÐ  Î£ÏÕ  £¬  ÊÇ²»ÊÇ  ×Ê±¾Ö÷Òå  ¶À  ÓÐµÄ  ¶«Î÷  £¬  Éç»áÖ÷Òå  ÄÜ²»ÄÜ  ÓÃ  £¿
Ïë  Åª  Ã÷°×  µÄ  ÎÊÌâ  ÊÇ  £¬  ËùÎ½  ºÃ»µ  £¬  ËùÎ½  Õæ¼Ù  £¬  ¾¿¾¹  ÊÇ  ÔõÃ´  »Ø  ÊÂ  ¡­  ¡­  ²»ÅÂ  ²»  Ê¶»õ  £¬  ¾Í  ÅÂ  »õ  ±È  »õ  £¬  ¼û  ¶à  ÁË  £¬  ¶ÔÓÚ  ÔìÒè  µÄ  ¸ßÏÂ  Ïñ  ÊÇ  ÂÔ  ÓÐËù  Öª  ¡£  ¡±
×î½ü  ¶Á  Ëû  µÄ  ÐÂ×÷  ¡¶  Á÷Äê  Ëé  Ó°  ¡·  £¬  ¶Á  µ½  ¡°  ÍæÉÍ  Ö®  ñ±  ¡±  £¬  ·¢ÏÖ  Æä  Ëµ·¨  Ò»  ÒÔ  ¹á  Ö®  £º  ¡°  ¼ÇµÃ  ²»  ºÜ  ¶Ì  µÄ  Ê±¼ä  £¬  ÓÃ  ²»  ºÜ  ÉÙ  µÄ  ¾«Á¦  £¬  ×êÑÐ  Êé·¨  ºÍ  ·¨Êé  ¡£
Ëû  Ëµ  £º  ¡°  Õâ  ¿É  Ëµ  ²»ºÃ  £¬  »¹  µÃ  ÄÃ  Õæ¼£  À´  ¡£
±ðÈË  ÔõÃ´  Ä¡  ·Â  £¬  Ò²  ²»»á  ÓÐ  ÄÇÑù  µÄ  ½î¹Ç  ¡£  ¡±
Ëû  Ö¸  ×Å  Ëµ  £º  ¡°  Õâ  ±Ê  £¬  Õâ  ±Ê  £¬  ¶¼ÊÇ  °Ü±Ê  ¡£
¿´  »­  ÎÒ  ²»¸Ò  Ëµ  £¬  ¿´  ×Ö  ÎÒ  »¹ÊÇ  ÓÐ  °ÑÎÕ  µÄ  ¡£  ¡±
Å©´å  ¸Ä¸ï  ÖÐ  µÄ  ºÃ¶à  ¶«Î÷  £¬  ¶¼ÊÇ  »ù²ã  ´´Ôì  ³öÀ´  £¬  ÎÒÃÇ  °Ñ  Ëü  ÄÃ  À´  ¼Ó¹¤  Ìá¸ß  ×÷Îª  È«¹ú  µÄ  Ö¸µ¼  ¡£  ¡±
Õâ  ¶Ô  ·¢»Ó  ¹«ÓÐÖÆ  ¾­¼Ã  µÄ  Ö÷Ìå  ×÷ÓÃ  ÒâÒå  ÖØ´ó  ¡£  ¡±
ÎÈ  ÊÇ  »ù´¡  £¬  Ö»ÓÐ  ÎÈ  £¬  ²Å  ÄÜ  ¸ü  ºÃ  µØ  ÍÆ½ø  ¸Ä¸ï  ºÍ  ·¢Õ¹  £»  ½ø  ÊÇ  Ä¿µÄ  £¬  Ö»ÓÐ  ½ø  £¬  ²Å  ÄÜ  ¸ü  ºÃ  µØ  ÊµÏÖ  ³Ö¾Ã  ¡¢  ÀÎ¹Ì  µÄ  ÎÈ  ¡£  ¡±
Òª  °´ÕÕ  ¡®  ²úÈ¨  ÇåÎú  ¡¢  È¨Ôð  Ã÷È·  ¡¢  ÕþÆó  ·Ö¿ª  ¡¢  ¹ÜÀí  ¿ÆÑ§  ¡¯  µÄ  ÒªÇó  £¬  ¶Ô  ¹úÓÐ  ´óÖÐÐÍ  ÆóÒµ  ÊµÐÐ  ¹æ·¶  µÄ  ¹«Ë¾  ÖÆ  ¸Ä¸ï  £¬  Ê¹  ÆóÒµ  ³ÉÎª  ÊÊÓ¦  ÊÐ³¡  µÄ  ·¨ÈË  ÊµÌå  ºÍ  ¾ºÕù  Ö÷Ìå  ¡£  ¡±
Çå¹Ù  Á®Õþ  ²ì  ÃñÇé  £¬  ÊÖ  Åõ  ¹¤×Ê  ÈÈÀá  Ó¯  ¡£  ¡±
ÔÚ  Ìáµ½  ³ÉÈË  Àà  Í¼Êé  Ê±  £¬  Õâ  Î»  Å®  ÀÏ°å  Ì¹ÂÊ  µØ  Ëµ  £º  ¡°  ¶ÁÕß  µÄ  ¿ÚÎ¶  ·Ç³£  ÌôÌÞ  ¡£
¿É  ºÃ¶à  ¼Ò³¤  Âò  µÄ  Ê±ºò  Ã¼Í·  Öå  ¶¼  ²»  Öå  £¡  ¡±
»¹  ¹æ¶¨  £º  ¡°  ÔÚ  ·ìºÏ  ÐØ  ¸¹Ç»  »ò  Éî  ²¿  ´´¿Ú  Ç°  £¬  Ñ²»Ø  »¤Ê¿  ºÍ  Æ÷Ðµ  »¤Ê¿  Ó¦  Çåµã  É´²¼  ¡¢  É´  µæ  ¡¢  Æ÷Ðµ  ¡¢  ·ì  Õë  ¡¢  Ïß  ¾í  µÈ  ÊýÁ¿  £¬  ²¢  Óë  ÊÖÊõ  Ç°  Ëù  µÇ¼Ç  µÄ  Êý×Ö  ºË¶Ô  £¬  ÍêÈ«  Ïà·û  »ò  È·±£  ÐØ  ¡¢  ¸¹Ç»  ÄÚ  ÎÞ  É´²¼  µÈ  ´æÁô  Ê±  £¬  ·½  ×¼  ·ìºÏ  ¡£
Ëý  Á©  Éî  ÓÐ  ¸Ð´¥  µØ  Ëµ  £º  ¡°  ÏÂ¸Ú  ºó  ºÏ¹É  ³Ð°ü  ×ÛºÏ¿ª·¢  É½Çø  £¬  ÈË  ËäÈ»  ÐÁ¿à  µã  £¬  µ«  ÐÄÀï  ¸Ðµ½  Ì¤Êµ  ¡£
ÎÒ  ½÷  ÒÔ  ´Ë  ÏµÁÐ  Ï×¸ø  ³ÁÎÈ  ¡¢  ´Ï»Û  ¡¢  ¸ß¹ó  ¡¢  µäÑÅ  µÄ  Å®Ê¿  ÃÇ  ¡£  ¡±
½ñºó  ÎÒ  Òª  ¸ü¼Ó  Å¬Á¦  ¹¤×÷  £¬  Îª  ²Ð¼²ÈË  ÊÂÒµ  ¹±Ï×  ³ö  ×Ô¼º  µÄ  Ò»µã  Î¢±¡  Ö®  Á¦  ¡£  ¡±
Ãæ¶Ô  ÈÙÓþ  £¬  Ëý  ×ÜÊÇ  Ç«Ðé  µØ  Ëµ  £º  ¡°  ÎÒ  µÄ  ³É¼¨  Àë²»¿ª  Áìµ¼  ºÍ  Í¬Ö¾  ÃÇ  µÄ  °ïÖú  £¬  Àë²»¿ª  ÄÇÐ©  ¹ØÐÄ  ¡¢  Àí½â  ¡¢  °ïÖú  ²Ð¼²ÈË  µÄ  ÈËÃÇ  ¡£
ÔÙ  ¼ÓÖ®  ¿¼ÂÇ  µ½  ·ÑÓÃ  ¡¢  ½±½ð  µÈ  ·½Ãæ  µÄ  ÎÊÌâ  £¬  Õâ´Î  ±ÈÈü  ÓÐ  ºÃÐ©  ¶Ó  Ã»  À´  ²Î¼Ó  £¬  Ëæ  Ö®  Ò²  ¾Í  Ó°Ïì  ÁË  ±ÈÈü  µÄ  ²ã´Î  ºÍ  Ë®Æ½  ¡£  ¡±
¼ÇÕß  ¹¤×÷  ºÜ  ÐÁ¿à  £¬  ËûÃÇ  ËæÊ±  ¶¼  ÔÚ  ¹¤×÷  £¬  Ê±¼ä  ÓÖ  ³¤  £¬  Òª  ±£Ö¤  ËûÃÇ  µÄ  ÓÃ²Í  ¡£  ¡±
¹úÑç  ÕýÔÚ  ½øÐÐ  ÖÐ  £¬  ×ÜÀí  ¿´µ½  Ò»Ð©  ¼ÇÕß  Õ¾  ÔÚ  Ñç»á  ´óÌü  Ò»  ½Ç  £¬  ±ã  °Ñ  Àñ±öË¾  Í¬Ö¾  ½Ð  µ½  ×Ô¼º  Éí±ß  £¬  ¶Ô  Ëû  Ëµ  £º  ¡°  ÓÐµÄ  ¼ÇÕß  Ã»ÓÐ  ³Ô·¹  £¬  Òª  Í¨Öª  ´ó»áÌÃ  ¸ø  ËûÃÇ  ×¼±¸  ·¹  ¡£
»Î  À´  »Î  È¥  £¬  Ö»  ¿¼ÂÇ  Íê³É  ÈÎÎñ  £¬  Èç¹û  ÄÇÑù  £¬  ´ú±í  ÃÇ  ¶Ô  ÄãÃÇ  »á  ÓÐ  Òâ¼û  µÄ  ¡£  ¡±
Ëû  »¹  ÌØ±ð  ÌáÊ¾  ¼ÇÕß  £º  ¡°  ÄãÃÇ  ÅÄÕÕ  Ê±  £¬  ²»ÄÜ  µ²×¡  ´ú±í  ÃÇ  µÄ  ÊÓÏß  £¬  Òª  ÂÖÁ÷  ·Ö¹¤  ÅÄ  Âï  £¡
¹ÅµäÎÄÑ§  »¹Òª  Ò»ÖÖ  Éîºñ  µÄ  Ñ§  Ñø  £¬  ËùÒÔ  ÓÃ²»×Å  ÐÄ¼±  ¡£  ¡±
²»¹ý  £¬  °ë¾öÈü  µÄ  Ê§Îó  »ù±¾  Ã»  Ó°Ïì  ÎÒÃÇ  ¾öÈü  Ê±  µÄ  ÇéÐ÷  ¡£  ¡±
Õâ  Ò²  ËµÃ÷  ËýÃÇ  µÄ  ÏÎ½Ó  ¼¼Êõ  ±È  ÎÒÃÇ  ºÃ  ¡£  ¡±
µ«  ÔÚ  ¸Õ²Å  µÄ  ±ÈÈü  ÖÐ  £¬  ÎÒ  Ò²  µÄÈ·  ¾¡  ÁË  ×î´ó  Å¬Á¦  £¬  ·¢»Ó  ÁË  Ë®Æ½  ¡£  ¡±
ÎÒ  Ï£Íû  ÔÚ  Õâ´Î  ±ÈÈü  ÖÐ  ÄÜ  ÓÐ  ÉÏ  ¼Ñ  µÄ  ±íÏÖ  ¡£  ¡±
ÌÆÊ«  ËÎ  ´Ê  £¬  ëÚÖËÈË¿Ú  £¬  ¹Åµä  ÃûÖø  £¬  Íò¹Å  Áô  ·¼  ¡£  ¡±
Õâ  ¾Í  ÊÇ  ÎÒ  Ëµ  ¹ý  µÄ  ¡®  Ï¸Î¢  Ä©½Ú  ¡¯  µÄ  º¬Òå  ¡£  ¡±
·ñÔò  £¬  ¸ø  ÈºÖÚ  ½²»°  ¾Í  Ã»  ÈË  Ìý  £¬  ÖÆ¶¨  µÄ  Õþ²ß  ¾Í  »á  Ô¶Ô¶  Âäºó  ÓÚ  ÈºÖÚ  µÄ  Êµ¼ù  ´´Ôì  £¬  Ò²  ¾Í  Ì¸²»ÉÏ  Ö¸µ¼  ºÍ  Òýµ¼  ×÷ÓÃ  ¡£  ¡±
µ«  ÔÚ  ÕýÊ½  ÁË½â  Çé¿ö  Ö®Ç°  ÎÒÃÇ  ²»  ×÷  ÅÐ¶Ï  ¡£  ¡±
Ëû  Ëµ  £º  ¡°  ÈÎºÎ  Ð­Òé  £¬  Ö»ÓÐ  ´ïµ½  ÎÒÃÇ  µÄ  ÒªÇó  ²Å  »á  ÊÜµ½  »¶Ó­  ¡£
²»¹ý  »¹ÊÇ  ÄÇ  ¾ä  ÀÏ»°  £¬  ¡®  °ÙÎÅ²»ÈçÒ»¼û  ¡¯  Ó´  £¬  Õâ´Î  À´  ²»Ðé´ËÐÐ  ¡£  ¡±
¿´´ý  ÕâÑù  µÄ  ÎÊÌâ  Òª  ×ÅÖØ  ÓÚ  ÊµÖÊ  £¬  ¶ø  ²»  ÔÚÓÚ  ÐÎÊ½  ¡£  ¡±
ÎÒÃÇ  µÄ  Õþ²ß  ÊÇ  ×ÅÑÛ  ÓÚ  °Ñ  ÕâÐ©  µØÇø  ·¢Õ¹  ÆðÀ´  ¡£  ¡±
¹ýÈ¥  ÎÒÃÇ  ÊÇ  Ñç»á  ¶à  £¬  ¿ÍÆø  ¶à  £¬  Ïò  ÈË¼Ò  Çë½Ì  ÉÙ  £¬  ÈÃ  ËûÃÇ  °ïÖú  ¹¤×÷  ÉÙ  £¬  ËûÃÇ  ÊÇ  Ô¸Òâ  °ïÖú  ÎÒÃÇ  ¹¤×÷  µÄ  ¡£  ¡±
¡­  ¡­  Òª  ÇÐÊµ  °Ñ  ½ÌÓý  °Ú  ÔÚ  ÓÅÏÈ  ·¢Õ¹  µÄ  Õ½ÂÔ  µØÎ»  ¡£  ¡±
ÖÐÑë  Ìá³ö  Òª  ÒÔ  ¼«´ó  µÄ  Å¬Á¦  ×¥  ½ÌÓý  £¬  ²¢ÇÒ  ´Ó  ÖÐÐ¡Ñ§  ×¥Æð  £¬  ÕâÊÇ  ÓÐ  Õ½ÂÔ  ÑÛ¹â  µÄ  Ò»  ×Å  ¡£  ¡±
¡­  ¡­  ÕâÐ©  ÈË  ²»  »ØÀ´  £¬  ÊµÔÚ  ¿ÉÏ§  °¡  £¡  ¡±
½Ì²Ä  Òª  ·´Ó³  ³ö  ÏÖ´ú  ¿ÆÑ§  ÎÄ»¯  µÄ  ÏÈ½ø  Ë®Æ½  £¬  Í¬Ê±  Òª  ·ûºÏ  ÎÒ¹ú  µÄ  Êµ¼ÊÇé¿ö  ¡£  ¡±
ÎÒÃÇ  Ò»¶¨  Òª  ¾­³£  ½ÌÓý  ÎÒÃÇ  µÄ  ÈËÃñ  £¬  ÓÈÆäÊÇ  ÎÒÃÇ  µÄ  ÇàÄê  £¬  Òª  ÓÐ  ÀíÏë  ¡£  ¡±
¸Ä¸ï  ¿Æ¼¼  ÌåÖÆ  £¬  ÎÒ  ×î  ¹ØÐÄ  µÄ  £¬  »¹ÊÇ  ÈË²Å  ¡£  ¡±
¸÷¼¶Áìµ¼  Òª  Ïñ  ×¥ºÃ  ¾­¼Ã  ¹¤×÷  ÄÇÑù  ×¥ºÃ  ½ÌÓý  ¹¤×÷  ¡£  ¡±
ÓÐ  ÁË  ÈË²Å  ÓÅÊÆ  £¬  ÔÙ  ¼ÓÉÏ  ÏÈ½ø  µÄ  Éç»áÖ÷ÒåÖÆ¶È  £¬  ÎÒÃÇ  µÄ  Ä¿±ê  ¾Í  ÓÐ  °ÑÎÕ  ´ïµ½  ¡£  ¡±
·¢Õ¹  ¿ÆÑ§¼¼Êõ  £¬  ²»  ×¥  ½ÌÓý  ²»ÐÐ  ¡£  ¡±
´Ó  ¸ßÖÐ  Ö±½Ó  ÕÐÉú  £¬  ÎÒ  ¿´  ¿ÉÄÜ  ÊÇ  Ôç  ³ö  ÈË²Å  ¡¢  Ôç  ³ö  ³É¹û  µÄ  Ò»¸ö  ºÃ  °ì·¨  ¡£  ¡±
¿ÆÑ§ÑÐ¾¿  ¹¤×÷  ºó¼ÌÓÐÈË  ÎÊÌâ  £¬  ÖÐÐÄ  ÊÇ  ½ÌÓý  ²¿ÃÅ  µÄ  ÎÊÌâ  ¡£  ¡±
¡­  ¡­  ÎÒÃÇ  ÓÐ  ¸ö  Î£»ú  £¬  ¿ÉÄÜ  ·¢Éú  ÔÚ  ½ÌÓý  ²¿ÃÅ  £¬  °Ñ  Õû¸ö  ÏÖ´ú»¯  Ë®Æ½  ÍÏ×¡  ÁË  ¡£  ¡±
¶Ô  Õâ¸ö  ÎÊÌâ  £¬  ÎÒÃÇ  ÔÚ  Ë¼ÏëÉÏ  ±ØÐë  Ê¼ÖÕ  ÖØÊÓ  £¬  ÔÚ  Êµ¼Ê  ¹¤×÷  ÖÐ  ±ØÐë  ÇÐÊµ  ¼ÓÇ¿  ¡£  ¡±
ËùÒÔ  ¾Í  Ëü  µÄ  ÄÚÈÝ  À´½²  £¬  Ëü  Ïñ  Ò»ÇÐ  È¨Àû  Ò»Ñù  ÊÇ  Ò»ÖÖ  ²»  Æ½µÈ  µÄ  È¨Àû  ¡£  ¡±
°ºÊ×  ¹Û  Ìì  £¬  ¸ü  ¼¤·¢  ÁË  ÎÒ  Ö»Õù³¯Ï¦  µÄ  ÇóÖªÓû  ºÍ  ´´Ôì  Óû  ¡£  ¡±
¶ÔÓÚ  ¿ÉÒÔ  ³ä·Ö  ÀûÓÃ  ÎÒÃÇ  ³¤´¦  »ò  ÎÒÃÇ  ÔÚ  Õâ  Ò»  ÁìÓò  ÒÑ  ÓÐ  Ïàµ±  »ýÀÛ  £¬  Ïà¶Ô  À´Ëµ  ²»  ÐèÒª  ¾Þ´ó  Í¶×Ê  £¬  ¶ø  Ò»µ©  Í»ÆÆ  ¿ÉÒÔ  ´ø¶¯  ÐÂ  ²úÒµ¸ïÃü  µÄ  ÏîÄ¿  ¾Í  Ó¦¸Ã  ¸Ï  ¡£  ¡±
Ðí¶à  ÈË  Ê§°Ü  ÁË  £¬  ¾ÍÊÇ  ÒòÎª  °¾  ²»  µ½  Õâ¸ö  Ê±ºò  ¾Í  ´òÍËÌÃ¹Ä  ÁË  ¡£  ¡±
Äã  Äê¼Í  ÇáÇá  £¬  ÓÖÊÇ  Å®º¢×Ó  £¬  ÎªÊ²Ã´  ¸Ò  Í¦Éí¶ø³ö  £¿  ¡±
´õÍ½  Ì«  ²ÐÈÌ  ÁË  £¬  Õæ  ¸Ã  Ç§  µ¶  Íò  ¹Ð  £¡  ¡±
ÕâÊÇ  ÎÒÃÇ  ÑØ½­  ¾ÓÃñ  µÄ  ¡®  Ï£Íû¹¤³Ì  ¡¯  ¡£  ¡±
µ«  Êä  Çò  ²¢²»ÊÇ  Ê²Ã´  ÌØ±ð  Ôã¸â  µÄ  ÊÂÇé  ¡£  ¡±
ÎÒÃÇ  Ï£Íû  ÓÐ¹Ø  ¸÷·½  ½øÒ»²½  ²ÉÈ¡  Áé»î  Ì¬¶È  £¬  ´Ó¶ø  Ê¹  ÃØÊé³¤  ÎÓÐý  È¡µÃ  »ý¼«  µÄ  ³É¹û  ¡£  ¡±
Äã  ¾õµÃ  Äã  ¸¸Ç×  ¶Ô  ×ÓÅ®  ÒªÇó  ÑÏ¸ñ  Âð  £¿  ¡±
Ã»ÓÐ  ±È  Ñ§Ï°  ¸ü  ÖØÒª  µÄ  £¬  ÎÒÃÇ  ÃæÁÙ  ×Å  ¾ÍÒµ  ¾ºÕù  £¬  Ñ¹Á¦  ºÜ  ´ó  £¬  Ñ§Ï°  ÆÚ¼ä  »¹  ±ØÐë  ³ö  µã  ³É¹û  £¬  ±ÏÒµ  ºó  ÕÒ  ¹¤×÷  ²ÅÓÐ  ×Ê±¾  ¡£  ¡±
±íÕÃ  ÏÈ½ø  Òª  ÊµÊÂÇóÊÇ  £¬  Ìõ¼þ  Òª  ¹ýÓ²  £¬  ²»  ´ÕÊý  £¬  ²»  ÕÕ¹Ë  ¡£  ¡±
²»ÔÚºõ  »¨  ÁË  ¶àÉÙ  Ç®  ³Ô·¹  £¬  µ«  ÎÒÃÇ  Òª  Ã÷°×  »¨Ç®  ¸ÉÊ²Ã´  ÁË  ¡£  ¡±
µ«  ´åÀï  µÄ  ÀÏ  µ³Ô±  ÃÇ  Ëµ  £º  ¡°  ´ó¼Ò  ¶¼  µÈ  ¹ú¼Ò  Ö§Ô®  £¬  ¹ú¼Ò  ÄÄ  À´  ÕâÃ´  ¶à  Ç®  £¿
Ã¿Ìì  ·É»ú  ²»  °²È«  ÂäµØ  £¬  ÎÒÃÇ  ¾Í  Ë¯  ²»  ×Å  ¾õ  ¡£  ¡±
µ«  ³É¼¨  ºÍ  ÈÙÓþ  Ö»ÄÜ  ´ú±í  ¹ýÈ¥  £¬  ÎÒ  Ò»¶¨  ´Ó  Áã  ¿ªÊ¼  £¬  Å¬Á¦  ×ö³ö  ÐÂ  ¹±Ï×  ¡£  ¡±
Æû³µ  ÈÆ  ¹ý  Ò»  Ìõ  ÓÄÉî  µÄ  Ï¿¹È  £¬  ×ø  ÔÚ  ³µÇ°  µÄ  Ò»  Î»  Ð¡½ã  Í»È»  ÐË·Ü  µØ  ¾ª½Ð  ÆðÀ´  £º  ¡°  °¡  £¡
Î¥ÕÂ  Ë¾»ú  ÃÇ  ¶¼  ³ÐÈÏ  £º  ¡°  ½»¾¯  ¶Ó  Õâ  °ì·¨  Õæ  Áé  £¡
Ëû  Ëµ  £¬  ¡°  ÔÚ  ´óÑ¡  ÖÐ  ÎÒ  Ã»ÓÐ  ÐËÈ¤  Í¶Æ±  ¡£
Ëý  Ëµ  £¬  ¡°  ÎÒ  Òª  ³ö¹ú  Ñ§Ï°  Ó¢Óï  £¬  µ«  ½«  »á  »ØÀ´  ¡£
ºÍ  ÎÒÃÇ  ÁÄ  Æð  ´åÀï  ÀÏÈË  µÄ  Éú»î  £¬  ÂúÐÄ  »¶Ï²  £º  ¡°  ÎÒÃÇ  ÀÏÓÐËùÑø  £¬  ÎÞ  ºó¹ËÖ®ÓÇ  £¬  ÐÄÇé  ºÃ  °¡  £¡
Ëý  Ëµ  £º  ¡°  ÕâÀï  »·¾³  ºÃ  £¬  ·çÆø  Õý  £¬  ÈË  Ò²  ºÍÆø  ¡£
Ò§  ×Å  ÑÀ  Í¦  ¹ýÀ´  £¬  Ëý  ÁìÂÔ  ÁË  ¸ü  ¶à  µÄ  ÈËÉú  £º  ¡°  ÎÒ  »¹  ÄêÇá  £¬  ÐÂ  Éú»î  µÄ  Â·  ²Å  ¸Õ¸Õ  ¿ªÊ¼  ¡£
½ðÈÚ  ¸ãºÃ  ÁË  £¬  Ò»  ×Å  Æå  »î  £¬  È«ÅÌ  ½Ô  »î  ¡£  ¡±
Ò»µ©  ÐèÒª  Ï×Ñª  £¬  Ò½Ôº  ºÍ  Ñª  Õ¾  Á¢¼´  Óë  Ï×ÑªÈË  ÁªÏµ  £¬  Ëæ½ÐËæµ½  ¡£  ¡±
´Ó  Õâ¸ö  ÒâÒå  ÉÏ  Ëµ  £¬  ¹ØÓÚ  ÕæÀí  ±ê×¼  ÎÊÌâ  µÄ  ÕùÂÛ  £¬  µÄÈ·  ÊÇ  ¸ö  Ë¼Ïë  Â·Ïß  ÎÊÌâ  £¬  ÊÇ  ¸ö  ÕþÖÎ  ÎÊÌâ  £¬  ÊÇ  ¸ö  ¹ØÏµµ½  µ³  ºÍ  ¹ú¼Ò  µÄ  Ç°Í¾  ºÍ  ÃüÔË  µÄ  ÎÊÌâ  ¡£  ¡±
ÏÖÔÚ  ·ÃÎÊ  ÂíÉÏ  ¾ÍÒª  ½øÐÐ  ÁË  £¬  ´óÊ¹  Òª  ¼¯ÖÐ  ¾«Á¦  £¬  Îª  ·ÃÎÊ  ³É¹¦  ×÷  ³ö  ×î´ó  Å¬Á¦  £¬  ÎÒÃÇ  ÎÞÂÛÈçºÎ  ²»Òª  ÈÃ  Ëû  ·ÖÐÄ  ¡£  ¡±
Ëû  »á  ¼Ó±¶  Å¬Á¦  À´  »Ø±¨  Äã  µÄ  ÐÅÈÎ  ºÍ  ×ðÖØ  ¡£  ¡±
ÎÒ  Ëµ  ÎÒ  Ìá  ²»  ³ö  ÈÎºÎ  Òâ¼û  £¬  ¡®  Äã  »¨  ÁË  ÕâÃ´  ³¤  Ê±¼ä  ×¼±¸  £¬  Äã  ÊÇ  ×¨¼Ò  ¡£
ËüÃÇ  »á  Îª  ÐÂ  ¹¹Ïë  µÄ  ÊµÏÖ  Ìá¹©  ×ã¹»  ¹ãÀ«  µÄ  ÎèÌ¨  ¡£  ¡±
Ï£Íû  ´ó¼Ò  Òª  ³ä·Ö  ÈÏÊ¶  ×Ô¼º  Ëù  ¼ç¸º  µÄ  ÀúÊ·  ÔðÈÎ  ºÍ  ÀúÊ·  Ê¹Ãü  £¬  ´Ó¶ø  ¸ü¼Ó  ×Ô¾õ  µØ  ¼Ó±¶  Ñ§Ï°  £¬  ¼Ó±¶  ¹¤×÷  £¬  ¼Ó±¶  ½¨¹¦Á¢Òµ  £¡  ¡±
¸ïÃü  ÊÂÒµ  µÄ  ½ÓÁ¦°ô  £¬  Òª  Ò»´ú  Ò»´ú  µØ  ´«  ÏÂÈ¥  £¬  ¾Í  Ïñ  ½­ºÓ  ±¼Á÷  ²»Ï¢  Ò»Ñù  £¬  Ò»  ÀË  ÍÆ  Ò»  ÀË  £¬  ²»¶Ï  ÏòÇ°  ½ø  ¡£  ¡±
¶Ô  ´óÑ§Éú  ¹ØÐÄ  °®»¤  µÄ  Í¬Ê±  £¬  ¸ü  Òª  ×¢Òâ  ÑÏ¸ñÒªÇó  £¬  Ê¹  ËûÃÇ  ÕæÕý  ³ÉÎª  Éç»áÖ÷Òå  ÊÂÒµ  µÄ  ¿É¿¿  ½Ó°àÈË  ¡£  ¡±
ÎÒ  ÏàÐÅ  £¬  Ö»ÓÐ  ÄÇÐ©  ²»½ö  ÔÚ  Ë³·ç  Ö®  Ê±  £¬  ¶øÇÒ  ÔÚ  ÄæÁ÷  Ö®ÖÐ  ¶¼  ÄÜ  Ê¼ÖÕÈçÒ»  µØ  ¼á³Ö  ×Ô¼º  µÄ  ÐÅÄî  µÄ  ÈË  £¬  ²ÅÊÇ  ÕæÕý  µÄ  ¹²²úÖ÷Òå  Õ½Ê¿  ¡£  ¡±
ÄãÃÇ  ÓÐ  Ë­  ÄÜ  ±³ËÐ  Ëû  ×î  ÓÐ  ´ú±íÐÔ  µÄ  ´Ê  £¿  ¡±
Òª  ³É³¤  ºÍ  ³ÉÊì  ÆðÀ´  ±ØÐë  ÓÐ  ÖªÊ¶  ÓÐ  ±¾ÊÂ  £¬  Òª  ±È  ÎÒÃÇ  ¸ü  ÓÐ  ÖªÊ¶  ¸ü  ÓÐ  ±¾ÊÂ  £¬  Òª  Ò»´ú  Ê¤¹ý  Ò»´ú  £¡  ¡±
×ÜÖ®  £¬  Ñ§  Ê²Ã´  ¶¼  Òª  »¨  ´ó  Á¦Æø  £¬  Ã»ÓÐ  ÌìÉú  ²»  »¨  Á¦Æø  ¾Í  È¡µÃ  ÖªÊ¶  ºÍ  ³É¹û  µÄ  ÈË  ¡£  ¡±
½ñºó  ÊÀ½ç  µÄ  ¾ºÕù  £¬  ×î  Ö÷Òª  µÄ  ÊÇ  ÖªÊ¶  Á¦Á¿  µÄ  ¾ºÕù  £¡  ¡±
ÔÚ  Í¬  Ê¦Éú  ´ú±í  ×ùÌ¸  Ê±  £¬  Ëû  ÒóÇÐ  ÖöÍÐ  £º  ¡°  ÇàÄê  Ñ§Éú  Òª  ÀûÓÃ  ´óºÃ  Ê±¹â  ºÃ  ºÃ  ¶ÁÊé  ¡£
ÕâÀï  £¬  ×î  ÖØÒª  µÄ  ¾Í  ÊÇ  Òª  °Ñ  ¸öÈË  Ç°Í¾  ºÍ  ¹ú¼Ò  µÄ  Ç°Í¾  ½áºÏ  ÆðÀ´  ¡£  ¡±
×Ü  Òª  ÓÐ  ÐÂ  µÄ  ·¢ÏÖ  £¬  ÐÂ  µÄ  ´´Ôì  £¬  ²Å  ËãÊÇ  ÓÐ  ÕæÕý  µÄ  ³É¾Í  ¡£  ¡±
ÐÂÊ±ÆÚ  µÄ  ¹¤ÈË  ±ØÐë  ÇÚ·Ü  Ñ§Ï°  £¬  ÕÆÎÕ  ¸ü  ¶à  µÄ  ¿ÆÑ§  ÎÄ»¯  ÖªÊ¶  £¬  ·ñÔò  ¾Í  ¸ú  ²»  ÉÏ  ²úÆ·  ½á¹¹  ¡¢  ¾­¼Ã  ½á¹¹  µ÷Õû  µÄ  ²½·¥  £¬  ¸ú  ²»  ÉÏ  Ê±´ú  ·¢Õ¹  µÄ  ²½·¥  ¡£  ¡±
Õâ  Î»  ÐÂÊ±ÆÚ  µÄ  ºÃ  ¹¤ÈË  ·¢ÑÔ  ÆÓÊµÎÞ»ª  £¬  Ëû  Ëµ  £º  ¡°  µ±  ¹¤ÈË  ¾ÍÒª  ºÃ  ºÃ  ¸É»î  ¡£
Ëý  Ëµ  £º  ¡°  ÔÛÃÇ  ½á  Íê  »é  £¬  ²»ÊÇ  µÃ  »Ø  ÄãÃÇ  ÀÏ¼Ò  Âð  £¿
¼ûµ½  Í¬ÊÂ  ÅóÓÑ  ÀÏÏç  £¬  ËûÃÇ  ÎÊ  ÔõÃ´  Ã»  Çë  ËûÃÇ  ºÈ  Ï²¾Æ  £¬  ¸Ã  ÔõÃ´  »Ø´ð  £¿  ¡±
ÔÛÃÇ  Ë­  Ò²  ²»  ¸æËß  £¬  Ò»À´  ÔÛÃÇ  Ê¡  µã  Ç®  £¬  »¹  Çå¾²  Ð©  £¬  ¶þÀ´  Ò²  ²»  ÈÃ  ±ðÈË  ÆÆ·Ñ  ÁË  ¡£  ¡±
ÔÙËµ  £¬  ¾ÍÊÇ  ÖÃ°ì  ¶«Î÷  £¬  Õâ  ¼ä  Ð¡ÎÝ  Ò²  ¸é  ²»  ÏÂ  Ñ½  £¡  ¡±
ÎÒ  °Ñ  ÎÒ  µÄ  ¹ËÂÇ  ¸ú  Ëý  Ò»  Ëµ  £¬  Ëý  È´  ÔçÒÑ  Ïë  ºÃ  ÔõÃ´°ì  ÁË  £º  ¡°  °Ñ  Äã  Õâ  ¼ä  µ¥Éí  ËÞÉá  Ë¢Ë¢  £¬  ¾Í  µ±  ÎÒÃÇ  µÄ  ÐÂ·¿  °É  ¡£
ÕâÑù  £¬  Äã  µÄ  Éú»î  ÓÐµã  ±£ÕÏ  £¬  ÎÒÃÇ  »¹  ÄÜ  ÔÜ  ÏÂ  µã  Ç®  ¡£  ¡±
Ëý  Ìý  ÁË  £¬  ³ÁÄ¬  ÁË  Ò»  »á  £¬  Ëµ  £º  ¡°  ÄÇ  ÎÒÃÇ  ÔÚ  Êî¼Ù  ½á»é  °É  ¡£
ÓÐ  Äã  ÕâÑù  Ò»  ·Ý  ÕæÇé  µÄ  Á¦Á¿  Ö§³Ö  £¬  ÎÒ  ÅÂ  Ê²Ã´  £¿  ¡±
Ëû  Ëµ  £º  ¡°  Äã  ÊÇ  ÕæÐÄ  À´  ÁË½â  Çé¿ö  µÄ  ¡£
²»  £¬  ÊÇ  ×¼±¸  Ò»ÏÂ  £¬  Ã»  Ïëµ½  Äã  Õæ  À´  ÁË  ¡£  ¡±
ÕâÐ©  ×÷Æ·  ²»µ¥  Ê¹  ÎÒÃÇ  ¸Ðµ½  ×æÏÈ  µÄ  ÖÇ»Û  £¬  ¸ü  Áî  ÎÒÃÇ  ÖØÐÂ  ÕäÖØ  ÎÒÃÇ  ×Ô¼º  Ãñ×å  µÄ  ½¾°Á  ¡£  ¡±
Ì¸µ½  Ëý  µÄ  ÒÕÊõ  Ë¼Ïë  £¬  Ëý  ÎÞÏÞ  ¸Ð¿®  µØ  Ëµ  £¬  ¡°  ÎÒ  Ò»  Ëµ  Æð  Õâ  Ò»  ÐÐÒµ  ¾Í  Çé²»×Ô½û  ¡£
Ç°  ²»¾Ã  £¬  ÎÒ  µ½  Ò»¼Ò  ÉÌ³¡  È¥  ÐÞÀí  ¼ÒÓÃµçÆ÷  £¬  ·þÎñ  ÈËÔ±  ¼û  ÎÒ  ÊÇ  Î»  ÀÏÈË  £¬  ±ã  ¿ÍÆø  µØ  ÎÊ  £º  ¡°  Äú  ×¡  ÔÚ  ÄÄÀï  £¿
ÉóÅÐ  ÈËÔ±  ÓÐ  Ì°ÎÛ  ÊÜ»ß  ¡¢  áßË½Îè±×  ¡¢  Í÷·¨  ²ÃÅÐ  ÐÐÎª  µÄ  £¬  Ó¦µ±  ×·¾¿  ·¨ÂÉ  ÔðÈÎ  £»  ¹¹³É  ·¸×ï  µÄ  £¬  ÒÀ·¨  ×·¾¿  ÐÌÊÂÔðÈÎ  ¡£  ¡±
Ïû·ÑÕß  È¨Òæ  ±£»¤  ·¨  Ò²  Ã÷ÎÄ¹æ¶¨  £º  ¡°  ¶Ô  ¹ú¼Ò  ¹æ¶¨  °üÐÞ  ¡¢  °ü»»  ¡¢  °üÍË  µÄ  ÉÌÆ·  £¬  ¾­ÓªÕß  Ó¦µ±  ¸ºÔð  ÐÞÀí  ¡¢  ¸ü»»  »òÕß  ÍË»õ  ¡£
ÄãÃÇ  ¿´¿´  ÎÒ  Õâ  Ë«  Ð¬×Ó  ¾Í  ÖªµÀ  ÁË  £¡  ¡±
Ö±µ½  ×ø  ÉÏ  ¾¯³µ  £¬  Ëû  »¹  Ö¸  ×Å  ×Ô¼º  ½Å  ÉÏ  ¶Ï  ÁË  Ò»¸ö  ñÈ  ×Ó  µÄ  Æ¤  Á¹Ð¬  Îª  ×Ô¼º  ½ÐÔ©  £º  ¡°  ÎÒ  ÓÐ  Ê²Ã´  ¾­¼Ã  ÎÊÌâ  £¿
Õâ  Ç®  ÔÚ  ÄãÃÇ  ³§  µÄ  ÕË  ÉÏ  ÄÜ²»ÄÜ  ·´Ó¦  ³öÀ´  £¿  ¡±
Ã¿´Î  ÊÕ  Ç®  Ç°  £¬  Ëû  ×Ü  ²»  Íü  Ð¡Éù  ÎÊ  ÉÏ  Ò»  ¾ä  £º  ¡°  ÎÒ  ÊÕ  Äã  µÄ  Ç®  »á²»»á  ³öÊÂ  £¿
µÈ  ÎÒ  Ôº  ×Ê½ð  ËÉ  Ò»  ËÉ  £¬  ÎÒ  Ïë  °ì·¨  ¸¶  µã  ¿î  ¸ø  Äã  ¡£  ¡±
ÕË  ¿É  ²»ÄÜ  ÕâÃ´  Ëã  £¬  µ±±ø  Îª  ¹ú  ¾¡ÒåÎñ  ¾Í  ×î  ÖµÇ®  £¬  ¾Í  ÊÇ  ×î´ó  µÄ  ¹±Ï×  ¡£  ¡±
ÎÒ  Ö»ÊÇ  Ìæ  ÈË¼Ò  É¨É¨  Ä¹  ÓÖ  Ëã  ¸ö  É¶  £¿  ¡±
±ÊÕß  ÎÊ  Ò»¸ö  ÕýÔÚ  ½ÌÊÒ  ÀïÃæ  ¿´Êé  µÄ  Ñ§Éú  ÎªÊ²Ã´  ²»  È¥  ²Î¼Ó  ÔË¶¯»á  £¬  Ëû  »Ø´ð  Ëµ  £º  ¡°  ¼´Ê¹  È¥  ÁË  £¬  ÎÒÃÇ  Ò²  Ö»ÊÇ  Åã³Ä  ¡£
Ô¸Òâ  ½Ó  ±ê  Õß  Çë  °´  ³ÌÐò  ¾ºÕù  ´ð±ç  ¡£  ¡±
ÎÒ  ÊÇ  ×¨³Ì  µ½  Õâ¶ù  ²Î¹Û  µÄ  £¬  ¸ø  ×Ô¼º  ³ä³ä  µç  ¡£  ¡±
¿ÉÊÇ  ×÷Îª  ½Ì¸Ä  µÄ  Ò»  ¿é  ÊµÑé  Ìï  £¬  Ëü  µÄ  Êµ¼ù  »¹ÊÇ  ÓÐ  ½è¼ø  ×÷ÓÃ  µÄ  ¡£  ¡±
ÕâÊÇ  Ò»  ±Ê  ¾Þ´ó  µÄ  ÖÇÁ¦  ²Æ¸»  £¬  ÔÚ  Ä¿Ç°  ÊµÊ©  ¿Æ½Ì  ÐË  ¹ú  Õ½ÂÔ  µÄ  ÐÎÊÆ  ÏÂ  £¬  ¿ª·¢  Õâ  ±Ê  ²Æ¸»  ÒâÒå  ÖØ´ó  ¡£  ¡±
ÇåÇå°×°×  µØ  ×ö¹Ù  £¬  ÀÏÀÏÊµÊµ  µØ  ×öÈË  ¡£  ¡±
ÎÒÃÇ  ¿¿  µÄ  ¾Í  ÊÇ  ·¹µê  £¬  Èç½ñ  ±»  Ë½ÈË  Âò  ×ß  ÁË  £¬  ÎÒÃÇ  ¿¿  Ë­  £¡  ¡±
ÔÛÃÇ  ËäÈ»  ÊÇ  ¹¤ÈË  £¬  Ò²  µÃ  Îª  ÆóÒµ  ·Ö  µã  ÓÇ  ¡£  ¡±
Ëû  Ïò  ³µ¼ä  Ö÷ÈÎ  Ìá³ö  £º  ¡°  µ÷Õû  ÈÎÎñ  ÕâÃ´  ½ô  £¬  ÎÒ  Ïë  »Ø  µ÷Õû  °à  £¬  ¹¤¶Î  ³¤  ¾Í  ²»  µ±  °É  £¿
ÏÖ  ½«  ËûÃÇ  µÄ  ´ð¸´  Òâ¼û  ×ª  ÉÏ  £¬  Çë  ºË  ÔÄ  ¡£  ¡±
¾Í  ÊÇ  ¿Æ¼¼  ½ø²½  µÄ  Ð§Ó¦  £¬  ¸ß¿Æ¼¼  Æð  ÁË  ¾ö¶¨  ×÷ÓÃ  £¡  ¡±
°¦  £¬  ÏÖÔÚ  ÌáÆð  Õâ  ÊÂ  ÎÒ  Á³  »¹  ·¢  ºì  ÄØ  £¡  ¡±
ÎÒÃÇ  ¶¨  µÄ  ¾®  Î»  £¬  ¶¼ÊÇ  ÓÐ  ¿ÆÑ§  ¸ù¾Ý  µÄ  £¬  ÔõÃ´  ÄÜ  Ëµ  ÊÇ  ÂÒµ¯ÇÙ  £¡  ¡±
¡ª  ¡ª  ¡ª  µ½  ÁË  ²¿¶Ó  Ê²Ã´  Ò²  ²»ÅÂ  £¬  µ±±ø  ¾ÍÒª  ²»ÅÂ  ¿à  £¬  ²»ÅÂ  ÀÛ  £¬  ²»ÅÂ  ËÀ  £¬  µ±±ø  ¾ÍÒª  Ïñ  °Ö°Ö  Ò»Ñù  £¬  µ±  ¸ö  ºÃ  ±ø  £¡  ¡±
¡­  ¡­  Á¬¶Ó  ÑµÁ·  Ì«  ¿à  £¬  ÎÒ  ÊÜ²»ÁË  ¡£  ¡±
Ëý  Ëµ  £º  ¡°  Äã  ¼Ò  ÄÑ  £¬  ÎÒ  ¼Ò  ÄÑ  £¬  ¹ú¼Ò  Ò²  ÓÐ  ÄÑ  ¡£
ÊÂºó  £¬  ±£°²  ¸ºÔðÈË  ½Ð  ¹¤×÷ÈËÔ±  Ç¿  Ñº  ±£Ä·  ´Ó  µØÏÂÊÒ  ½øÈë  £¬  ²¢  ¾¯¸æ  Ëµ  £º  ¡°  ¾ÍËã  ÊÇ  ÀÏ°å  À´  ½Ó  £¬  Ò²  ²»Ðí  ´Ó  ÕýÃÅ  ½øÈë  £¬  ÒòÎª  ±£Ä·  ÊÇ  ÏÂÈË  ¡£
ÎÒÃÇ  ½«  ´óÁ¦  Ö§³Ö  £¬  ¾è  Êé  ³äÊµ  °®ÐÄ  ÊéÎÝ  ¡£  ¡±
¿öÇÒ  £¬  ÕâÐ©  Ç®  ´ó¶à  ¾Í  ÊÇ  ÕâÐ©  Áìµ¼  ÈÃ  »¨  µÄ  ¡£  ¡±
Òª  ¸ïÐÂ  ¡¢  ´´Ôì  £¬  ÓÐËù  ·¢Ã÷  £¬  ÓÐËù  Ç°½ø  £¡  ¡±
ÕýÈç  ÖªÇé  Õß  Ëù  Ëµ  £º  ¡°  ³ýÁË  Ã»ÓÐ  ÈË  Çë  ËûÃÇ  ³Ô·¹  £¬  ±ðµÄ  Ê²Ã´  ÊÂ  ¶¼  ÓÐÈË  ÕÒ  ¡£
Ëû  Ëµ  £º  ¡°  Õâ  ¾Í  ÊÇ  ÎÒ  ÐÐÒ½  ¶àÄê  µÄ  ¾­ÑéÖ®Ì¸  ¡ª  ¡ª  ¡ª  Òª  Ê±¿Ì  ¼Ç×¡  ×ö  ²¡ÈË  µÄ  Á¼Ò½  ÒæÓÑ  ¡£
ËùÒÔ  £¬  ÎÒ  Ï£Íû  »¼Õß  ÔÚ  ÇóÒ½  ÖÎÁÆ  Ê±  ¶à  ¿¼²ì  ¿¼²ì  £¬  ÕÒµ½  ÊÊºÏ  ×Ô¼º  µÄ  ÖÎÁÆ  Ò©Îï  £¬  Ç§Íò  ²»Òª  ¡®  ÓÐ²¡  ÂÒ  Í¶Ò½  ¡¯  ¡£  ¡±
ÁíÍâ  £¬  Ò²  Ã»  ´ø  Ê²Ã´  ºÏÊÊ  µÄ  ±ã×°  ¡£  ¡±
Ëû  »Ø´ð  £º  ¡°  ºÃ²»ÈÝÒ×  À´  Ò»  ÌË  £¬  ´©  Î÷·þ  ÕÕÏà  ÁôÓ°  £¬  ºÃ¿´  ¡£
ÇÌ  ±Ç×Ó  ²¢²»  ÈÏÎª  ×Ô¼º  Ëµ  ×ß  ÁË  ×ì  £¬  ÀíÖ±Æø×³  µØ  »Ø´ð  £º  ¡°  ÊÇ  Ñ½  £¡
ÎÄÕÂ  Ëµ  £º  ¡°  ÔÚ  ¡¶  ÈåÁÖ  ÍâÊ·  ¡·  µÄ  ÕýÃæ  ÐÎÏó  Èº  Àï  £¬  Õæ  ÈåÊ¿  µÄ  ÕþÖÎ  ÀíÏë  Óë  Õæ  ÃûÊ¿  µÄ  ³¬ÒÝ  ·çÁ÷  ÊÇ  »¥²¹  Ïà  Éø  µÄ  ¡£
µÀ¼Ò  ÖØÊÓ  ¸öÈË  µÄ  ×ÔÓÉ  £¬  ÒÔ  åÐÒ£  ÎÞÎª  ×÷Îª  ÈËÉú  ÀíÏë  £¬  Ö÷ÕÅ  ÔÚ  ³¬ÒÝ  Éç»á  ÖÐ  È·¶¨  ¸öÌå  µÄ  ¼ÛÖµ  ¡£  ¡±
µ«  µçÊÓÌ¨  ºÜ¿ì  ÅàÑø  ³ö  ×Ô¼º  µÄ  Ã÷ÐÇ  £¬  µ±  µçÓ°½ç  ÒâÊ¶µ½  ×Ô¼º  µÄ  ÓÞ´À  Ê±  £¬  ÒÑ¾­  Íí  ÁË  ¡£  ¡±
ÎÒÃÇ  ÏÖÔÚ  µÄ  Çé¿ö  ÊÇ  ÆÀÂÛÔ±  ¡¢  ²ÃÅÐÔ±  ¶àÓÚ  ÔË¶¯Ô±  £¬  ÔË¶¯Ô±  µÄ  ¶ÓÎé  ±ØÐë  À©´ó  £¡  ¡±
¼´Ê¹  ÓÐ  ¹ýÂ·ÈË  ½ø  ÎÝ  ÕÒ  Íë  Ë®  ºÈ  £¬  Ò²  ²»»á  ÄÃ  ¶«Î÷  ¡£  ¡±
ËýÃÇ  Î¢Ð¦  ×Å  Ëµ  £º  ¡°  ²ÝÔ­  ÈË¼Ò  £¬  Íâ³ö  ¶¼  ²»  ËøÃÅ  ¡£
Ìì  ²Ô²Ô  £¬  Ò°  Ã£Ã£  £¬  ·ç  ´µ  ²Ý  µÍ  ¼û  Å£  Ñò  ¡£  ¡±
²»Òª  ÈË  ¿ä  ºÃ  ÑÕÉ«  £¬  Ö»  Áô  ÇåÆø  Âú  Ç¬À¤  ¡£  ¡±
¹ú¼ÒÔªÊ×  À´  ¶¼  ×¡  ÔÚ  ÕâÐ©  Ò¤¶´  Àï  µÄ  ¡£  ¡±
ºÎ¿ö  ÎÒÃÇ  »¹ÓÐ  Ù¼´ó  µÄ  µÖ¿¹Á¦  ÄØ  £¿  ¡±
¾öÐÄ  ¸ÄÏÒ¸üÕÅ  £¬  Ï£Íû  ÀÏÅóÓÑ  ²»Òª  ÞðÆú  ÎÒ  ¡£  ¡±
ÉÍÊ¶  ½ÌÓý  Ôò  ÄÜ  ÈÃ  º¢×Ó  µÄ  Ç±ÄÜ  µÃÒÔ  ¾¡Çé  ·¢»Ó  ¡£  ¡±
º¢×Ó  Í¬  ´óÈË  Ò»Ñù  £¬  ¿ÊÍû  µÃµ½  ÉÍÊ¶  £¬  ¿ÊÍû  ±»  ÇÆµÃÆð  ¡£  ¡±
Æû³µ  ³§¼Ò  À´µ½  Æû³µ  ÔË¶¯  ¼¼Êõ  µÄ  Ç°ÑØ  Ñ°Çó  ÖªÊ¶  ºÍ  ·¢Õ¹  £¬  ½øÐÐ  ¿ª·¢  ºÍ  ¾ºÕù  £¬  Ô­±¾  ÊÇ  Ê®·Ö  ×ÔÈ»  µÄ  ÊÂÇé  ¡£  ¡±
²¢ÇÒ  ÓÐµÄ  ¾É  ³µ  ³ö  ¹ý  ÊÂ¹Ê  £¬  Ò»¾­  ¡®  ÃÀÈÝ  ¡¯  ±ã  ÄÑÒÔ  Ê¶±ð  £¬  Õâ  Ò²  ¸ø  ÎÒÃÇ  ¹À¼Û  ´øÀ´  À§ÄÑ  ¡£  ¡±
Ò»  ¾í  ºê  ±à  Õæ  ¾øÑ§  £¬  ±ã  ½Ì  Ãî±Ê  Ð´  Ìì¹¤  ¡£  ¡±
¿ÆÑ§  ÏàÉù  Í¬Ñù  ½²¾¿  Òª  ÓÐ  °ü¸¤  £¬  µ«  Õâ  °ü¸¤  Ó¦  ÊÇ  ÓÉ  ÓÐÈ¤  µÄ  ¿ÆÑ§  ÄÚÈÝ  ×éÖ¯  ÆðÀ´  µÄ  £¬  ¶ø  ²»ÊÇ  Ò»°ã  µÄ  ²å¿Æ´òÚ»  £»  ¿ÆÑ§  ÏàÉù  Í¬Ñù  ½²¾¿  °ü¸¤  ¶¶  ¿ªÀ´  Ó¦ÓÐ  È¤Î¶  £¬  µ«  ÕâÖÖ  È¤Î¶  Ó¦  ÊÇ  ´Ó  ¿ÆÑ§  ÖªÊ¶  ±¾Éí  ·¢¾ò  ³öÀ´  £¬  ¼ÓÒÔ  ¿äÕÅ  Í»³ö  ¶ø  ÐÎ³É  µÄ  ÒÕÊõ  Ð§¹û  £¬  ¶ø  ²»ÊÇ  ÈÎºÎ  ÆäËû  µÍ¼¶  Ó¹Ë×  µÄ  È¤Î¶  ¡£  ¡±
×ß³ö  ÂóÌï  ºó  £¬  Ëû  µÄ  Æ¤Ð¬  ÉÏ  Õ´Âú  ÁË  »Æ  Äà  £¬  ËæÍ¬  Ëû  µÄ  ÈË  È°  Ëû  ½«  Äà  ²Á  ¾»  ºó  ÔÙ  ×ß  £¬  Ëû  È´  Âú²»ÔÚºõ  µØ  Ò»  Ð¦  Ëµ  £º  ¡°  ²Á  É¶  £¿
ÆÞ  È´  ²»ÒÔÎªÈ»  µØ  Ëµ  £º  ¡°  µ±  ¸ö  ¸±  Ð£³¤  £¬  ÓÐ  É¶  ÁË²»Æð  µÄ  £¬  Äã  ²»  ºÃ  ºÃ  ¸É  £¬  ´ó¼Ò  ¿É  Òª  ´Á  Äã  ¼¹Áº¹Ç  ¡£
Ì¸  Æð  ºÎÒÔ  Ã°  ³ö  ÕâÃ´  ¶à  ÉãÓ°  ×¨Òµ»§  £¬  Ëû  ÏÔµÃ  ºÜ  ÎÞÄÎ  £¬  ¡°  ¹¤³§  ¶¼  Í£²ú  ÁË  £¬  Ê§Òµ  µÄ  ÈË  ºÜ¶à  £¬  ×ÜµÃ  Ïë  ·¨×Ó  ÕõÇ®  °¡  ¡£
ÁíÍâ  £¬  ¡°  ÎÒÃÇ  ´ÓÎ´  Íü¼Ç  ÕâÑù  Ò»¸ö  ÊÂÊµ  £º  ÓÐÈË  ÔÚ  ×·¸Ï  ÎÒÃÇ  ¡£
»¹ÓÐ  ¸÷Àà  µñËÜ  ¾«Æ·  ºÍ  ÀúÊ·  ÎÄ»¯  ÒÅÖ·  ¡¢  ¼ÍÄî  ½¨Öþ  µã×º  ÆäÖÐ  £¬  ÊÇ  ÎÄ»¯  ÄÚº­  ×î  Éî  µÄ  ¿Õ¼ä  ¡£  ¡±
ËûÃÇ  £¬  È«²¿  ³öÉú  ÔÚ  Î°ÈË  ÖöÍÐ  µÄ  »°Òô  ³õ  Âä  Ç°ºó  £»  ËûÃÇ  £¬  ÓÖ  ÎÞ  Ò»  ²»ÔÚ  ÑÓÐø  ºÍ  ºëÑï  ×Å  ÄÇ  ·Ý  ¼á¶¨  ¡¢  Ö´Öø  Óë  ÉúÃü  µÄ  ¼¤Çé  £º  ¡°  ÑØ×Å  ¸¸ÐÖ  ²»Çü  µÄ  Õ÷³Ì  £¬  Ã÷Ìì  µÄ  ÈÙÓþ  Òª  ´Ó  ÎÒ  ×ö  Æð  ¡£
Ëû  ÊÇ  ÖªÊ¶  µÄ  ÊäËÍ  ´ø  £¬  ¿ÆÑÐ  µÄ  ÁìÍ·  Ñã  ¡£  ¡±
Í¦  ºÃ  µÄ  £¬  Í¦  ºÃ  µÄ  £¬  Ð»Ð»  ÄãÃÇ  ÁË  ¡£  ¡±
È»ºó  ÔÙ  ¿´  Èù  µÄ  ÑÕÉ«  £¬  ÊôÓÚ  Ï¸¾ú  ÐÔ  µÄ  ±ã  ³Ê  ºÚ  Èù  ¡£  ¡±
ÌåÏÖ  ÁË  Ò»¸ö  º£Ñó  ¹¤×÷Õß  µÄ  Ê¹Ãü  ¸Ð  ºÍ  ÔðÈÎ¸Ð  £¬  ¿É¾´  ¿É  Åå  ¡£  ¡±
ÕâÐ©  Ô­Àí  ²»¹ýÊÇ  ÏÖ´æ  µÄ  ½×¼¶¶·Õù  £¬  ÎÒÃÇ  ÑÛÇ°  µÄ  ÀúÊ·  ÔË¶¯  µÄ  ÕæÊµ  ¹ØÏµ  µÄ  Ò»°ã  ±íÏÖ  ¡£  ¡±
Õâ¸ö  ÔË¶¯  µÄ  Ìõ¼þ  ÊÇ  ÓÉ  ÏÖÓÐ  µÄ  Ç°Ìá  ²úÉú  µÄ  ¡£  ¡±
ÎÒÃÇ  ÒÑ¾­  ³¢  µ½  ÁË  ¿Æ¼¼  ÐË  ÏØ  µÄ  ÌðÍ·  £¬  µ«  Òª  ×ö  µÄ  ÊÂÇé  »¹  ºÜ¶à  £¬  ÎÒÃÇ  ÈÔ  Ðè  ²»Ð¸  µØ  Å¬Á¦  ¡£  ¡±
Òª  Å¬Á¦  Å¬Á¦  ÔÙ  Å¬Á¦  £¬  Ñ§Ï°  Ñ§Ï°  ÔÙ  Ñ§Ï°  £¬  ÒÔ  Êµ¼Ê  ÐÐ¶¯  ±í´ï  ¶Ô  ×æ¹ú  µÄ  ÈÈ°®  ¡£  ¡±
Äú  µÄ  Õâ¸ö  Òâ¼û  £¬  ÏÖÔÚ  ÒÑ¾­  ÍêÈ«  ÊµÏÖ  ÁË  ¡£  ¡±
ÈË²Å  µÄ  ÅàÑø  Ò»¶¨  Òª  ×¢ÖØ  È«Ãæ  ËØÖÊ  µÄ  Ìá¸ß  ¡£  ¡±
Òò´Ë  £¬  ÈÎºÎ  Ê±ºò  ¶¼  Òª  ÕäÏ§  ×Ô¼º  µÄ  Ö÷ÈË  Éí·Ý  £¬  ¾¡Ö°¾¡Ôð  µØ  µ±  Ò»¸ö  ºÃ  Ö÷ÈË  £¡  ¡±
¶Ô  Õâ¸ö  ×¨Ìâ  Óöµ½  µÄ  ×èÁ¦  £¬  ÎÒ  Ô¸Òâ  ¡¢  Ò²  ÓÐ  ÔðÈÎ  °ïÖú  ÅÅ³ý  ¡£  ¡±
Èç¹û  ÎÒÃÇ  »¹  ²»  ¸Ï¿ì  ÊÊÓ¦  ¹ú¼Ê¹ßÀý  £¬  »á  ÓÐËðÓÚ  ÎÒ¹ú  µÄ  ÖªÊ¶²úÒµ  ¡£  ¡±
ÉîÈë  Éú»î  µÄ  ¹ý³Ì  £¬  ¾Í  ÊÇ  ¼³È¡  ÓªÑø  µÄ  ¹ý³Ì  £¬  ¾Í  ÊÇ  ÈÚÈë  Ê±´ú  µÄ  ¹ý³Ì  £¬  ¾Í  ÊÇ  Ñ°ÕÒ  ÃÀ  ¡¢  ·¢ÏÖ  ÃÀ  ¡¢  ±íÏÖ  ÃÀ  µÄ  ¹ý³Ì  ¡£  ¡±
ËäÈ»  ÀÏÈË  ÉúÇ°  Ôø  Öö¸À  ¹ý  £º  ¡°  ÎÒ  ÒÑ  ¸ßÁä  £¬  ËÀ  ÊÇ  ×ÔÈ»¹æÂÉ  ¡£
¿ÆÑ§  ÊÇ  ¸ö  ±¦  £¬  ÓÃ  ÔÚ  ÄÄ¶ù  ÄÄ¶ù  ºÃ  ¡£  ¡±
ÊÕ»ñ  ¼¾½Ú  £¬  Íâ±ß  ¿Í»§  ÊÕ¹º  £¬  Æ·ÖÖ  ¡¢  ¼Û¸ñ  ºÚ°å  ÉÏ  ÌìÌì  µÇ  £¬  ²»  ºÏËã  £¬  °³  ²»  Õª  ¾ÍÊÇÁË  ¡£  ¡±
Ëû  Ëµ  £º  ¡°  ¶à¿÷  ÁË  ´ó  Åï  Ç°±ß  µÄ  ¡®  ¿Æ¼¼  ÐÅÏ¢  ×¨À¸  ¡¯  £¡
Ã»ÓÐ  ¹ã¸æ  µÄ  Ö§³Å  £¬  ÎÒÃÇ  ½«  ±äµÃ  ±ÕÈû  ¶ø  ¸ÉºÔ  ¡£  ¡±
½Ó×Å  £¬  Ëû  Ñï  ÁË  Ñï  ÊÖÖÐ  ¸Õ  Áìµ½  µÄ  ÄÇ  Ìõ  ´²µ¥  Ëµ  £º  ¡°  Ç®  ÉÙ  ÒâÒå  ´ó  £¬  ÖµµÃ  £¡
¸ã  ¹ÜÀí  £¬  ÎÒ  »¹ÓÐ  Ðí¶à  ¶«Î÷  Òª  Ñ§  ¡£  ¡±
Á½°¶  Ô³  Éù  Ìä  ²»×¡  £¬  ÇáÖÛ  ÒÑ  ¹ý  Íò  ÖØ  É½  ¡£  ¡±
ÎÒÃÇ  ²Ø×å  ÈËÃñ  ÓÀÔ¶  ¸ÐÐ»  Ëû  ¡¢  »³Äî  Ëû  £¡  ¡±
Ëû  êþ  ×Å  ÊÖÖ¸Í·  µÀ  £º  ¡°  Ò»  ÊÇ  ¶à  ÖÖ  Ð©  ¾­¼Ã×÷Îï  ¡£
Èç½ñ  £¬  À­  ²ÄÁÏ  ·½±ã  µÃ  ºÜ  £¬  ´åÀï  µÄ  ÐÂ·¿  Ò»ÏÂ×Ó  ÆðÀ´  ºÃ¶à  ¼ä  ¡£  ¡±
¶ÔÓÚ  ÔÝÊ±  È·  ÓÐ  À§ÄÑ  µÄ  £¬  Ó¦µ±  ²ÉÈ¡  ±ØÒª  µÄ  Ïû·À  °²È«´ëÊ©  £¬  ¾­  ¹«°²  Ïû·À  »ú¹¹  Åú×¼  ºó  £¬  ¿ÉÒÔ  ¼ÌÐø  Ê¹ÓÃ  ¡£  ¡±
ÇàÄêÈË  Ëµ  £º  ¡°  ÎÒ  Òª  Ïò  Ê×³¤  ·´Ó³  ÃÜÖ²  ÎÊÌâ  ¡£
ÎÒ  Ò»¶¨  »á  ½«  Õâ  ·ù  »­  ¹Ò  ÔÚ  ×î  ÄÜ  ÌåÏÖ  Æä  ÃÀÃî  Òâ¾³  µÄ  µØ·½  ¡£  ¡±
ÐÅ  ÖÐ  Ð´  µÀ  £º  ¡°  ÊÕµ½  Äú  ËÍ¸ø  ÎÒ  µÄ  ¼Ñ×÷  £¬  ÎÒ  ¼«Îª  ¸ßÐË  ²¢  ÉîÊÜ  ¸Ð¶¯  ¡£
ÎÒ  ×Ü  ÈÏÎª  £¬  ÔÚ  ¼¼Êõ  ÉÏ  ¼´Ê¹  Äã  ÓÐµã  ±¾ÊÂ  £¬  Ò²  Ç§Íò  ±ð  ´µÅ£  £¬  ÌìÍâÓÐÌì  £¬  ÈË  Íâ  ÓÐÈË  £¬  Ñ§  ¼¼Êõ  ÊÇ  Ã»ÓÐ  Ö¹¾³  µÄ  ¡£  ¡±
µÈ  ËûÃÇ  ÍêÈ«  µ÷  ºÃ  ÁË  £¬  ÎÒ  ÔÙ  ÉÏ³µ  £¬  ÕÕ  ±ðÈË  µÄ  ·½·¨  £¬  ÔÙ  µ÷  Ëü  Ò»±é  £¬  ²Å  Ëã  ÕÆÎÕ  ÁË  ÆäÖÐ  µÄ  ¾÷ÇÏ  ¡£  ¡±
»ýÀÛ  ¶à  ÁË  £¬  ³é³ö  Ê±¼ä  £¬  ÈÏÕæ  ÕûÀí  ÕûÀí  £¬  ÔÙ  Ó¡  ³öÀ´  £¬  ÈÃ  ´ó¼Ò  ¶¼  ÊÜÒæ  £¬  Ò²ÊÇ  ¼þ  ºÃÊÂ  ¡£  ¡±
Ïë²»µ½  ÄãÃÇ  ÕâÃ´  ¿ì  ¾Í  ÊÖµ½²¡³ý  £¬  ÕæÊÇ  ÃûÊ¦  ³ö  ¸ßÍ½  Ñ½  £¡  ¡±
ÓÃ»§  ¼¤¶¯  µØ  Ëµ  £º  ¡°  ÕæÊÇ  Ì«  ¸ÐÐ»  ÁË  ¡£
Ê±¿Ì  ÌáÐÑ  ÈºÖÚ  ÀÎ¼Ç  °²È«  £¬  ÈÃ  ËûÃÇ  ÁË½â  ½»Í¨  ·¨¹æ  ²¢  ×Ô¾õ  ×ñÊØ  £¬  ²»µ«  ¿ÉÒÔ  ¼õÉÙ  ÊÂ¹Ê  µÄ  ·¢Éú  £¬  ¶øÇÒ  Ò²  Í¬Ê±  ¼õÉÙ  ÁË  ÎÒÃÇ  ½»Í¨  ¹ÜÀí  ²¿ÃÅ  Ö´·¨  ÖÐ  µÄ  ×èÁ¦  ¡£  ¡±
¹ËÂÇ  ºÍ  µ£ÐÄ  µÄ  ÊÇ  Õâ  ¹¤×÷  ÊÇ  ËÅºò  ÈË  µÄ  £¬  Òª  ±»  ÈË  ÇÆ²»Æð  ¡£  ¡±
ÆøÏó  ²¿ÃÅ  Ã¿Ìì  ·¢²¼  µÄ  ¸÷ÖÖ  ÐÅÏ¢  £¬  ¶¼ÊÇ  ´ó¼Ò  ·Ç³£  ¹ØÐÄ  µÄ  ÐÂÎÅ  ¡£  ¡±
¼ÇÕß  °ë  ¿ªÍæÐ¦  µØ  ¶Ô  Ëû  Ëµ  £º  ¡°  ÆäÊµ  Äã  Áìµ¼  ×Å  Ò»¸ö  ºÜ  ´ó  µÄ  ÐÂÎÅ  ÏµÍ³  ¡£
¹Ø¼ü  ÊÇ  ½øÐÐ  »·¾³  ×ÜÁ¿  ¿ØÖÆ  £¬  Ìá¸ß  »·¾³  ÖÊÁ¿  ¡£  ¡±
µ«ÊÇ  ÏÖÔÚ  ÎÒ  ºÜ  ¸ßÐË  £¬  ÒòÎª  ÎÒ  ÒÑ¾­  ÖªµÀ  Ëü  ÊÇ  ÉÏÉý  µÄ  ÐñÈÕ  £¬  ¶ø  ²»ÊÇ  ÏÂ³Á  µÄ  ÂäÈÕ  ¡£  ¡±
ÎÒÃÇ  ÈÏÎª  £¬  »áÌ¸  ÖÐ  ×î  ÖØÒª  µÄ  ÊÇ  Òª  ÔÚ  »¥Àû  µÄ  »ù´¡  ÉÏ  ½â¾ö  ÊµÖÊ  ÎÊÌâ  ¡£  ¡±
ÎÒ  ×î´ó  µÄ  ÐÄÔ¸  ¾Í  ÊÇ  Ï£Íû  Äã  ÄÜ  ÔÚ  ²¿¶Ó  ¸É  ³ö  Ò»·¬  ÊÂÒµ  À´  ¡£  ¡±
Ëý  Ëµ  £º  ¡°  ÎÒ  ÏÂ¸Ú  µÄ  Ä¿µÄ  Ö®Ò»  £¬  ¾Í  ÊÇ  Ïë  ÈÃ  Äã  ²»  Îª  ¼ÒÊÂ  ·ÖÐÄ  £¬  ÔÚ  ²¿¶Ó  ºÃ  ºÃ  ¸É  ¡£
Ö»Òª  ×ª±ä  ¹ÛÄî  £¬  Å¬Á¦  Ìá¸ß  ×ÔÉí  ËØÖÊ  £¬  ¾Í  ²»  ³î  ÕÒ  ²»  µ½  ×Ô¼º  ºÏÊÊ  µÄ  ¸ÚÎ»  ¡£  ¡±
Ëý  Ëµ  £º  ¡°  ÏÖÔÚ  ÕÒ  ¹¤×÷  £¬  Òª  °Ñ  ÑÛ½ç  ·Å¿í  µã  £¬  ²»ÄÜ  Ö»  ¶¢  ×Å  ¹úÓÐ  ÆóÊÂÒµµ¥Î»  ¡£
ÔÚ  ÕâÐ©  ·½Ãæ  £¬  Ë­  Ò²  ÎÞ·¨  çèÎÛ  ÎÒ  ¡£  ¡±
Ëû  ÒÔ  ×Ô¼º  Îª  Àý  £º  ¡°  ÎÒ  ¸É  ¹ý  ¸÷ÖÖ  Ö°Òµ  £¬  ½ÌÊ¦  ¡¢  ¹ÙÔ±  ¡¢  Íâ½»¹Ù  £¬  ÐÐÐÐ  È¡µÃ  ³É¹¦  ¡£
ÎÒ  ¶Ô  Ëû  Ëµ  £¬  ²»  £¬  ÎÒ  ¶Ô  ÕþÖÎ  ²»  ¸ÐÐËÈ¤  ¡£  ¡±
ºöÈ»  £¬  ¶Ô°¶  ±ù  Ãæ  ÉÏ  ´«À´  ÆàÀ÷  µÄ  ºô¾È  Éù  £º  ¡°  À´ÈË  ÄÅ  £¡
²»ÊÇ  Ëµ  ¸öÈË  Ã»ÓÐ  ÔðÈÎ  £¬  ¶øÊÇ  Ëµ  Áìµ¼  ÖÆ¶È  ¡¢  ×éÖ¯  ÖÆ¶È  ÎÊÌâ  ¸ü  ´øÓÐ  ¸ù±¾ÐÔ  ¡¢  È«¾ÖÐÔ  ¡¢  ÎÈ¶¨ÐÔ  ºÍ  ³¤ÆÚÐÔ  ¡£  ¡±
£¯  ÈË¼ä  µÄ  ÍòÏó  ÕæÀí  £¬  Óú  Çó  Óú  Ä£ºý  £»  £¯  ¡ª  ¡ª  ¡ª  Ä£ºý  ÖÐ  Å¼È»  ¼û  ×Å  Ò»µã  ¹âÃ÷  £¬  Õæ  Óú  ¾õ  æ¯åû  ¡£  ¡±
ÖÖµØ  ²»  µ¢Îó  £¬  ÔÙ  ¸É  µã  ÆäËû  ÊÂ  £¬  ÊÕÈë  ×ÔÈ»  ²»»á  ²î  ¡£  ¡±
ÔÚ  ¼¯Ã³  ÊÐ³¡  £¬  ÈËÃÇ  ³£  Ìýµ½  Ïû·ÑÕß  »¥Ïà  Ñ¯ÎÊ  £º  ¡°  Äã  ³Ô  µÄ  Ã×  Ïã  ²»  Ïã  £¿
×ÜÖ®  £¬  ÎÒÃÇ  Ò»¶¨  Òª  ã¡  ¾¡  Ö°ÊØ  £¬  ²»  ¸º  ÖÚÍû  £¬  ¹Ü  ºÃ  ÊÐ³¡  ¡£  ¡±
Ðí¶à  ¸Ã  ÓÐÈË  ÉÏ  µÄ  ¡®  ¸Ú  ¡¯  Ã»  ÈË  ÉÏ  £»  ÄÜ  Õõ  µ½  µÄ  Ç®  Ã»  ÈË  Ô¸  Õõ  £¬  ÐÄ¸ÊÇéÔ¸  µØ  ÔÚ  ÆóÒµ  Àï  ¿à°¾  ¸É  ¿¿  £¬  µ½Í·À´  £¬  ¼È  µ¢Îó  ÁË  ×Ô¼º  £¬  ÓÖ  ÍÏ¿å  ÁË  ÆóÒµ  ¡£  ¡±
¿É  Ëý  Ëµ  £º  ¡°  ÄÇ  ¶¼ÊÇ  ¶àÄê  ÐÎ³É  µÄ  Ö°Òµ  ¸ßµÍ  ¹ó¼ú  µÄ  ¹ÛÄî  ÔÚ  ×÷¹Ö  ¡£
Òò´Ë  £¬  µ¼ÖÂ  ´ó¼Ò  ¶¼  Ïë·½Éè·¨  Òª  ÉÏ  Â·  ¡¢  Éè¿¨  £¬  ÉõÖÁ  Äþ¿É  ·¸·¨  Ò²  Òª  ¸É  ¡£  ¡±
ËùÒÔ  £¬  ÎÒÃÇ  Òª  ½ô½ô  Î§ÈÆ  ÊÐ³¡  ÐèÇó  £¬  ÊµÊ©  Å©Òµ  ÃûÅÆ  Õ½ÂÔ  £¬  ÒÔ  ÃûÅÆ  ´Ù½ø  Å©´å  ²úÒµ  µ÷Õû  £¬  ´Ó¶ø  ¼ÓËÙ  Å©´å  ²úÒµ»¯  µÄ  ½ø³Ì  ¡£  ¡±
»¹ÊÇ  ÄÇ  ¾ä  »°  £¬  Òª  Á¢  Ãñ×å  Ö¾Æø  £¬  ´´  ÊÀ½ç  ÃûÅÆ  ¡£  ¡±
Õâ¸ö  ÎÊÌâ  Ì«  ÖØÒª  ÁË  £¬  ²»  ¾­¹ý  ¼èÄÑ  À§¿à  µÄ  Ä¥Á¶  £¬  ²»  Ñ§Ï°  ÕÆÎÕ  ÏÖ´ú  ¿Æ¼¼  ÖªÊ¶  ºÍ  ¹ÜÀí  ÖªÊ¶  £¬  ÊÇ  ²»ÄÜ  Áìµ¼  ºÃ  Ò»¸ö  ÆóÒµ  µÄ  ¡£  ¡±
Ïñ  ÄãÃÇ  ÕâÑù  £¬  ¼Ó´ó  ÈË²Å  ÅàÑø  µÄ  Á¦¶È  £¬  ÓÐ  Ò»Ì×  ´Ù½ø  ÓÅÐã  ÈË²Å  ÍÑÓ±¶ø³ö  µÄ  »úÖÆ  £¬  ÓÐ  Ò»Ì×  ÅàÑµ  ÈË²Å  µÄ  °ì·¨  £¬  Ò²  ÓÐ  Ò»Ì×  ¼¤Àø  ËûÃÇ  ¹±Ï×  ´ÏÃ÷²ÅÖÇ  µÄ  Õþ²ß  £¬  ÆóÒµ  ¾Í  ÓÐ  ÍúÊ¢  µÄ  ÉúÃüÁ¦  ºÍ  ¾ºÕùÁ¦  ¡£  ¡±
·ñÔò  £¬  Òª  ´ò  ½ø  ¹ú¼Ê  ÊÐ³¡  £¬  ´´  ÊÀ½ç  ÃûÅÆ  £¬  ¾Í  »á  ³ÉÎª  Ò»  ¾ä  ¿Õ»°  ¡£  ¡±
Ëû  Ëµ  £º  ¡°  ÎÒÃÇ  ½²  Òª  Éú²ú  ¸ßÖÊÁ¿  µÄ  ²úÆ·  £¬  ÒÔ  ÖÊÁ¿  Çó  Éú´æ  £¬  ¿¿  ´´ÐÂ  Çó  ·¢Õ¹  £¬  ¶¼  Àë²»¿ª  ¿Æ¼¼  Ë®Æ½  µÄ  ²»¶Ï  Ìá¸ß  ¡£
Òª  ÓÐ  Ò»Ì×  ¿ÆÑ§»¯  ¡¢  ÖÆ¶È»¯  ¡¢  ¹æ·¶»¯  µÄ  ¶«Î÷  £¬  Ïò  ¹ÜÀí  Òª  Ð§Òæ  ¡£  ¡±
Ëû  Ëµ  £º  ¡°  µ±³õ  ÄãÃÇ  ÊÇ  Ò»¸ö  ±ôÁÙ  ÆÆ²ú  µÄ  Ð¡  ÆóÒµ  £¬  ÏÖÔÚ  ·¢Õ¹  ³ÉÎª  ¹É·ÝÖÆ  ÆóÒµ  £¬  ÊÇ  ´ó  ¼¯ÍÅ  £¬  ¼Ò´óÒµ´ó  ¡£
¶ÔÓÚ  ÖÚ¶à  ÏçÕòÆóÒµ  À´Ëµ  £¬  Ö»Òª  Ïñ  Õâ  Á½¼Ò  ÆóÒµ  ÕâÑù  £¬  Â·×Ó  ×ß  ¶Ô  ÁË  £¬  ·¢»Ó  ºÃ  ×ÔÉí  ÓÅÊÆ  £¬  Í¬Ñù  ´óÓÐ  Ç°Í¾  ¡£  ¡±
Ë­  ÄÜ  ÂÊÏÈ  ´ò¿ª  Å©´å  ÊÐ³¡  £¬  Ë­  ¾Í  ÄÜ¹»  »ñµÃ  ´ó  ·¢Õ¹  µÄ  ¹ãÀ«  ÌìµØ  ¡£  ¡±
²»½ö  ÏçÕòÆóÒµ  Òª  ¼ÌÐø  ·¢»Ó  Õâ¸ö  ÓÅÊÆ  £¬  ¹úÓÐ  ÆóÒµ  Ò²  Ó¦¸Ã  ÄÜ¹»  ÕâÑù  ×ö  ¡£  ¡±
Æð²½  µÄ  Ê±ºò  ¿ÉÒÔ  µ±  Ñ§Éú  £¬  µ½  Ò»¶¨  µÄ  Ê±ºò  £¬  Ìõ¼þ  ¾ß±¸  ÁË  £¬  ¾ÍÒª  ÕùÈ¡  µ±  ÀÏÊ¦  ¡£  ¡±
¿ÉÒÔ  ÕâÑù  Ëµ  £¬  ÏçÕòÆóÒµ  ÊÇ  ¹ã´ó  ¿Æ¼¼ÈËÔ±  ·¢»Ó  ´ÏÃ÷²ÅÖÇ  µÄ  Ò»¸ö  ¹ãÀ«  ÎèÌ¨  ¡£  ¡±
ÈçºÎ  È¥  °ïÖú  ËûÃÇ  ÁË½â  ¸Ä¸ï¿ª·Å  µÄ  ´óºÃ  ÐÎÊÆ  £¿  ¡±
ÔÙËµ  £¬  ÎÒ  Ò»  ÆÚ  ²»ÉÙ  µØ  ×°¶©  ³É²á  £¬  ÉÙ  Ò»  ·Ý  ÔõÃ´  ÐÐ  £¿  ¡±
ÆóÒµ  Ð§Òæ  Ô½  ºÃ  £¬  ÎÒÃÇ  Ô½  Òª  Óµ¾ü  ¡£  ¡±
ÕâÑù  µÄ  ÈË  ÎÒÃÇ  ²»¾´  ¾´  Ë­  £¬  ÎÒÃÇ  ²»  °®  °®  Ë­  £¿  ¡±
½«¾ü  ·òÈË  ÔÚ  Ò»ÅÔ  Ïò  Ëû  º¬  àÁ  Çá  Ëß  £º  ¡°  ×÷Îª  Ò»  Ãû  ¾üÈË  £¬  Ëû  ÔÚ  Õ½³¡  ÉÏ  ±§  ¹ý  ÊÜÉË  µÄ  Õ½ÓÑ  £¬  ÔÚ  ÉÚ¿¨  Àï  ±§  ¹ý  ²¡µ¹  µÄ  Õ½Ê¿  ¡£
Äã  ¸ø  ÎÒ  ÔÚ  ÕâÀï  Á¢  Ò»  ¿é  Ê¯±®  £¬  ±ðµÄ  ¶¼  ²»ÓÃ  ¹Ü  ÁË  £¡  ¡±
ÄãÃÇ  Òª  °Ñ  È«´å  µÄ  Á¦Á¿  µ÷¶¯  ÆðÀ´  £¬  °Ñ  Éú²ú  ¸ã  ÉÏÈ¥  £¬  ÈÃ  ´ó¼Ò  µÄ  Éú»î  ºÃ  ÆðÀ´  ¡£  ¡±
Êµ¼ù  Ö¤Ã÷  £¬  ÕâÊÇ  ÍêÈ«  ·ûºÏ  ÎÒ¹ú  ¹úÇé  µÄ  ¡£  ¡±
Ö»Òª  ´ó¼Ò  ÇÚ·Ü  ÀÍ¶¯  £¬  ÏÈ  ¸»  °ï  ºó  ¸»  £¬  ÎÒ¹ú  Å©´å  ´óÓÐ  Ï£Íû  ¡£  ¡±
Ïñ  ÎÒ  ÕâÑù  »¹  ¿ÉÒÔ  ´ø¶¯  ÆäËû  ÈË¼Ò  µÄ  ·¢Õ¹  ¡£  ¡±
Òª  ·¢Õ¹  ¾ÍÒª  ¿¿  ¿Æ¼¼  £¬  ÊµÊ©  ¿Æ½Ì  ÐË  ¹ú  ¡£  ¡±
Å©´å  Õþ²ß  Ò»¶¨  Òª  ÎÈ¶¨  £¬  ÎÈ¶¨  ²Å  ÄÜ  ÖÂ¸»  Âï  £¡  ¡±
ÄãÃÇ  Îª  ÈËÃñ  µÄ  ÊÂÒµ  ×ö³ö  ÁË  ¹±Ï×  £¬  ÎÒÃÇ  µÄ  ¸÷¼¶Áìµ¼  ¶¼  Òª  ¹ØÐÄ  ÄãÃÇ  µÄ  Éú»î  ¡£  ¡±
Èç¹û  Ò»¸ö  ÈË  ¶Ô  Éç»á  Ê²Ã´  ¹±Ï×  Ò²  Ã»ÓÐ  £¬  ¾ÍÊÇ  ³¤ÊÙ  ÓÐ  Ê²Ã´  ÓÃ  £¡  ¡±
ÎÒ  ¾õµÃ  Ã¿´Î  ¸ú  Ëû  Ïà  Ì¸  ¶¼  ºÜ  ÓÐ  Æô·¢  £¬  ÔÚ  Õù  µÄ  ¹ý³Ì  ÖÐ  £¬  ¾Í  µÃ³ö  ½áÂÛ  ÁË  ¡£  ¡±
Èç¹û  Äã  ¼á³Ö  Äã  µÄ  ÕýÈ·  Òâ¼û  £¬  Ëû  ·´µ¹  ºÜ  ÐÀÉÍ  Äã  µÄ  ¼áÇ¿  ¡£  ¡±
¿ÆÑ§  Ó¦  ÊÇ  ÎÒÃÇ  Îª  Ö®  Ï×Éí  µÄ  ÊÂÒµ  £¬  ¶ø  ²»  Ó¦  ÊÇ  ×÷Îª  Ò»ÖÖ  ½úÉý  µÄ  Ì¨½×  £¬  ÓÐ  ÁË  Î°´ó  µÄ  Ä¿µÄ  £¬  ²Å  ÄÜ  ²úÉú  ³Ö¾Ã  µÄ  °ÙÕÛ²»ÄÓ  µÄ  ÒãÁ¦  ¡£  ¡±
¹â  ÔÚ  ÊµÑéÊÒ  Àï  ¸ã  £¬  Ïò  µ³  ºÍ  ÈËÃñ  ÊÇ  ½»  ²»  ÁË  ÕË  µÄ  £¡  ¡±
ÁÁ  ¶Ì  £¬  ÊÇ  ÎªÁË  ´Ù½ø  ÎÒÃÇ  È¥  Å¬Á¦  ¹¤×÷  ¡£  ¡±
²¿  Áìµ¼  ÔÚ  ³çÉÐ  ¼òÆÓ  ¡¢  ×¢ÖØ  Êµ¸É  ÉÏ  Îª  ÎÒÃÇ  ×÷  ³ö  ÁË  ºÃ  Ñù×Ó  ¡£  ¡±
Èç¹û  Ëµ  ±äÖÊ  £¬  ÄÇÃ´  Ë¼Ïë  µÄ  Ó¹Ë×»¯  ¾Í  ÊÇ  Ò»¸ö  Î£ÏÕ  µÄ  Æðµã  ¡£  ¡±
ÎÒÃÇ  Óô  ×Ü  ÊÇ  ÉÏ  ÏÂ  ¶¼  ¶®  £¬  Á½Í·  ÓÐÊý  ¡£  ¡±
Ê×³¤  ºÍ  ÉÏ¼¶  ¶Ô  ²¿Êô  ºÍ  ÏÂ¼¶  ÒÔ¼°  Í¬¼¶  Ö®¼ä  ¿É  ³Æºô  ÐÕÃû  »ò  ÐÕÃû  ¼Ó  Í¬Ö¾  ¡£  ¡±
ÎÒ  Õæ  Ó¦¸Ã  Âú×ã  ²¡ÈË  ×îºó  µÄ  ÐÄÔ¸  £¡  ¡±
ÎÒ  ÖªµÀ  ×Ô¼º  ¿ì  ²»ÐÐÁË  £¬  µ«  ÎÒ  Ï£Íû  ÔÚ  Àë¿ª  Ê±  £¬  ÓÐ  Äã  ÔÚ  Éí±ß  £¬  ÄÇÑù  ÎÒ  »á  ¶à  Ò»Ð©  °²Î¿  £¬  ÉÙ  Ò»Ð©  Í´¿à  ¡£  ¡±
Ëû  µÄ  ¶ù×Ó  ¹Ë²»ÉÏ  ²Á  ÑÛÀá  £¬  ½ô½ô  ÎÕ×¡  ¿ÆÖ÷ÈÎ  µÄ  ÊÖ  Ëµ  £º  ¡°  Ì«  ¸ÐÐ»  ÄãÃÇ  ÁË  £¡
ÁíÍâ  £¬  µ÷Õû  ÀûÂÊ  £¬  ÊÇ  ²ÉÓÃ  ¾­¼Ã  µÄ  ÊÖ¶Î  À´  µ÷¿Ø  ¾­¼Ã  £¬  ±íÃ÷  ÎÒÃÇ  µÄ  Õþ¸®  ¼ÝÔ¦  ¾­¼Ã  ¸ü¼Ó  ³ÉÊì  ¡£  ¡±
Èç¹û  Ïñ  ÎÒÃÇ  ÕâÑù  µÄ  ÆóÒµ  Ò²  ÄÜ  ´û  µ½  ¿î  £¬  ÄÇ  ¾Í  ¸ü  ºÃ  À²  £¡  ¡±
ÔÙËµ  £¬  ¿ó  ÉÏ  µÄ  À§ÄÑ»§  »¹  ¶à  µÃ  ºÜ  £¬  ¶¼  ÉìÊÖ  Òª  Õ¦¸ö  ÐÐ  £¿  ¡±
ÎÒ  Éú  º¢×Ó  Æ¢Æø  ²»ºÃ  £¬  »¹ÊÇ  °Ñ  Ëý  ¼±  ¿Þ  ÁË  £¡  ¡±
Äã  Òª  Ïë  »î  £¬  ¾Í  ¹ò  ÔÚ  ÎÒ  ÃæÇ°  ÇóÈÄ  £¬  ¸ú  ÎÒ  °°Ç°Âíºó  £¬  »î  ×Å  µ±  Å«²Å  £¬  ËÀºó  ×÷  »¢  Øö  £¬  ±£  Äã  ³Ô  Ïã  µÄ  ºÈ  À±  µÄ  ¡£  ¡±
ÒâË¼  ÊÇ  °Ñ  ÉÏ¸æ  ÈË  ×½  À´  £¬  Öó  ÁË  Õ¨  ÁË  Åë  ÁË  ¼å  ÁË  £¬  ÓÃÀ´  µ±  ¾Æ²Ë  ¡£  ¡±
ÉÏ±ß  µÄ  µ÷²é  ×é  £¬  »òÕß  ¹à  ÒÔ  ÃÛÌÇ  £¬  »òÕß  ÂÒ  ÒÔ  ÃÔÕó  £¬  »òÕß  ±À  ÒÔ  Õ¨Ò©  £¬  Ã»ÓÐ  Ò»¸ö  ²»  ¶ª¿øÆú¼×  µÄ  ¡£  ¡±
´÷  Ãæ¾ß  Ò²  ²»ÊÇ  Ê²Ã´  Ï¡º±  ÊÂ  £¬  Õâ  ÊÀÉÏ  £¬  ´÷  Ãæ¾ß  µÄ  ¶à  ×Å  ßÖ  £¡  ¡±
ÆÞ  ÂÔ  Ò»  Í£¶Ù  £¬  ÓïÆø  Õæ³Ï  µØ  Ëµ  £¬  ¡°  Ð»Ð»  Äã  ¼áÊØ  ¸ÚÎ»  £¬  ÔÚ  º®Àä  µÄ  ¶¬Ìì  Îª  ÎÒÃÇ  ´«µÝ  ÁË  ÄÇÃ´  ¶à  ÎÂÅ¯  µÄ  ÐÅÏ¢  ¡£
²»¹ý  £¬  ¿É²»ÊÇ  Ôð±¸  Ëý  µÄ  ¡®  ´íÎó  ¡¯  £¬  ¶øÊÇ  Òª  ¸Ð¼¤  Ëý  £¡  ¡±
ÆÞ  ¿ìÀÖ  µØ  Þô  ÏÂ  ÁË  £Â£Ð  »ú  µÄ  ÏÔÊ¾  Å¥  £¬  ²»ÁÏ  £¬  ¸Õ²Å  »¹  Ñô¹â  ²ÓÀÃ  µÄ  Á³  ¾¹  Ò»ÏÂ×Ó  ¡°  Çç  ×ª  ¶àÔÆ  ¡±  ÁË  £º  ¡°  ÔõÃ´  ÊÇ  Ëý  À´  µÄ  £¿
Õâ  Î»  ²¡ÈË  ¸Ð¶¯  µØ  Ëµ  £º  ¡°  ÎÒ  Ç×Éú  Å®¶ù  ×ö  ²»  µ½  µÄ  £¬  ÄãÃÇ  ×öµ½  ÁË  ¡£
¡­  ¡­  Èç¹û  »¹  °Ñ  ËûÃÇ  ¿´×÷  ÊÇ  ×Ê²ú½×¼¶  ÖªÊ¶·Ö×Ó  £¬  ÏÔÈ»  ÊÇ  ²»¶Ô  µÄ  ¡£  ¡±
°Ñ  ±ø  ¶¼  Á·  ³É  Õâ¸ö  Ñù×Ó  £¬  °Ñ  Ãñ±ø  Ò²  Á·  ºÃ  £¬  ÄÇ  ¾Í  Ê²Ã´  µÐÈË  Ò²  ÄÎºÎ  ²»  ÁË  ÎÒÃÇ  ¡£  ¡±
ºóÀ´  ±»  ÀÏ°é  ±Æ  ¼±  ÁË  £¬  Ëû  ²Å  Ëµ  £º  ¡°  ÎÒ  ¾õµÃ  »¹ÊÇ  ÈÃ  Å®¶ù  ÕÒ  ¸ö  ¾üÈË  Í×Êµ  ¡£
¾Í  ÊÇ  ²ú³ö  »úÖÆ  ²»  ½¡È«  £¬  Í¶Èë²ú³ö  Î´  ÐÎ³É  Á¼ÐÔ  Ñ­»·  ¡£  ¡±
ÈËÃÇ  °Ñ  ·çÏÕÍ¶×Ê  ³ÆÎª  ¸ß¼¼Êõ  ²úÒµ  ·¢Õ¹  µÄ  ´ß»¯¼Á  ¡£  ¡±
¼ÈÈ»  ÕæÕý  µÄ  Ó¦ÓÃ  Ç°¾°  Òª  ÔÚ  ÊÐ³¡  ÖÐ  ÌåÏÖ  £¬  ÄÇÃ´  ÏÖÔÚ  µÄ  ¼ø¶¨  Ò²Ðí  ¾Í  Ö»  Ê£ÏÂ  Ò»ÖÖ  ÓÃÍ¾  £º  ²Î¼Ó  ÆÀ½±  ¡£  ¡±
²èÂ¥  ±¬Âú  £¬  Ã»ÓÐ  ±ä  £»  ¾¯²ì  ³­  ÅÆ  £¬  Ã»ÓÐ  ±ä  £»  Çî  µÄ  ÕÕ  Çî  £¬  Ã»ÓÐ  ±ä  £»  ¸»  µÄ  ÕÕ  ¸»  £¬  Ã»ÓÐ  ±ä  ¡£  ¡±
ºÃ  ºÃ  µÄ  Ò»¸ö  ³§×Ó  £¬  ºÃ  ºÃ  µÄ  Ò»¸ö  ²úÆ·  £¬  Æ«  Òª  ¸ã  Ê²Ã´  ÁªÓª  £¡  ¡±
Ê¦¸µ  ±ß  ÐÞ  ³µ  ±ß  à½àì  £º  ¡°  Õâ  ³µÌ¥  £¬  Ã»  ±ðµÄ  Ã«²¡  £¬  ¾Í  ÊÇ  Íµ¹¤¼õÁÏ  £¬  Ì¿  ÓÃ  µÃ  ¶à  £¬  Ïð½º  ÓÃ  µÃ  ÉÙ  £¬  ´à  £¡
Ïà·´  £¬  ¼á³Ö  ÏÖÊµÖ÷Òå  ´´×÷  Ô­Ôò  µÄ  ×÷¼Ò  ¡¢  ÆÀÂÛ¼Ò  ÃÇ  £¬  ¶Ô´ý  ²»Í¬  µÄ  ÎÄÑ§  Á÷ÅÉ  Ó¦¸Ã  ²ÉÈ¡  ¸ñÍâ  ½÷É÷  µÄ  ¡®  ¼æÈÝ²¢°ü  ¡¯  µÄ  Ì¬¶È  £¬  ÕäÏ§  ¡®  °Ù»¨Æë·Å  ¡¢  °Ù¼ÒÕùÃù  ¡¯  ·ÕÎ§  £¬  ÒÔ  ÈÛÖý  °Ù  ¼Ò  £¬  ·¢Õ¹  ×Ô¼º  £¬  ²»¶Ï  ¿ª´´  ÏÖÊµÖ÷Òå  ÎÄÑ§  µÄ  ¹ãÀ«  µÀÂ·  ¡£  ¡±
Òò¶ø  £¬  ÓÐ  ÂÛ  Õß  Ç¿µ÷  Ö¸³ö  £¬  ¡°  ÏÖÊµÖ÷Òå  ¶Ô  ÆäËû  ÎÄÑ§  Á÷ÅÉ  µÄ  ¿ª·ÅÐÔ  ¡¢  ½è¼ø  ÐÔ  £¬  ÊÇ  Ëü  µÃÒÔ  ÒÔ  ÉúÆø²ª²ª  µÄ  ×ËÌ¬  ÖØÐÂ  ³ÉÎª  »°Ìâ  µÄ  °ÂÃî  ËùÔÚ  ¡£
×÷¼Ò  ¡°  ´¥µç  ¡±  µÄ  ÊÇ·Ç  Àû±×  ¾¿¾¹  Êë  Çá  Êë  ÖØ  £¬  ÎÄÑ§  ºÍ  Ó°ÊÓ  µÄ  ¾À¸ð  ÈçºÎ  ²Å  ÄÜ  Àí  Çå  £¬  µ±  ÎÒÃÇ  ÓÃ  Õâ  Ò»  ÎÊÌâ  Ñ¯ÎÊ  Ò»  Î»  ¸Õ¸Õ  ×ß³ö  µçÓ°Ôº  µÄ  ÆÕÍ¨  ¹ÛÖÚ  Ê±  £¬  Ëû  µÄ  »Ø´ð  ºÜ  ¼ò½Ý  £º  ¡°  ÄÜ  Ð´  ºÃ  Ó°ÊÓ  µÄ  ÄÖ  Ó°ÊÓ  £¬  ÄÜ  Ð´  ºÃ  ÎÄÑ§  µÄ  ¸ã  ÎÄÑ§  £¬  Õæ  ÓÐ  ÄÜÄÍ  Ò»  ÊÖ  ÄÃ  ¸ä  £¬  Ò»  ÊÖ  ÄÃ  Ç¹  µÄ  £¬  ¾Í  Ò»  ¼ç  Ìô  £¬  Ò»¾ä»°  £¬  ¸Ã  ¸É  Âï  ¸É  Âï  È¥  £¬  ÕâÑù  ²»ºÃ  Âð  £¿
ÄÇÖÖ  ½ö½ö  Íæ  ¡®  Æ±ÓÑ  ¡¯  µÄ  ·½Ê½  ºÍ  Òò  ÃûÀû  ¶ø  ¶¯  µÄ  ÐÐÎª  ÊÇ  ºÜÄÑ  °Ñ  ¶þÕß  ×öºÃ  µÄ  ¡£  ¡±
´Ó  ×÷¼Ò  µÄ  ½Ç¶È  £¬  Ëû  ¶Ô  Ó°ÊÓ  ±í´ï  ÁË  ×Ô¼º  ½÷É÷  µÄ  Ì¬¶È  £º  ¡°  ÊìÏ¤  ËüÃÇ  Ã»ÓÐ  Ê²Ã´  »µ´¦  £¬  Äã  ¿ÉÒÔ  ÊìÏ¤  Áí  Ò»ÖÖ  ÓïÑÔ  µÝ½ø  µÄ  ·½Ê½  ¡£
µ±½ñ  µÄ  Ó°ÊÓ  µ¼ÑÝ  ¸ü  ²»  Òþ»Þ  ×Ô¼º  µÄ  Ì¬¶È  £º  ¡°  ÎÒÃÇ  ¾ÍÊÇ  Òª  Õ¾  ÔÚ  ÎÄÑ§  µÄ  ¼ç°ò  ÉÏ  ·¢Õ¹  £¬  ÓÐ  ÎÄÑ§  µÄ  ÓÅ  ³¤  £¬  ÎÒÃÇ  ÎªÊ²Ã´  ²»  ÀûÓÃ  £¿
ÎÒ  ÏÖÔÚ  »¹  ÄêÇá  £¬  Òª  ¶à  Ñ§Ï°  ÓÐ¹Ø  ÖªÊ¶  £¬  ¶à  Ïò  ÀÏ  Í¬Ö¾  Çë½Ì  £¬  »ý¼«  ²ÎÕþÒéÕþ  £¬  ÕùÈ¡  ²»  ¹¼¸º  ´ó¼Ò  µÄ  ÆÚÍû  ¡£  ¡±
ÈË  »î  ×Å  Ó¦¸Ã  ÓÐµã  ¾«Éñ  ×·Çó  £¬  °Ñ  ½ðÇ®  ¿´  µÃ  µ­  Ð©  ¡£  ¡±
ÎÒ  µÄ  Ãü  ÊÇ  ¸¸ÀÏÏçÇ×  ¾È  µÄ  £¬  ÎÒ  ³¤´ó  ºó  Îª  ËûÃÇ  ×ö  µã  ÊÂ  ²»ÊÇ  Ó¦¸Ã  µÄ  Âð  £¿  ¡±
ÓÐÈË  »¹  º°  Ëû  £¬  Í¬  À´  ¹¤×÷ÈËÔ±  Ð¡Éù  Ëµ  £º  ¡°  ±ð  ½Ð  ÁË  £¬  Ëû  Ô­À´  ¸ú  Ç°±ß  ÄÇ  ¶Ó  ÈË  ×ß  µÄ  ¡£
²»  µÈ  ¶Ô·½  »Ø´ð  Ëû  ±ã  Æøºßºß  µØ  ËµµÀ  £º  ¡°  ÄÇ  ÊÇ  ´ó  ×Ê±¾¼Ò  £¬  ¸ß¼¶  ¹ÙÔ±  ×ø  µÄ  £¡
ÇëÎÊ  ÃÅ¿Ú  ÄÇ  Á¾  ±¼³Û  ½Î³µ  ÊÇ  Ë­  ×ø  µÄ  £¿  ¡±
Ëý  Ëµ  £º  ¡°  ÎÒ  ÉîÖª  ×ÜÀí  ÉúÇ°  ¶Ô  ÏÈÉú  µÄ  ÐÄÇé  ¡£
±Ë´Ë  Òª  Õ¾  ÔÚ  Æ½µÈ  µÄ  Á¢³¡  ÉÏ  £¬  »¥Ïà  ºÏ×÷  £¬  ¹²Í¬  Å¬Á¦  ¡£  ¡±
Ëû  Á¢¿Ì  Ëµ  £º  ¡°  ÎÒ  ÏàÐÅ  ÎÒ  »á  ÓÐ  »ú»á  È¥  µÄ  ¡£
¡­  ¡­  ÎÒ  Ïë  Äã  Ò»  »ØÀ´  £¬  ÎÒ  µÄ  ÐÄÉí  ÄÚÍâ  ¸ººÉ  ×Å  µÄ  Ò»  ¿é  ÖØ  Ê¯  ¿ÉÒÔ  ·ÅÏÂ  £¬  µÃµ½  ½â·Å  Ò»·¬  £¬  ÎÒ  ½«  ÊÇ  ÔõÑù  µÄ  ¿ìÀÖ  ÄØ  £¡  ¡±
¶ÔÓÚ  Î¥¼Í  Õß  £¬  ºÁ²»  ¹ÃÏ¢  £¬  ¼á¾ö  ´¦Àí  ¡£  ¡±
Ëû  »ØÒä  Ëµ  £º  ¡°  ÔÚ  ÎÒÃÇ  Ö´ÇÚ  µÄ  Ê±ºò  £¬  Ã¿µ±  ÎÒ  Îª  ÊÐÃñ  ×ö  µã¶ù  ºÃÊÂ  £¬  ÀÏ°ÙÐÕ  ×ÜÊÇ  ³ÏÖ¿  µØ  Ïò  ÎÒ  ¸ÐÐ»  ¡£
µ«  ²»ÂÛ  ²ÉÓÃ  Ê²Ã´  ÕÐÊý  £¬  ¶¼  ±ØÐë  ÓÐ  Ò»Ì×  Óë  Ö®  ÊÊÓ¦  µÄ  ÐÂ  µÄ  ¹ÜÀí  ÌåÏµ  ¡£  ¡±
Ëû  ³£³£  ¶Ô  Éí±ß  µÄ  ¹¤×÷ÈËÔ±  Ëµ  £º  ¡°  ÎÒÃÇ  ¶áµÃ  ÁË  ÕþÈ¨  £¬  µ«ÊÇ  ²»Òª  Íü¼Ç  ÁË  °ïÖú  ¹ý  ÎÒÃÇ  µÄ  ÅóÓÑ  ¡£
Õâ¸ö  »î¶¯  ÈÃ  ÎÒÃÇ  ¸ÐÊÜ  µ½  È«Éç»á  ¶Ô  ÎÒÃÇ  µÄ  ¹ØÐÄ  ¡£  ¡±
Ëû  Ç¿µ÷  £¬  ¡°  Ïà»¥  ÁË½â  ÊÇ  Ôö½ø  ÐÅÈÎ  £¬  ¼ÓÇ¿  ºÏ×÷  µÄ  »ù´¡  ¡£
Õâ  Ëù  Ð¡Ñ§  µÄ  Ð£³¤  ÉîÇé  µØ  Ëµ  £º  ¡°  Ñ§Ð£  ÊÜÖú  ºó  £¬  ´åÃñ  ÃÇ  °Ñ  Ñ§  ÖªÊ¶  ÎÄ»¯  ×÷Îª  Ò»ÖÖ  ÈÙÓþ  £¬  ÒÔÇ°  µÃ  ¶¯Ô±  Ñ§Éú  ÈëÑ§  £¬  ÏÖÔÚ  ¼Ò³¤  ¶¼  Ö÷¶¯  ËÍ  ÍÞ  ÈëÑ§  ÁË  ¡£
Ã»ÓÐ  Õâµã  ¾«Éñ  ¾Í  ²»Åä  µçÁ¦  ÈË  Õâ  ¹âÈÙ  µÄ  ³ÆºÅ  ¡£  ¡±
Èç½ñ  Ï°¹ß  ÁË  £¬  ÎÒÃÇ  ÐÁ¿à  »»  À´  µÄ  ÊÇ  ÈºÖÚ  µÄ  ·½±ã  ¡£  ¡±
ÏÖÔÚ  ËùÓÐ  Ö°¹¤  ¶¼  ÔÚ  ÐÂ  µÄ  ¸ÚÎ»  ÉÏ  ·Ü¶·  £¬  ´ó²¿·Ö  ´ÓÊÂ  ¸öÌå  ¾­Óª  £¬  ²¢  ³É  ÁË  ÐÐ¼ÒÀïÊÖ  ¡£  ¡±
ÖÊ  ÓÅ  ¡¢  ¼Û  Á®  ¡¢  ÅúÁ¿  ½øÈë  ³ÉÐÍ  µÄ  ÊÐ³¡  £¬  ÊÇ  ÎÒÃÇ  µÄ  ÊÐ³¡  ¶¨Î»  ¡£  ¡±
ÄÇ  Ò²  ²»ÐÐ  £¬  ÊÐ³¡  Òª  Äã  ¶¯  ´ó  ÊÖÊõ  £¬  Äã  ¾Í  ÈÌÍ´  Ò²  µÃ  ¶¯  ¡£  ¡±
Ô­ÏÈ  ÕâÐ©  ÊÂ  ÈÃ  ÎÒÃÇ  ÉË  Í¸  ÁË  ÄÔ½î  £¬  ÏÖÔÚ  ÓÉ  ´åÀï  Îª  ÎÒÃÇ  ·þÎñ  £¬  ÎÒÃÇ  ¾Í  Ê¡ÐÄ  ÁË  ¡£  ¡±
Ò»Ð©  ´óÐÍ  Å©Òµ»úÐµ  Ò²  ²»ÊÇ  µ¥¼Ò  ¶À  »§  µÄ  Å©Ãñ  ¿ÉÒÔ  ÌíÖÃ  µÄ  £¬  ¿ªÕ¹  Éç»á»¯  ·þÎñ  ºó  £¬  Õâ¸ö  ÎÊÌâ  ¾Í  ½â¾ö  ÁË  ¡£  ¡±
´åÀï  Ã»  Í¼ÊéÊÒ  £¬  Õò  ÉÏ  ÄÜ  ×â  µ½  Îä´ò  ¡¢  ÑÔÇéÐ¡Ëµ  £¬  ¿É  Ã»  ¼ûµ½  Ò»  ±¾  Êé  ½²  ÖÖÌï  ¡¢  ÖÖ²Ë  ¡¢  Ñø  ¶¯Îï  µÄ  ¡£  ¡±
ÀÏ  ÃÆ  ÔÚ  ¼Ò  ¿´  µçÊÓ  Ò²  Ã»¾¢  £¬  »¹  ²»Èç  ´®ÃÅ  ßëà¾  ÄØ  £¡  ¡±
ÈÎºÎ  µ¥Î»  ºÍ  ¸öÈË  ¶¼  ÓÐ  ±£»¤  µçÁ¦  ÉèÊ©  µÄ  ÒåÎñ  £¬  ¶Ô  Î£º¦  µçÁ¦  ÉèÊ©  µÄ  ÐÐÎª  £¬  ÓÐÈ¨  ÖÆÖ¹  ²¢  Ïò  µçÁ¦  ¹ÜÀí  ²¿ÃÅ  ¡¢  ¹«°²  ²¿ÃÅ  ±¨¸æ  ¡£  ¡±
´õÍ½  »Å  ÁË  £¬  Ò²  ´óÉù  º°  µÀ  £¬  ¡°  Í£³µ  £¡
ÉÏÃæ  Ïë  µÃ  Õæ  ÖÜµ½  £¬  ÎÒÃÇ  Ïë  Òª  µÄ  ¶«Î÷  £¬  ¾Í  ¸ø  ÎÒÃÇ  ËÍÉÏÃÅ  À´  ÁË  ¡£  ¡±
ÐÄÀï  Ò»  ±¾  ºýÍ¿ÕË  £¬  µ±È»  ·¸àÖ¹¾  ¡£  ¡±
²»  Âò  ÓÖ  ²»  Õ´  £¬  ÏÖÔÚ  ÈË  ¶¼  ½²¾¿  ÁË  ¡£  ¡±
àÞ  £¬  ¶Ô  ÁË  £¬  »¹  ¸ø  º¢×Ó  Ëû  Äï  Âò  ÁË  ¼þ  ¹Ó×Ó  ¡£  ¡±
Äã  ¿´  £¬  ÕâÃ´  ´ó  µÄ  ÈË  £¬  ÌìÌì  ¶×  ÔÚ  ¼Ò  ³ÔÏÐ·¹  ¡£  ¡±
Ê£ÏÂ  µÄ  £¬  É¶  Ê±ºò  ¼±  ×Å  ÓÃÇ®  £¬  É¶  Ê±ºò  Âôµã¶ù  ¡£  ¡±
ÎÒ  ÏÖÔÚ  ÉíÌå  ²»ÐÐÁË  £¬  Å£  Ê£ÏÂ  Ò²  ²»  ¶à  ÁË  £¬  Òª²»È»  ¾Í  ¿É  ¶à  Ñø  Ð©  ¡£  ¡±
Ëû  Ëµ  £º  ¡°  ²ÝµØ  ÐóÄÁÒµ  ÓÐ  ¸ãÍ·  £¬  ³É±¾  µÍ  £¬  ×¬Í·  ´ó  ¡£
ÎÒ  ÊÇ  ×é³¤  £¬  Éí  µ£  ÖØÈÎ  £¬  ÁÙÕó  »»  ½«  ²»¿ÉÄÜ  ¡£  ¡±
Ò»¼Ò  ÈË  ÍÅÍÅÔ²Ô²  ÔÚ  Ò»Æð  ³Ô  Äê·¹  £¬  ÕâÊÇ  Áìµ¼¸É²¿  µ±  ¹«ÆÍ  ´øÀ´  µÄ  ÐÂ  ·çÉÐ  ¡£  ¡±
ËùÒÔ  £¬  ÎÒ  Ò»Ö±  ÈÏÎª  £¬  ·¢Õ¹  ¹û¾Æ  ¿ÉÒÔ  Ëµ  ÊÇ  Ò»¸ö  Ò»¾ÙÁ½µÃ  µÄ  Ñ¡Ôñ  ¡£  ¡±
ÏÖÔÚ  ´ó¼Ò  ¶¼  ½ÓÊÜ  ÁË  ¹û¾Æ  £¬  ÊÐ³¡  ¹©²»Ó¦Çó  £¬  ÄãÃÇ  Ò²  ¿ÉÒÔ  ¿¼ÂÇ  ÖÖÖÖ  ÆÏÌÑ  ¡£  ¡±
Ö»Òª  ÊÇ  ÓÐÀûÓÚ  ×æ¹ú  Í³Ò»  µÄ  Òâ¼û  ºÍ  ½¨Òé  £¬  ¶¼  ¿ÉÒÔ  Ìá  ³öÀ´  ¡£  ¡±
Ï£Íû  ÄãÃÇ  ¼á³Ö²»Ð¸  µØ  ¿ªÕ¹  µ÷²éÑÐ¾¿  £¬  ×éÖ¯  ºÃ  ¡®  ¹ÜÀí  ÅàÑµ  ¹¤³Ì  ¡¯  £¬  Îª  Ìá¸ß  ÎÒ¹ú  ¹úÃñ¾­¼Ã  ÕûÌå  ËØÖÊ  ºÍ  Ð§Òæ  £¬  Îª  Ìá¸ß  ÆóÒµ¹ÜÀí  Ë®Æ½  £¬  ×÷  ³ö  »ý¼«  µÄ  ¹±Ï×  ¡£  ¡±
´Ó  ÏÖÔÚ  Æð  £¬  Ë­  ÔÙ  ´Ó  Ëû  ÄÇ  Âò  ²ÄÁÏ  £¬  ¾Í  Çë  Ëû  ÂíÉÏ  ½»  ´Ç³Ê  £¡  ¡±
Ëû  µ±¼´  ÕÒ  À´  ¹«Ë¾  Ö÷¹Ü  ¸±  ×Ü  ¡¢  ²ÄÁÏ  ²¿³¤  ºÍ  ²ÆÎñ  ²¿³¤  £¬  ÑÏÀ÷  µØ  Ëµ  £º  ¡°  Õâ  ¼þ  ÊÂ  ÎªÊ²Ã´  ²»  ºÍ  ÎÒ  ´òÕÐºô  £¿
Ëü  ´ïµ½  ÁË  Ë¼ÏëÐÔ  ¡¢  ÒÕÊõÐÔ  ¡¢  ¹ÛÉÍÐÔ  µÄ  Í³Ò»  ¡£  ¡±
Ëû  Ëµ  £º  ¡°  ÎÒÃÇ  ¶Ô  ¹ó¹ú  ÈËÃñ  ÓÉÓÚ  ³¤ÆÚ  ÖÆ²Ã  Ëù  ÔâÊÜ  µÄ  Í´¿à  ¡¢  ¸ø  ¸¾Å®  ºÍ  ¶ùÍ¯  ´øÀ´  µÄ  ²»ÐÒ  £¬  Éî  ±í  Í¬Çé  ¡£
²¿¶Ó  ÉÏ  ³£  Ëµ  ²»  ÈÃ  Ò»¸ö  Õ½ÓÑ  µô¶Ó  £¬  ÔÛÃÇ  ÕâÐ©  ¿¿  ×Å  ¹ú¼Ò  µÄ  ºÃ  Õþ²ß  ¸»  ÆðÀ´  µÄ  ÈË  ²»  Îª  ¹ú¼Ò  ·ÖÓÇ  £¬  Ë­  Îª  ¹ú¼Ò  ·ÖÓÇ  £¿  ¡±
¶­ÊÂ»á  ÉÏ  £¬  Ëû  ¶¯Çé  µØ  Ëµ  £º  ¡°  Æ¶Çî  ²»ÊÇ  Éç»áÖ÷Òå  £¬  ÎÞÇé  ¸ü  ²»ÊÇ  Éç»áÖ÷Òå  ¡£
ÎÒ  Ã÷°×  ÁË  ÔõÑù  ²Å  ÄÜ  ÊµÏÖ  ÈËÉú  µÄ  ÕæÕý  ¼ÛÖµ  ¡£  ¡±
ÏÖÔÚ  Ìõ¼þ  ºÃ  ÁË  £¬  µ«  ¼è¿à·Ü¶·  ¡¢  ÎÞË½  ·îÏ×  µÄ  ¾«Éñ  ¿É  ²»ÄÜ  ¶ª  ¡£  ¡±
Í¬Ê±  £¬  Ò²  Ï£Íû  ÄãÃÇ  °²È«Éú²ú  ¡¢  ¾­¼Ã  µ÷¶È  £¬  ÊµÏÖ  ¾­¼Ã  Ôö³¤  ·½Ê½  µÄ  ×ª±ä  ¡£  ¡±
ÄÇÀï  ÓÐ  È«ÊÀ½ç  ¸÷¹ú  ×îºÃ  µÄ  ×÷Æ·  £¬  ÎÞÂÛ  ÊÇ  ¹ØÓÚ  ×ÔÈ»  »¹ÊÇ  ¹ØÓÚ  ÒÕÊõ  µÄ  £¬  Ã¿Ìì  ¶¼  °Ú  ³öÀ´  ¹©  ÈË  ÔÄÀÀ  £»  »¹  ÊÔ  Ïë  Ò»  Ïë  ÔÚ  ÕâÑù  Ò»¸ö  ¾ßÓÐ  ÊÀ½ç  ÒâÒå  µÄ  ¶¼ÊÐ  Àï  £¬  Ã¿  ×ß¹ý  Ò»  ×ù  ÇÅ  »ò  Ò»¸ö  ¹ã³¡  £¬  ¾Í  »á  ÁîÈË  »ØÏë  ¹ýÈ¥  µÄ  Î°´ó  ÊÂ¼þ  £¬  ÉõÖÁ  Ã¿  Ò»  Ìõ  ½Ö  µÄ  ¹Õ½Ç  ¶¼  Óë  Ä³  Ò»  ÀúÊ·  ÊÂ¼þ  ÓÐ  ÁªÏµ  ¡£  ¡±
ºÍ  ÄêÇáÈË  ÔÚ  Ò»Æð  £¬  ÎÒ  ÏÔµÃ  ÄêÇá  ¶ø  ¿ìÀÖ  ¡£  ¡±
ÀÏÈË  ¸ßÐË  µØ  Ëµ  £º  ¡°  ÎÒ  ºÜ  ÀÖÒâ  ºÍ  ÄãÃÇ  ÄêÇáÈË  ÔÚ  Ò»Æð  £¬  ÎÒ  Ò²ÊÇ  ÄãÃÇ  ÖÐ  µÄ  Ò»  Ô±  ¡£
ÕâÃ´  ¶àÄê  ÁË  ÈÔ  ¼Ç  ×Å  Ò»Ð©  ¾ä×Ó  £º  ¡®  Öñ  Õß  £¬  ¾ý×Ó  Ò²  ¡£
²»½ö  Á·  ×Ö  £¬  ¾ÍÊÇ  ÔÚ  ÈÕ³£  µÄ  Éú»î  ºÍ  ¹¤×÷  ÖÐ  Ò²  Ó¦  Íüµô  ×Ô¼º  µÄ  Éí·Ý  £¬  ×Ô¼º  µÄ  ´ýÓö  £¬  ¶ø  È«ÉíÐÄ  Í¶Èë  ½øÈ¥  £¬  ²Å  ÄÜ  Ñ§  ÓÐËù  ³É  £¬  Á·  ÓÐËù  ½ø  £¬  ×ö  ÓÐËù  ¹û  ¡£  ¡±
Ëû  Ëµ  £º  ¡°  Á·  ×Ö  Ö®  Ê±  £¬  ±ØÐë  µ´  µô  ÐÄÖÐ  ËùÓÐ  µÄ  ÎÛ×Ç  Ö®  Æø  £¬  ²Å  ÄÜ  ÔËÆø  Èç  Éñ  ¡£
Ò»¸ö  »ï°é  ¿´  ÎÒ  ö·ÑÀßÖ×ì  £¬  Âî  µÀ  £º  ¡°  Ã»  ²Ê  £¡
¼ÒÀï  ÈË  ÐÄÌÛ  Ëû  £¬  È°  Ëû  ÐÝÏ¢  Ò»»á¶ù  ÔÙ  ÑÐ¾¿  £¬  ¿É  Ëû  ¼á¶¨  µØ  Ëµ  £º  ¡°  ¿ª·¢  ÐÂ²úÆ·  Òª½ô  £¡
ÄÇ  ÎÒ  °Ñ  ÏÌÓã  ÏÌÈâ  ¶¼  ¸ø  Äã  ³Ô  £¬  Ò»  ¿Ú  Ë®  Ò²  ²»  ¸ø  Äã  ºÈ  £¬  ¿Ê  ¶¼  Òª  ¿Ê  ËÀ  Äã  £¡  ¡±
ÎÒ  ºÍ  ÆÞ×Ó  ÇáÇá  µØ  ÅÄ  ÅÄ  ËûÃÇ  £º  ¡°  ÆðÀ´  £¬  ÆðÀ´  £¬  ÆðÀ´  ³Ô  ÈâË¿  Ãæ  £¡
Äã  Ð´  µÀ  £º  ¡°  ÎÒ  ²Â  ³ö  Ëû  Òª  Ëµ  Ê²Ã´  £¬  ÂíÉÏ  ½Ó×Å  Ëµ  £º  ÎÒ  ²»  ¹Ö  Äã  £¬  Äã  Ò²  Ã»ÓÐ  ÒÅº¶  £¡
¸É´à  »»  ¸ö  ÓÖ  ÇåÏÐ  ÓÖ  Êµ»Ý  µÄ  ¹¤×÷  ËãÁË  ¡£  ¡±
¶à  Îª  ÈºÖÚ  ×ö  µã  ÊÂÇé  ÊÇ  ÎÒ  ×î´ó  µÄ  Âú×ã  ¡£  ¡±
ÓÐ  ÕâÃ´  ºÃ  µÄ  Ö°¹¤  ¶ÓÎé  £¬  ÎÒÃÇ  µ±  Áìµ¼  µÄ  ÎÞÐÎÖÐ  Ò²  ÓÐ  Ò»ÖÖ  ÔðÈÎ¸Ð  ºÍ  Ê¹Ãü  ¸Ð  £¬  Ã»ÓÐ  ÀíÓÉ  ²»  ¸É  ºÃ  ¹¤×÷  £¡  ¡±
×÷Îª  Ò»  Ãû  µ³  ÅàÑø  ÆðÀ´  µÄ  ¸É²¿  £¬  ÔÚ  Ö°¹¤  Óöµ½  À§ÄÑ  £¬  ÐèÒª  °ïÖú  µÄ  Ê±ºò  £¬  Á¦ËùÄÜ¼°  µØ  °ïÖú  ËûÃÇ  ¶É¹ý  ÄÑ¹Ø  £¬  ÊÇ  ÎÒ  Ó¦  ¾¡  µÄ  Ö°Ôð  £¬  Ò²ÊÇ  °Ñ  µ³  µÄ  ÎÂÅ¯  ËÍ¸ø  À§ÄÑ  Ö°¹¤  µÄ  ¾ßÌå  ÌåÏÖ  £¡  ¡±
Ëû  ÖÊÆÓ  µØ  Ëµ  £º  ¡°  Ë×»°Ëµ  £¬  Ò»·ÖÇ®  ÄÑµ¹  Ó¢ÐÛ  ºº  ¡£
µ«  £¬  »î  µÃ  Òª  ÕýÖ±  £¬  ¼´±ã  ËÀ  ÁË  £¬  Ò²  Òª  ÁôÏÂ  ÕýÖ±  µÄ  Ó°×Ó  ¡£  ¡±
ÔÚ  ·þÎñ  Éç»á  µÄ  Í¬Ê±  £¬  ÎÒÃÇ  ×Ô¼º  Ò²  ÊÜµ½  ÁË  ½ÌÓý  ¡£  ¡±
Ò»  ½ø  ¼ÒÃÅ  £¬  ÂèÂè  Ã»  ÕÐºô  Ëý  ³Ô·¹  £¬  ÎÊµÀ  £º  ¡°  Äã  ÏÂÎç  µ½  ÄÄ¶ù  ·è  È¥  ÁË  £¿
Ö»ÓÐ  ÕýÈ·  Òýµ¼  º¢×Ó  ´ÓÐ¡  ²ÎÓë  ¼ÒÍ¥  Ïû·Ñ  µÄ  ¸÷¸ö  »·½Ú  £¬  ÈÃ  º¢×Ó  ¾õµÃ  Ç®  À´Ö®²»Ò×  £¬  ²Å  ÄÜ  Ê¹  º¢×Ó  Ñ§  »á  ¼è¿àÆÓËØ  ¡¢  ÇÚ¼ó³Ö¼Ò  £¬  ´Ó¶ø  Ñ§  »á  »¨Ç®  £¬  ÒÔ  ½ÏÉÙ  µÄ  Ç®  °ì  ½Ï´ó  µÄ  ÊÂ  ¡£  ¡±
ÆäÊµ  ¿ÎÌÃ  µÄ  Ö÷½Ç  Ó¦  ÊÇ  Ñ§Éú  ¶ø  ²»ÊÇ  ÀÏÊ¦  ¡£  ¡±
¼Ò³¤  Ó¦  ÒÔ  Éç»áÉú»î  Êµ¼ù  ×÷Îª  ºâÁ¿  º¢×Ó  µÄ  ±ê×¼  £¬  ¶ø  ²»  Ó¦  ÔÙ  ÒÔ  ·ÖÊý  Îª  ×¼  £¬  ²»Òª  ×Ü  °Ñ  º¢×Ó  ·Å  ÔÚ  ÀíÏë»¯  µÄ  Éú»î  »·¾³  ÖÐ  £¬  ¶ø  Ó¦  ÈÃ  ËûÃÇ  ¶®µÃ  À§ÄÑ  £¬  Ìá¸ß  ÊÊÓ¦  Éç»á  µÄ  ÄÜÁ¦  ºÍ  ÔðÈÎ¸Ð  ¡£  ¡±
¼â×Ó  ÃÇ  ¾Û  ÔÚ  Ò»Æð  ¾ºÕù  ¼¤ÁÒ  £¬  ÐÄÀí  ËØÖÊ  ²î  µÄ  ¾Í  ÄÑÒÔ  ³ÐÊÜ  ¡£  ¡±
Èý  ÊÇ  ÈËÎÄ¿ÆÑ§  ½«  ÊÜµ½  ÖØÊÓ  £¬  ÈËÎÄ¿ÆÑ§  Óë  ×ÔÈ»¿ÆÑ§  µÄ  ½»²æ  ¡¢  ÈÚºÏ  »á  Öð½¥  ¼ÓÇ¿  £¬  ÔÚ  Î´À´  Éç»áÉú»î  ÖÐ  µÄ  ÈÎºÎ  Ò»¸ö  ÖØÒª  ÎÊÌâ  £¬  µ¥  ¿¿  ¿ÆÑ§¼¼Êõ  »ò  µ¥  ¿¿  ÈËÎÄ¿ÆÑ§  ¶¼ÊÇ  ½â¾ö  ²»  ÁË  µÄ  ¡£  ¡±
¶ø  Ä¿Ç°  Ê¦×Ê  ¶ÓÎé  ´æÔÚ  µÄ  ÎÊÌâ  ÓÐ  £º  ½ÌÊ¦  ÌÝ¶Ó  ÖÐ  ´æÔÚ  ¶Ïµµ  ÏÖÏó  ¡¢  È±·¦  ¸ß  ËØÖÊ  µÄ  ÖÐÇàÄê  Ñ§¿Æ  ´øÍ·ÈË  £»  ½ÌÊ¦  ÓÃÓÚ  Ð£  ÄÚ  ½ÌÑ§  µÄ  ¾«Á¦  Í¶Èë  ²»×ã  £»  ½ÌÊ¦  µÄ  Ñ§Àú  ºÍ  Ñ§Î»  ²ã´Î  µÍ  ¡¢  ÖªÊ¶Ãæ  Õ­  £¬  ¶Ô  ¹úÄÚ  Êµ¼Ê  ºÍ  ¹úÍâ  ÏÈ½ø  ¿ÆÑÐ³É¹û  È±·¦  ÉîÈë  ÁË½â  £»  ½ÌÊ¦  µÄ  ÈÎÓÃ  ºÍ  ½âÆ¸  Ã»ÓÐ  ÒýÈë  ¾ºÕù  »úÖÆ  £¬  ½ÌÊ¦  ¶ÓÎé  È±·¦  Á÷¶¯ÐÔ  µÈµÈ  ¡£  ¡±
´¹  ÊÀ  ºÀÇé  ½ñ  Óú  ÖØ  £¬  ÊÓ  ½ð  Èç  ÍÁ  µ«  Çó  Õæ  £¬  Éý³Á  ÊÀÊÂ  ºÎ  ×ã  ÎÊ  £¬  Ð¦  ¿´  ÈÙÈè  ËÆ  ¸¡ÔÆ  ¡£  ¡±
¶à  Ê©  Å©¼Ò·Ê  ±È  µ¥  Ê©  »¯·Ê  ºÃ  £¬  ²»µ«  ²»»á  Ê¹  ÍÁµØ  °å½á  £¬  »¹  ÄÜ  ¸Ä½ø  ÍÁÖÊ  ½á¹¹  £¬  Ìá¸ß  Á¸Ê³  ²úÁ¿  £¬  Ò»  ¾Ù  Êý  µÃ  £¡  ¡±
ÌÔ  ·à  ËäÈ»  Ôà  Ò»Ð©  ÀÛ  Ò»Ð©  £¬  µ«  ÓÃ  ÕâÐ©  ×ÔÈ»  ·ÊÁÏ  ²»½ö  ¿ÉÒÔ  ½ÚÔ¼  Ç®  £¬  ¶øÇÒ  ¿ÉÒÔ  Ê¹  Âó×Ó  ³¤  µÃ  ºÃ  £¬  »ñµÃ  ºÃ  ÊÕ³É  £¬  Õâ  ÓÐ  É¶  ¿É  Ðß  µÄ  £¿  ¡±
±¨  ÉÏ  Ã»ÓÐ  ¹«²¼  µÄ  ÊÕ·Ñ  £¬  Äã  ÂÒ  ÊÕ  £¬  ÎÒ  ¾Í  ¸æ  Äã  £¡  ¡±
ÎÒ  ÔÚ  Êé  Àï  Ö»ÊÇ  ±í´ï  Ò»ÖÖ  Éú»î  µÄ  Ì¬¶È  ¡£  ¡±
Õâ  Ò»  Î¢Ð¡  µÄ  Ï¸½Ú  £¬  Ò²  ±»  ¾¯¹Ù  ¼°Ê±  ×¼È·  µØ  ²¶×½  µ½  ÁË  ¡­  ¡­  Éó²é  ÊÒ  ÄÚ  £¬  Å®ÀÉ  °§Ì¾  £º  ¡°  ÍêÁË  £¡
×ÜÖ®  Ò»¾ä»°  £¬  Òª  ³ä·Ö  ¿¼ÂÇ  ÈË  µÄ  ÉúÀí  ¡¢  ÐÄÀí  ÐèÒª  ¡£  ¡±
Èç¹û  Ôç  ÖªµÀ  Òª  ½»  ÕâÃ´  ¶à  Ç®  £¬  ÎÒ  Ò²  ¾Í  ²»»á  ´ò  ÁË  ¡£  ¡±
´ò  ¹ý  ÕâÖÖ  ÊÕ·Ñ  µç»°  µÄ  º¢×Ó  ÔÚ  ÖªµÀ  ×Ô¼º  ¸ø  ¼ÒÍ¥  Ôì³É  ÕâÃ´  ´ó  µÄ  ËðÊ§  ºó  £¬  ÍùÍù  Ò²  ºó»Ú  £º  ¡°  µ±Ê±  Ö»ÊÇ  Í¼  Ò»Ê±  ¸ßÐË  £¬  ¾õµÃ  ÐÂÏÊ  ¡¢  ºÃÍæ  ¡£
º¢×Ó  Ð¡  ²»  ¶®ÊÂ  £¬  ÎÒÃÇ  ¾õµÃ  ½É  ÕâÃ´  ¶à  µç»°  ·Ñ  Ô©  µÃ  »Å  ¡£  ¡±
Ò»  Î»  ¼Ò³¤  Ëµ  £º  ¡°  º¢×Ó  ´ò  ÕâÖÖ  µç»°  £¬  ÎÒÃÇ  ´óÈË  ²¢²»  ÖªµÀ  ¡£
´òµç»°  Ò²  ÄÜ  Ìý  ¸è  £¬  ¶øÇÒ  Ïë  Ìý  Ê²Ã´  ¶¼  ¿ÉÒÔ  £¬  ÕæÊÇ  Ì«  ·½±ã  ÁË  ¡£  ¡±
µ«ÊÇ  ´Ó  ÄÇ  ÒÔºó  £¬  ¡°  ¶àÄêÀ´  Ã»ÓÐ  ÖÆ¶¨  ³ö  Îª  ·¢Õ¹  Éú²úÁ¦  ´´Ôì  Á¼ºÃ  Ìõ¼þ  µÄ  Õþ²ß  ¡£
Ö»ÓÐ  ÕâÑù  £¬  ²Å  ÄÜ  ±íÃ÷  Éç»áÖ÷Òå  µÄ  ÓÅÔ½ÐÔ  ¡£  ¡±
ÓÖ  Ëµ  £º  ¡°  ¸ù¾Ý  ÎÒÃÇ  ×Ô¼º  µÄ  ¾­Ñé  £¬  ½²  Éç»áÖ÷Òå  £¬  Ê×ÏÈ  ¾ÍÒª  Ê¹  Éú²úÁ¦  ·¢Õ¹  £¬  ÕâÊÇ  Ö÷Òª  µÄ  ¡£
ÎÒÃÇ  ÈÏÎª  Éç»áÖ÷Òå  µÀÂ·  ÊÇ  ÕýÈ·  µÄ  ¡£  ¡±
ÆìÖÄ  ¾Í  ÊÇ  ·½Ïò  £¬  ÆìÖÄ  ¾Í  ÊÇ  ÐÎÏó  ¡£  ¡±
¡°  ÎÊÌâ  µÄ  ¹Ø¼ü  ¾Í  ÔÚ  ÕâÀï  ¡±  £¬  ¸Ã  ¾­Àí  ½øÒ»²½  ½âÊÍ  µÀ  £¬  ¡°  Õâ  ÕÅ  Æ±¾Ý  ÎÞ·¨  ÍÐÊÕ  µ½  Ç®  Õâ  Ò»µã  £¬  Õ©Æ­  ·Ö×Ó  ÐÄÀï  ºÜ  Çå³þ  £¬  µ«  ËûÃÇ  µÄ  Ä¿µÄ  ÒÑ  ÔÚ  Äã  ¸Õ²Å  ½²  ¹ý  µÄ  »°  ÖÐ  ½²  Çå³þ  ÁË  ¡£
Èç¹û  ÍÐÊÕ  ²»  À´  Ç®  £¬  ÒøÐÐ  ²»  ¸ºÔðÈÎ  ¡£  ¡±
Äú  ÖªµÀ  £¬  ÏÖÔÚ  ÕùÈ¡  ¿Í»§  ¹¤×÷  ÄÑ  ×ö  £¬  ÄÜ²»ÄÜ  ÊÔ  ×Å  ÍÐÊÕ  Ò»ÏÂ  £¿  ¡±
¶øÇÒ  ´Ó  Õâ  ÕÅ  Æ±¾Ý  ±íÃæ  ¿´  £¬  Ëü  ÊÇ  ÕÅ  ·ÏÆ±  £¬  ²»ÄÜ  ÍÐÊÕ  ¡£  ¡±
ÎÒÃÇ  ÓÐ  ºÜ¶à  ÓÅÔ½  µÄ  ¶«Î÷  £¬  ÕâÊÇ  ÎÒÃÇ  Éç»áÖÆ¶È  µÄ  ÓÅÊÆ  £¬  ²»ÄÜ  ·ÅÆú  ¡£  ¡±
Ò»ÇÐ  ¶¼  Òª  ´Ó  Õâ¸ö  Êµ¼Ê  ³ö·¢  £¬  ¸ù¾Ý  Õâ¸ö  Êµ¼Ê  À´  ÖÆ¶©  ¹æ»®  ¡£  ¡±
Ö»Òª  ÎÒÃÇ  ¸ã  Çå³þ  ÁË  ÎÒÃÇ  ¶Ô  Ð¡Å©  Ó¦ÓÐ  µÄ  Ì¬¶È  £¬  ÎÒÃÇ  ±ã  ÓÐ  ÁË  È·¶¨  ÎÒÃÇ  ¶Ô  Å©´å  ¾ÓÃñ  ÆäËû  ×é³É²¿·Ö  µÄ  Ì¬¶È  µÄ  Ò»ÇÐ  Á¢×ãµã  ¡£  ¡±
ÄÇÖÖ  ²Æ²ú  ÓÃ²»×Å  ÎÒÃÇ  È¥  ÏûÃð  £¬  ¹¤Òµ  µÄ  ·¢Õ¹  ÒÑ¾­  °Ñ  Ëü  ÏûÃð  ÁË  £¬  ¶øÇÒ  Ã¿Ìì  ¶¼  ÔÚ  ÏûÃð  Ëü  ¡£  ¡±
Õâ  ³¡  ½»Ò×  ÑÛ¿´  Òª  ÅÝÌÀ  Ê±  £¬  ³µ  ÖÐ²¿  Õ¾  Æð  Ò»¸ö  ÉÌÈË  ´ò°ç  µÄ  ÄÐÈË  £¬  ´óÉù  ÎÊ  £º  ¡°  Íâ±Ò  Âô  ²»  Âô  £¿
ÕâÊ±  £¬  ÓÖ  ÓÐ  Ò»¸ö  ÖÐÄê  ÄÐÈË  ÄÃ  ³ö  Ò»  ±¾  ÔÓÖ¾  ¸ø  ´ó¼Ò  ¿´  £º  ¡°  àÀ  £¬  »¹  Õæ  ÖÐ  ÁË  ´ó½±  £¡
ºöÈ»  £¬  Ò»¸ö  ×ø  ÔÚ  ³µ  Ç°ÅÅ  µÄ  Ð¡»ï×Ó  ´óÉù  ½Ð  ÁË  ÆðÀ´  £º  ¡°  ÎÒ  ÖÐ½±  ÁË  £¡
¹ýÈ¥  ÎÒÃÇ  ±ÈÉÏ²»×ã  ¡¢  ±ÈÏÂÓÐÓà  £¬  ÏÖÔÚ  ±È  ÏÂ  Ò²  ÓÐ  ÎÊÌâ  ÁË  ¡£  ¡±
ÕýÔÚ  ÎÒ  Ò»³ïÄªÕ¹  ¡¢  ²»ÖªËù´ë  µÄ  Ê±ºò  £¬  Ò»  Î»  ³µÕ¾  ¹¤×÷ÈËÔ±  ×ß  ÁË  ¹ýÀ´  £¬  ÎÊ  Çå  Çé¿ö  ºó  ¶Ô  ÎÒ  Ëµ  £º  ¡°  ÀÏÊ¦¸µ  £¬  Äã  ²»Òª  ×Å¼±  £¬  ¸ú  ÎÒ  À´  ¡£
ÔÚ  Õâ¸ö  ÎÊÌâ  ÉÏ  ×î  ÈÝÒ×  ·¸  µÄ  ´íÎó  ÊÇ  ×ö  ±íÃæÎÄÕÂ  £¬  ¼´  °Ñ  ¼×  ¼õ  ÏÂ  µÄ  ÈË  Ç¿ÐÐ  ÈÃ  ÒÒ  ±³  ÉÏ  ¡£
  ¿´ÆðÀ´  Ã¬¶Ü  ºÜ¿ì  ½â¾ö  ÁË  £¬  Êµ¼ÊÉÏ  ÈÔÊÇ  ÔÚ  ¡®  Àµ  ¡¯  £¬  ÒòÎª  ÓÃ  ²»  ÁË  ¶à¾Ã  £¬  ÐÂ  µÄ  Ã¬¶Ü  ¾Í  ³öÀ´  ÁË  ¡£  ¡±
Ê÷Á¢  ¡®  ´ó  ÎÀÉú  ¡¯  ¹ÛÄî  £¬  Ç¿»¯  È«Ãñ  ½¡¿µ  ÒâÊ¶  ÊÇ  ´óÊÆËùÇ÷  £¬  ÉçÇø  ÎÀÉú  ·þÎñ  ÕýÊÇ  ÌåÏÖ  ÁË  Õâ  Ò»  ·½Ïò  ¡£  ¡±
Ò»  ´åÃñ  Ê®·Ö  µÃÒâ  µØ  ¶Ô  µ÷²é  µÄ  Í¬Ö¾  Ëµ  £º  ¡°  ÎÒ  ÓÃ  µç  ´ÓÀ´  ²»  ½»  Ç®  ¡£
Ëû  Ëµ  £º  ¡°  ÒÔ  ·¢Õ¹ÖÐ¹ú¼Ò  µÄ  ÕûÌå  ÀûÒæ  Îª  »ù±¾  ³ö·¢µã  £¬  Èº²ßÈºÁ¦  ¡¢  ÍÅ½áÒ»ÖÂ  £¬  ÊÇ  ÎÒÃÇ  Á¦Á¿  µÄ  Ô´Èª  ¡£
Õâ  ¶Ô  ÎÒÃÇ  À´Ëµ  £¬  ÕýÊÇ  ÄÑ  ·ê  µÄ  ·¢Õ¹  »úÓö  ¡£
  ×¥×¡  Õâ¸ö  »úÓö  £¬  ÎÒÃÇ  ²ÅÓÐ  Ï£Íû  ³ÉÎª  ¸ÖÇÙ  ¡®  ¾ÞÈË  ¡¯  ¡£  ¡±
ÄãÃÇ  ´å  ¸É²¿  Ò²  Òª  ¶à  ¹ØÐÄ  ¶à  ¹ýÎÊ  º¢×Ó  ÃÇ  µÄ  Ñ§Ï°  ºÍ  Ñ§Ð£  µÄ  ½¨Éè  ¡£  ¡±
ÄÇ  Î»  ²»  ÈÃ  °®ÈË  »ØÀ´  µÄ  ÖÐÒ½  £¬  ÓÖ  ÄÃ  Æð  ÁË  µç»°  ÐË·Ü  µØ  Ëµ  £º  ¡°  ¿ì  »ØÀ´  °É  £¡
¡°  ÏÂ¿Î  ÁË  ¡±  £¬  Ðí¶à  Ñ§Éú  ½»Í·½Ó¶ú  ²»¿Ï  ×ß  £º  ¡°  Õâ¸ö  Å®  ÀÏÊ¦  ÄÄ¶ù  Çë  µÄ  £¬  ¿Î  ½²  µÃ  Õæ  ²»Àµ  ¡£
²»¹ý  £¬  ÎÒÃÇ  µÄ  ´¬  Ì«  ¾É  ÁË  £¬  Ëü  ÒÑ  ²»¿°  ÖØ¸º  £¬  ÐèÒª  »»  Ìõ  ÐÂ  µÄ  ¡£  ¡±
ÄªÈç  ÒÔ  ÏûÃð  Íç¾ü  ÎªÖ÷  £¬  ÊØ  ³Ç  ´ÎÖ®  £¬  ½Ï  Ò×  ÕùÈ¡  Ö÷¶¯  £¬  ´ò  µÃ  Íç  Í´  £¬  ÒÔ  Àû  Ì¸ÅÐ  ¡£  ¡±
¾ü¶Ó  ÖÐ  ÉèÓÐ  ÕþÖÎÎ¯Ô±  £¬  ½¨Á¢  µ³Î¯ÖÆ¶È  £¬  ÕâÊÇ  ±£Ö¤  µ³  µÄ  Áìµ¼  £¬  ±£Ö¤  Õ½Õù  Ê¤Àû  µÄ  ¸ù±¾  ÒòËØ  ¡£  ¡±
²»ÄÜ  »úÐµ  µØ  ÓÃ  ¡®  ¼Ò³¤ÖÆ  ¡¯  Õâ¸ö  Ãû´Ê  À´  Ï÷Èõ  Ö¸µ¼  »ú¹Ø  µÄ  È¨Á¦  £¬  À´  ×÷  ¼«¶Ë  ÃñÖ÷»¯  µÄ  ÑÚ»¤  ¡£  ¡±
ÔÚ  ÍÁµØ¸ïÃüÕ½Õù  Ê±ÆÚ  £¬  Ëû  Ã÷È·  Ö¸³ö  £º  ¡°  µ³  µÄ  Ò»ÇÐ  È¨Á¦  ¼¯ÖÐ  Ç°  Î¯  Ö¸µ¼  »ú¹Ø  £¬  ÕâÊÇ  ÕýÈ·  µÄ  £¬  ¾ø  ²»ÄÜ  ¶¯Ò¡  ¡£
¹Ê  ÄãÃÇ  ´ËÊ±  Ö÷Òª  µÄ  ÈÎÎñ  £¬  »¹  ÔÚ  ÓÎ»÷ÇøÓò  Ö®  À©´ó  £¬  ÈºÖÚ  ·¢¶¯  Ö®  ¹ã´ó  £¬  ¾ö²»  Ó¦  ³¬Ô½  ÁË  Ö÷¹Û  µÄ  Á¦Á¿  £¨  Ö÷Òª  µÄ  »¹ÊÇ  ÈºÖÚ  µÄ  Á¦Á¿  £¬  ²»  Ó¦  Ö»  ¿´¼û  Îä×°  µÄ  Á¦Á¿  £©  £¬  ¶ø  ÆóÍ¼  Á¢¿Ì  Õ¼Áì  ÖÐÐÄ  ¹¤ÉÌÒµ  µÄ  ³ÇÊÐ  ¡£  ¡±
Éç»áÖ÷Òå½¨Éè  Ê±ÆÚ  £¬  Ëû  ÖØÉê  £º  ¡°  ÎÒÃÇ  ÊÇ  ÎªÈËÃñ·þÎñ  µÄ  £¬  Îª  ÈËÃñ  ¶ø  Õ½  £¬  ½øÐÐ  µÄ  ÊÇ  ÈËÃñÕ½Õù  ¡£
Ëû  ´Ó  µ®Éú  µÄ  Ê±ºò  Æð  £¬  ¾Í  ÊÇ  Îª  ÈËÃñ  Ä±  Àû  µÄ  ¡£  ¡±
½â·ÅÕ½Õù  Ê±ÆÚ  £¬  Ëû  Ö¸³ö  £º  ¡°  ÎÒÃÇ  µÄ  ¾ü¶Ó  £¬  ÊÇ  Îª  ÈËÃñ  µÄ  £¬  ÊÇ  ÈËÃñ  µÄ  ×ÓµÜ±ø  ¡£
ÎÒÃÇ  ËäÈ»  Éú»î  ÔÚ  Òì¹ú  ËûÏç  £¬  µ«  ÎÒÃÇ  µÄ  ÐÄ  ÓÀÔ¶  ºÍ  ×æ¹ú  ÈËÃñ  Á¬  ÔÚ  Ò»Æð  ¡£  ¡±
Ã»ÓÐ  Õâµã  ¾«Éñ  ¾Í  ²»Åä  µçÁ¦  ÈË  Õâ  ¹âÈÙ  µÄ  ³ÆºÅ  ¡£  ¡±
Èç½ñ  Ï°¹ß  ÁË  £¬  ÎÒÃÇ  ÐÁ¿à  »»  À´  µÄ  ÊÇ  ÈºÖÚ  µÄ  ·½±ã  ¡£  ¡±
ÏÖÔÚ  ËùÓÐ  Ö°¹¤  ¶¼  ÔÚ  ÐÂ  µÄ  ¸ÚÎ»  ÉÏ  ·Ü¶·  £¬  ´ó²¿·Ö  ´ÓÊÂ  ¸öÌå  ¾­Óª  £¬  ²¢  ³É  ÁË  ÐÐ¼ÒÀïÊÖ  ¡£  ¡±
ÖÊ  ÓÅ  ¡¢  ¼Û  Á®  ¡¢  ÅúÁ¿  ½øÈë  ³ÉÐÍ  µÄ  ÊÐ³¡  £¬  ÊÇ  ÎÒÃÇ  µÄ  ÊÐ³¡  ¶¨Î»  ¡£  ¡±
ÄÇ  Ò²  ²»ÐÐ  £¬  ÊÐ³¡  Òª  Äã  ¶¯  ´ó  ÊÖÊõ  £¬  Äã  ¾Í  ÈÌÍ´  Ò²  µÃ  ¶¯  ¡£  ¡±
Ô­ÏÈ  ÕâÐ©  ÊÂ  ÈÃ  ÎÒÃÇ  ÉË  Í¸  ÁË  ÄÔ½î  £¬  ÏÖÔÚ  ÓÉ  ´åÀï  Îª  ÎÒÃÇ  ·þÎñ  £¬  ÎÒÃÇ  ¾Í  Ê¡ÐÄ  ÁË  ¡£  ¡±
Ò»Ð©  ´óÐÍ  Å©Òµ»úÐµ  Ò²  ²»ÊÇ  µ¥¼Ò  ¶À  »§  µÄ  Å©Ãñ  ¿ÉÒÔ  ÌíÖÃ  µÄ  £¬  ¿ªÕ¹  Éç»á»¯  ·þÎñ  ºó  £¬  Õâ¸ö  ÎÊÌâ  ¾Í  ½â¾ö  ÁË  ¡£  ¡±
´åÀï  Ã»  Í¼ÊéÊÒ  £¬  Õò  ÉÏ  ÄÜ  ×â  µ½  Îä´ò  ¡¢  ÑÔÇéÐ¡Ëµ  £¬  ¿É  Ã»  ¼ûµ½  Ò»  ±¾  Êé  ½²  ÖÖÌï  ¡¢  ÖÖ²Ë  ¡¢  Ñø  ¶¯Îï  µÄ  ¡£  ¡±
ÀÏ  ÃÆ  ÔÚ¼Ò  ¿´  µçÊÓ  Ò²  Ã»¾¢  £¬  »¹  ²»Èç  ´®ÃÅ  ßëà¾  ÄØ  £¡  ¡±
ÈÎºÎ  µ¥Î»  ºÍ  ¸öÈË  ¶¼  ÓÐ  ±£»¤  µçÁ¦  ÉèÊ©  µÄ  ÒåÎñ  £¬  ¶Ô  Î£º¦  µçÁ¦  ÉèÊ©  µÄ  ÐÐÎª  £¬  ÓÐÈ¨  ÖÆÖ¹  ²¢  Ïò  µçÁ¦  ¹ÜÀí  ²¿ÃÅ  ¡¢  ¹«°²  ²¿ÃÅ  ±¨¸æ  ¡£  ¡±
´õÍ½  »Å  ÁË  £¬  Ò²  ´óÉù  º°  µÀ  £¬  ¡°  Í£³µ  £¡
ÉÏÃæ  Ïë  µÃ  Õæ  ÖÜµ½  £¬  ÎÒÃÇ  Ïë  Òª  µÄ  ¶«Î÷  £¬  ¾Í  ¸ø  ÎÒÃÇ  ËÍÉÏÃÅ  À´  ÁË  ¡£  ¡±
ÖÆ°æ  ¼¼Êõ  ½üÈÕ  Í¨¹ý  ¼¼Êõ  ¼ø¶¨  £¬  ½øÈë  ÅúÁ¿Éú²ú  ½×¶Î  ¡£
  Õâ  ±êÖ¾×Å  ÖÐ¹ú  ÇáÓ¡Ë¢  ¼¼Êõ  »ñµÃ  ÐÂ  µÄ  Í»ÆÆ  £¬  Ò²  Îª  Õþ¸®  ²¿ÃÅ  ¡¢  ´ó×¨ÔºÐ£  ¡¢  ¹¤¿óÆóÒµ  µÄ  °ì¹«  ×Ô¶¯»¯  ´øÀ´  ¸£Òô  ¡£
  £¨  Áõ»ªÐÂ  £©
ÖÚÖ¾³É³Ç  ¿¹ºé  Í¼  ¡ª  ¡ª  ¡ª  ½­Î÷  Ò»°ÙÎåÊ®Íò  ¾üÃñ  Óë  ÌØ´ó  ºéË®  ²«¶·  ¼ûÎÅ
È«  Ã½Ìå  È«  Êý×Ö  ²Êµç  ÈÕÇ°  ÓÉ  º£¶û¼¯ÍÅ  ÑÐÖÆ  ³É¹¦  ¡£
  ¾Ý  ×¨¼Ò  ½éÉÜ  £¬  ¸Ã  Ïî  ¼¼Êõ  ¾Ó  µ±Ç°  ¹ú¼Ê  ×î  ÏÈ½ø  Ë®Æ½  £¬  ´ú±í  ÁË  ¶þÊ®Ò»ÊÀ¼Í  ²Êµç  ¼¼Êõ  µÄ  ·¢Õ¹  ·½Ïò  ¡£
ÓÉ  ÌúÊ®°Ë¾ÖÎå´¦  Ê©¹¤  µÄ  ºª¼ÃÌúÂ·  ÁÄ³Ç¶Î  ÈÕÇ°  ¿ªÊ¼  ÆÌ¹ì  £¬  ±È  ¼Æ»®  ÆÌ¹ì  Ê±¼ä  ÌáÇ°  ÁË  ËÄÊ®ÈýÌì  ¡£
  ºª¼ÃÌúÂ·  È«³¤  ¶þ°ÙÈýÊ®ÈýµãÒ»Èý¹«Àï  £¬  Éè¼Æ  Îª  Ò»¼¶  ÌúÂ·  ¸ÉÏß  £¬  ¶«  Æð  ½òÆÖÏß  êÌ³ÇÕ¾  £¬  Î÷  ÖÁ  ¾©¹ãÏß  ºªµ¦Õ¾  £¬  Óë  ¾©¹ã  ¡¢  ¾©¾Å  ¡¢  ¾©»¦  Èý  ´ó  ÌúÂ·  Ö÷  ¸ÉÏß  ¹µÍ¨  ¡£
½ØÖÁ  ÆßÔÂ¶þÊ®ÎåÈÕ  £¬  ºÓÄÏÊ¡  Á¸Ê³  ²¿ÃÅ  ÒÑ  ÀÛ¼Æ  ÊÕ¹º  Èë¿â  Ð¡Âó  ¶þÊ®¾ÅµãËÄÒÚ¹«½ï  £¬  Õ¼  ¼Æ»®  µÄ  °Ù·ÖÖ®Ò»°ÙÁãÒ»  £¬  ³¬¶î  Íê³É  ÏÄÁ¸  ¶¨¹º  ÈÎÎñ  ¡£
  È«Ê¡  ¸÷µØ  °´  ±£»¤¼Û  ³¨¿ª  ÊÕ¹º  Å©Ãñ  ÓàÁ¸  ¹¤×÷  ¿ªÊ¼  ½øÈë  ¸ß³±  £¬  Ä¿Ç°  £¬  ÒÑ  °´  ±£»¤¼Û  ÊÕ¹º  Ð¡Âó  °ËµãÎåÒÚ¹«½ï  ¡£
¹úÄÚ  ×î´ó  ÈÝÁ¿  µÄ  ·¢µç  »ú×é  ¹øÂ¯  Éè±¸  £¬  £²£³ÈÕ  ÓÉ  ÉÏº£¹øÂ¯³§ÓÐÏÞ¹«Ë¾  ÖÆÔì  ³É¹¦  ²¢  ÔËÍù  ÉÏº£  ÎâãþÈÈµç³§°²×°¹¤µØ  ¡£
¹ã¶«´óÑÇÍåºËµçÕ¾  Á½Ì¨  »ú×é  ÉÏ°ëÄê  Ò»Ö±  ±£³Ö  °²È«  ÎÈ¶¨  ÔËÐÐ  ¡£
  ½ØÖÁ  £¶ÔÂ£³£°ÈÕ  £¬  ÀÛ¼Æ  ÉÏÍø  µçÁ¿  £µ£¸£®£¶ÒÚÇ§ÍßÊ±  £¬  Õ¼  Äê¶È  ¼Æ»®  µÄ  £´£·£®£¸£¥  ¡£
  ×Ô  £±£¹£¹£´Äê  »ú×é  Í¶Èë  ÉÌÒµ  ÔËÐÐ  ÒÔÀ´  £¬  ÀÛ¼Æ  ÉÏÍø  µçÁ¿  ÒÑ  ³¬¹ý  £µ£°£°ÒÚÇ§ÍßÊ±  ¡£
Í¬Ê±  ¾ö¶¨  ½ÓÊÜ  ÂíÖÒ³¼  Í¬Ö¾  ´ÇÈ¥  ºÓÄÏÊ¡  ÈËÃñÕþ¸®  Ê¡³¤  Ö°Îñ  ¡£
ÌúµÀ²¿µÚÊ®°Ë¹¤³Ì¾Ö  ÈÕÇ°  ÕýÊ½  »ñ×¼  ³Ð°ü  ¾³Íâ  ÌúÂ·  ½¨Éè  Ïà¹Ø  ÒµÎñ  ºÍ  ¾³ÄÚ  ¹ú¼Ê  ÕÐ±ê  ¹¤³Ì  ¼°  ¶ÔÍâ  ÅÉÇ²  ¹¤³Ì  ÀÍÎñ  ÈËÔ±  µÈ  ÒµÎñ  ¡£
  ¾ÝÏ¤  £¬  ÕâÊÇ  ÌúµÀ½¨Öþ×Ü¹«Ë¾  ÏµÍ³  µÚÒ»¼Ò  ÓµÓÐ  ¶ÔÍâ  ¾­¼Ã  ¼¼Êõ  ºÏ×÷  ÒµÎñ  µÄ  ¹¤³Ì  ¾Ö  ¡£
¹ú¼ÒÖÊÁ¿¼¼Êõ¼à¶½¾Ö  ÈÕÇ°  ¹«²¼  ÁË  Ò»¾Å¾Å°ËÄê  È«¹ú  ¿Õµ÷  ²úÆ·  ÖÊÁ¿  ¼à¶½  ³é²é  ½á¹û  £¬  ¹ã¶«¿ÆÁú¿Õµ÷Æ÷ÓÐÏÞ¹«Ë¾  Éú²ú  µÄ  ¿ÆÁú  ÅÆ  ¿Õµ÷Æ÷  Îª  ±¾  ´Î  ¼ì²â  ÖÐ  ÐÔÄÜ  ÏµÊý  ×î¸ß  Õß  ¡£
ÓÉ  Òâ´óÀû  ÎÞ³¥  Ô®Öú  Èý°ÙÍòÃÀÔª  ¡¢  ¹ú¼Ò  Í¶×Ê  Áù°Ù¶àÍòÔªÈËÃñ±Ò  ÐÞ½¨  µÄ  Î÷²Ø¼±¾ÈÖÐÐÄ  ÆßÔÂÊ®°ËÈÕ  ¿ªÊ¼  ÔËÐÐ  £¬  ÖÐÐÄ  ÉèÁ¢  µÄ  ¡º  £±£²£°  ¡»  ¼±¾È  ×¨Ïß  µç»°  Í¬Ê±  ¿ªÍ¨  ¡£
¹úÎñÔº  ÕÙ¿ª  ±íÕÃ  ÏÈ½ø  µçÊÓµç»°  »áÒé  
¹úÄÚ  µÚÒ»Ìõ  ÈÈÔþ  £È  ÐÍ¸Ö  Éú²úÏß  £·ÔÂ£±£´ÈÕ  ÔÚ  Âí°°É½¸ÖÌú¹«Ë¾  ÈÈ  ¸ººÉ  ÊÔ³µ  ³É¹¦  £¬  ÎÒ¹ú  ÓÉ´Ë  ½áÊø  ÁË  ²»ÄÜ  ÏµÁÐ  Éú²ú  ÈÈÔþ  £È  ÐÍ¸Ö  µÄ  ÀúÊ·  ¡£
  Âí¸Ö£ÈÐÍ¸Ö³§  £±£¹£¹£µÄê£¶ÔÂ  ÆÆÍÁ¶¯¹¤  £¬  ½«  ÓÚ  ½ñÄê£¹ÔÂ  ÕýÊ½  Í¶²ú  ¡£
  Äê  Éú²úÄÜÁ¦  ´ïµ½  £¶£°Íò¶Ö  £¬  Æä  ¼¼Êõ  ºÍ  Ö÷Òª  Éè±¸  ¾ßÓÐ  µ±½ñ  ¹ú¼Ê  ×î  ÏÈ½ø  µÄ  Ë®Æ½  ¡£
  Õâ  Ïî  Í¶×Ê  ´ï  £²£³ÒÚÔª  µÄ  ÏîÄ¿  £¬  ÊÇ  Âí¸Ö  ¸ÄÖÆ  ºó  ÍêÈ«  ÓÃ  ¹É±¾  ½ð  Í¶Èë  ½¨Éè  µÄ  ÖØµã  ¹¤³Ì  ¡£
  £¨  ÍõÆôÃ÷  £©
Ãñº½»ª±±¿Õ¹Ü¾Ö  ÒÀÍÐ  ±±¾©µçÐÅ¾Ö  µçÐÅ  ´ó  Íø  ÂÊÏÈ  ½¨³É  £²£µ£¸£°  Ãñº½  ×ÛºÏ  ÐÅÏ¢  Æ½Ì¨  £¬  ³õÆÚ  ÈÝÁ¿  Îª  Ã¿Ìì  ¿É  ×ÉÑ¯  £²ÍòÈË´Î  ¡£
  ¹«ÖÚ  ÓÃ  ÈÎºÎ  Ò»  ²¿  Ë«  ÒôÆµ  µç»°  Ö»Ðè  ²¦´ò  £²£µ£¸£°  ¾Í  ¿ÉÒÔ  ·½±ã  µØ  ²éÑ¯  µ½  ½üÈÕ  º½°à  ÐÅÏ¢  ¡£
  £²£µ£¸£°  Æ½Ì¨  ×¨Ïß  ÊµÐÐ  È«Ììºò  ¹ö¶¯  ´«ËÍ  £¬  Ã¿  ¸ô  £µ·ÖÖÓ  ¸üÐÂ  Ò»´Î  £¬  ·½±ã  ¿ì½Ý  ¡£
  ¾ÝÏ¤  £¬  Ãñº½»ª±±¿Õ¹Ü¾Ö  »¹  ½«  ¿ªÍ¨  £²£µ£¸£±  ¡¢  £²£µ£¸£²  µÈ  Ãñº½  ÐÅÏ¢  ×¨Ïß  £¬  ¿É  ²éÑ¯  Æ±  Îñ  ÐÅÏ¢  ¡¢  º½¿ÕÔËÊä  ¼°  Ãñº½  ÆøÏó  ÐÅÏ¢  µÈ  ¡£
Ä¿Ç°  ¹úÄÚ  ×î´ó  µÄ  ¾Û±½ÒÒÏ©  Éú²ú  ÆóÒµ  Õò½­ÆæÃÀ»¯¹¤ÓÐÏÞ¹«Ë¾  Äê²ú  £±£µÍò¶Ö  ¾Û±½ÒÒÏ©  Éú²úÏß  £¬  ÈÕÇ°  ÔÚ  Õò½­  ´ó¸Û¾­¼Ã¿ª·¢Çø  ½¨³É  Í¶²ú  £¬  ¸Ã  ÏîÄ¿  ¹²  Í¶×Ê  £²£¹£µ£°ÍòÃÀÔª  £¬  ÓÉ  ÄÚµØ  ¡¢  Ì¨Íå  ºÍ  ÈÕ±¾  ºÏ×Ê  ½¨Éè  ¡£
  ¾Û±½ÒÒÏ©  ÊÇ  Ò»ÖÖ  ºÏ³ÉÊ÷Ö¬  £¬  ÊÇ  Éú²ú  ¼Òµç  ¡¢  Íæ¾ß  ¡¢  Ê³Æ·  ÈÝÆ÷  µÈ  ²»¿É  È±ÉÙ  µÄ  ¹¤³ÌËÜÁÏ  ¡£
  ÎÒ¹ú  È¥Äê  µÄ  ¾Û±½ÒÒÏ©  Äê  ½ø¿Ú  Á¿  Îª  £±£³£°¶àÍò¶Ö  £¬  Äê  Éú²úÄÜÁ¦  Îª  £³£°¶àÍò¶Ö  £¬  ¸Ã  ÏîÄ¿  µÄ  Í¶²ú  ½«  ÔöÇ¿  ÎÒ¹ú  µÄ  ¾Û±½ÒÒÏ©  ¹¤³ÌËÜÁÏ  Éú²úÄÜÁ¦  ¡£
Õâ  Ò»  ¿±Ì½  ³É¹û  ½øÒ»²½  Ö¤Êµ  £¬  ²ñ´ïÄ¾ÅèµØ  µÄ  ÃºÌ¿  ×ÊÔ´  ´¢²ØÁ¿  ·Ç³£  ·á¸»  ¡£
  Õâ  Ò»  ÃºÌï  ½«  ³ÉÎª  Çàº£Ê¡  ÓÖ  Ò»  ´¦  ÖØÒª  ÃºÌ¿  ¹¤Òµ»ùµØ  ¡£
Çàº£ÃºÌïµØÖÊ¾Ö  ¾­¹ý  ¶àÄê  ¿±Ì½  £¬  ÔÚ  Çàº£  ²ñ´ïÄ¾ÅèµØ  ±±²¿  µÄ  Óã¿¨  µØÇø  Ì½Ã÷  ÁË  £±¡¤£³ÒÚ¶à¶Ö  µÄ  ÃºÌ¿  ¹¤Òµ  ´¢Á¿  ¡£
  Õâ´Î  ·¢ÏÖ  µÄ  ÉÏÒÚ¶Ö  ÃºÌ¿  ¹¤Òµ  ´¢Á¿  Î»ÓÚ  ²ñ´ïÄ¾ÅèµØ  ÂÌÁºÉ½  ±±Â´  µÄ  Óã¿¨ºÓ  ÅÏ  £¬  Æä  ÃºÌ¿  Ô¶¾°  ´¢Á¿  Ê®·Ö  ·á¸»  £¬  ¿ó²ú×ÊÔ´  ¿ª·¢  Ìõ¼þ  ÓÅÔ½  £¬  ½»Í¨  ±ãÀû  ¡£
Ñ¹  Ìâ  ÕÕÆ¬  £º  ÌØÇø  ÐÂ  Ã²  £¨  ÕÔÁ¬ÇÚ  Éã  £©
Ò»¸ö  Ò«ÑÛ  µÄ  Æðµã  ¡ª  ¡ª  ¡ª  ÎÒ¹ú  µÚÒ»¸ö  ¾­¼ÃÌØÇø  ÉîÛÚÊÐ  »Øíø  £¨  ¸½  Í¼Æ¬  £±  ÕÅ  £©
ÎÒ¹ú  µÚÒ»ËÒ  ·ÀÑ´  ×¨ÓÃ  Ö¸»Ó  Í§  ¡ª  ¡ª  ¡ª  ¡°  ¹úÑ´Ò»ºÅ  ¡±  £¬  ÒÑ  ÓÚ  ¾ÅÈÕ  ÔÚ  ºþ±±  ÕýÊ½  Í¶Èë  ³¤½­  ·ÀÑ´  ¡£
  ÓÉ  ¹ú¼Ò·À×Ü  ºÍ  ºþ±±Ê¡  Õþ¸®  ¹²Í¬  ³ö×Ê  ½¨Ôì  µÄ  ¡°  ¹úÑ´Ò»ºÅ  ¡±  £¬  Åä±¸  ÏÈ½ø  µÄ  Í¨Ñ¶  ÉèÊ©  £¬  ÄÜ  ÊÊÓ¦  ¸´ÔÓ  ÌìÆø  ºÍ  Ñ´Çé  »·¾³  £¬  ²¢  ¿É  Ñ¸ËÙ  ¸Ï¸°  ÏÕÇé  ÏÖ³¡  Ö¸»Ó  ·ÀÑ´  ÇÀÏÕ  ¡£
ÆßÔÂÊ®ÈÕ  ÏÂÎç  £¬  ¾Å°ËºþÄÏÊ¡´óÑ§ÉúÖ¾Ô¸ÕßÊîÆÚÎÄ»¯¿Æ¼¼ÎÀÉú¡°ÈýÏÂÏç¡±»î¶¯·þÎñ×Ü¶Ó  µÄ  ÆßÊ®Ãû  ¶ÓÔ±  £¬  µÇÉÏ  Î÷  È¥  µÄ  ÁÐ³µ  £¬  Ç°Íù  Ïæ  Î÷  ÜÆ½­¶±×å×ÔÖÎÏØ  ¡£
  ¾Ý  Í³¼Æ  £¬  µ½  ÁùÔÂµ×  Ö¹  £¬  ºþÄÏ  È«Ê¡  ÒÑ  ÓÐ  ËÄÊ®ÆßËù  ¸ßµÈÔºÐ£  ¡¢  Ò»°ÙËù  ÖÐ×¨  ¡¢  Èý°ÙÓàËù  ÖÐÑ§  µÄ  Ô¼  ÎåÍòÃû  ´ó  ÖÐÑ§Éú  £¬  ×é³É  ÁË  Áù°Ù¶àÖ§  ÀíÂÛ  Ðû½²  ¡¢  ¿Æ¼¼  ·þÎñ  ¡¢  Ö§  ½Ì  É¨Ã¤  ¡¢  Ò½ÁÆ  ·þÎñ  ¡¢  ÎÄÒÕ  ÑÝ³ö  µÈ  Ö¾Ô¸Õß  ·þÎñ  ¶Ó  £¬  ÆäÖÐ  ¸÷  ¸ßÐ£  ×¨ÃÅ  ×éÖ¯  ÁË  ÎåÊ®¶àÖ§  µËÐ¡Æ½  ÀíÂÛ  Ðû½²  ¶Ó  £¬  ÁªÏµ  ÁË  Îå°Ù¶à¸ö  ÏçÕò  ¡¢  ´å  ×÷Îª  ÊîÆÚ  ¡°  Èý  ÏÂÏç  ¡±  ¼¯ÖÐ  ·þÎñ  µØµã  ¡£
  £¨  ÎâÐË»ª  £©
Ìì½ò  ÎäÇåÏØ  À¼¼Ò×¯´å  Å©Ãñ  Áõºé³É  £¬  ¶þÊ®¶àÄê  À´  Ò»Ö±  ÖÂÁ¦  ¹ûÊ÷  Ãç  ÁÖ  µÄ  ÅàÓý  £¬  ÏÈºó  ´Ó  ¹úÄÚÍâ  Òý½ø  ¡¢  ÊÔÖÖ  Ë®¹û  ÐÂ  Æ·ÖÖ  Ò»°ÙÁùÊ®¶à¸ö  £¬  ÆäÖÐ  ¶þÊ®¶à¸ö  ÓÅÁ¼  Æ·ÖÖ  µÃµ½  ÍÆ¹ã  £¬  ×î½ü  Ëû  ±»  ÆÀÎª  ¸ß¼¶  Å©Ãñ  ¼¼Ê¦  ¡£
  Í¬  Áõºé³É  Ò»Ñù  È¡µÃ  ¸ß¼¶  ¼¼Êõ  Ö°³Æ  µÄ  ÖÖÑø  ´ó»§  ÔÚ  ÎäÇåÏØ  ×Ü¼Æ  ÓÐ  Ê®ÈýÃû  ¡£
ÀîÇìÁ¬  ¡ª  ¡ª  ¡ª  º¸»¨  µã  µã  Ð´  »Ô»Í  £¨  ¸½  Í¼Æ¬  £±  ÕÅ  £©
ÉÂÎ÷  ·Ç  ¹úÓÐ  ÆóÒµ  ³ÉÎª  ÔÙ¾ÍÒµ  Ö÷  ÇþµÀ
½üÈÕ  £¬  ÔË×ª  ¼¸Ê®Äê  µÄ  ºÚÁú½­Ê¡  ±±°²µç³§  Ð¡ÐÍ  »ú×é  ±»  ÕûÌå  ²ð³ý  £¬  Õâ  ±êÖ¾×Å  ºÚÁú½­Ê¡  ¿ªÊ¼  ¶Ô  µØ·½  Ð¡  µç³§  Ê©ÐÐ  ´ó  ÊÖÊõ  ¡£
  ¾Ý  ºÚÁú½­Ê¡µçÁ¦¹«Ë¾  ½éÉÜ  £¬  ½ñÄêÏÂ°ëÄê  È«Ê¡  ½«  ÓÐ  ¼¸Ê®¸ö  Ð¡ÐÍ  »ú×é  ºÍ  ÍËÒÛ  »ú×é  ±»  ¹Ø  ¡¢  Í£  ¡¢  ×ª  ¡¢  ²ð  ¡£
  ¾Ý  ½éÉÜ  £¬  Õâ  Ò»Åú  µØ·½  Ð¡  µç³§  ±»  ÇåÀí  Íê  ºó  £¬  Ê¡  ÄÚ  ¹ú¼Ò  µçÍø  µçÁ¿  ½«  Ôö  ¹©  À©  Ïú  £¬  µçÁ¦  ÊÐ³¡  »á  Á¼ÐÔ  ·¢Õ¹  £¬  Å©´å  µç  ¼Û  »á  ´ó·ù¶È  ÏÂ
¼Ì  È¥Äê  ¿ª¹¤  ½¨Éè  Ë®³Ç  ÖÁ  °Ø¹û  ÌúÂ·  ºó  £¬  ¹óÖÝÊ¡  ÈÕÇ°  ¿ª¹¤  ½¨Éè  ÖêÖÞ  ÖÁ  ÁùÅÌË®  ¸´Ïß  ¡¢  ÄÚÀ¥ÌúÂ·  ¡¢  ÅÌÎ÷Ö§Ïß  µçÆø»¯  ¹¤³Ì  ÒÔ¼°  Ïà¹Ø  ÊàÅ¦  ÅäÌ×  ¹¤³Ì  £¬  ÌúÂ·  ½¨Éè  ×Ü  Àï³Ì  ´ï  °Ë°ÙÁùÊ®Æß¹«Àï  £¬  Õ¼  Î÷ÄÏ  ÌúÂ·  ½¨Éè  ×Ü  Í¶×Ê  µÄ  °Ù·ÖÖ®ËÄÊ®  ×óÓÒ  £¬  ´ï  Èý°Ù¶àÒÚÔª  ¡£
  ÉÏÊö  ÏîÄ¿  ·Ö  ³É¶¼  ÖÁ  ¹ãÖÝ  µÄ  Ö±´ï  ÐÐ  °ü  ×¨ÁÐ  ÈÕÇ°  ÕýÊ½  ¿ª  ÐÐ  ¡£
  Õâ´Î  ¿ª  ÐÐ  ÐÐ  °ü  ×¨ÁÐ  £¬  ³É¶¼ÌúÂ·¾Ö  ´òÆÆ  ËùÓÐÖÆ  ÏÞÖÆ  £¬  ÃæÏò  Éç»á  ¹«¿ª  ÕÐ±ê  £¬  Áù¼Ò  ¾º  ±ê  µ¥Î»  ÖÐ  £¬  ¹úÓÐ  ¡¢  Ë½Óª  ¸÷  Ò»¼Ò  ÖÐ±ê  ¡£
  ÐÐ  °ü  ¿ì  ÔË  ×¨ÁÐ  ÊµÐÐ  Ò»´Î  °ìÀí  £¬  Ò»´Î  ¸¶¿î  £¬  Ò»  Æ±  µ½Õ¾  £¬  ÃÅ  µ½  ÃÅ  ¡º  Ò»ÌõÁú  ¡»  µÄ  ·þÎñ  ·½Ê½  £¬  ÔËÐÐ  Ê±¼ä  ÓÉ  ¹ýÈ¥  µÄ  ÎåÌì  Ëõ¶Ì  µ½  ÈýÌì  £¬  ·ÑÓÃ  ´ó´ó  ½µµÍ  £¬  ½«  Îª  ÂÃ¿Í  »õÖ÷  ½ÚÔ¼  ´óÁ¿  µÄ  ÈËÁ¦  ¡£
ÁÉÄþÊ¡  ´óÁ¬ÊÐ  Óë  Î¢Èí£¨ÖÐ¹ú£©ÓÐÏÞ¹«Ë¾  ÈÕÇ°  Ç©Êð  ºÏ×÷  ±¸ÍüÂ¼  ¡£
  ºÏ×÷  ÏîÄ¿  °üÀ¨  ´óÁ¬ÊÐ  Õþ¸®  °ì¹«  ×Ô¶¯»¯  ½¨Éè  ºÍ  ¼ÆËã»ú  Èí¼þ  ¹æ·¶»¯  ¡¢  ±ê×¼»¯  Ê¹ÓÃ  £¬  ÔÚ  ´óÁ¬ÊÐ  ½¨Á¢  ¼ÆËã»ú  Èí¼þ  Ê¹ÓÃ  µÄ  ½ÌÓý  Óë  ÅàÑµ  ÖÐÐÄ  µÈ  ·½Ãæ  ¡£
  Ë«·½  »¹  ¾ö¶¨  ³ÉÁ¢  Ò»¸ö  ¡°  ºÏ×÷½»Á÷Î¯Ô±»á  ¡±     ¡£
½ñÄê£±ÖÁ£µÔÂ·Ý  £¬  ¸£½¨Ê¡  ÍâÃ³  ½ø³ö¿Ú  ×ÜÖµ  £·£´£®£°£´ÒÚÃÀÔª  £¬  ±È  È¥Äê  Í¬ÆÚ  Ôö³¤  £±£°£®£°£´£¥  £¬  ÆäÖÐ  ³ö¿Ú  £´£´£®£µ£´ÒÚÃÀÔª  £¬  Í¬±È  Ôö³¤  £³£®£´£³£¥  £»  ½ø¿Ú  £²£¹£®£µÒÚÃÀÔª  £¬  Í¬±È  Ôö³¤  £²£±£®£·£¸£¥  ¡£
  Îª  ÍÆ¶¯  ÍâÃ³  ³ö¿Ú  £¬  ¸£½¨Ê¡  ½«  ½¨Á¢  ÍâÃ³  ³ö¿Ú  ×¨Ïî  ´û¿î  ²ÆÕþ  ÌùÏ¢  ×Ê½ð  ºÍ  ³ö¿Ú  ½±Àø  ½ð  ¡£
¾à  À¥Ã÷  ÊÀ²©»á  »¹ÓÐ  £³£°£°Ìì  £¬  ¸÷Ïî  ³ï±¸  ¹¤×÷  ½øÕ¹  Ë³Àû  ¡£
  ³¡¹Ý  ½¨Éè  ÒÑ  Íê³É  ¹¤³Ì  ×ÜÁ¿  µÄ  £¶£°£¥  £¬  Íê³É  Í¶×Ê  £¶ÒÚ¶àÔª  £¬  £¸£´¸ö  ÏîÄ¿  È«²¿  ¿ª¹¤  ¡£
  ÕÐÕ¹  ¹¤×÷  È¡µÃ  »ý¼«  ½øÕ¹  £¬  ÒÑ  Óë  ÑÇÖÞ  ¡¢  Å·ÖÞ  ¡¢  ·ÇÖÞ  µÄ  £¶£µ¸ö  ¹ú¼Ò  ºÍ  £·¸ö  ¹ú¼Ê  ×éÖ¯  Ç©¶©  ÁË  ÒâÏò  ÐÔ  ²ÎÕ¹  Ð­Òé  £¬  ÆäÖÐ  ÓÐ  £³£³¸ö  ¹ú¼Ò  ºÍ  £¶¸ö  ¹ú¼Ê  ×éÖ¯  Ç©Êð  ÁË  ÕýÊ½  ²ÎÕ¹  ºÏÍ¬  £¬  È«¹ú  £³£±¸ö  Ê¡  Çø  ÊÐ  ºÍ  Ïã¸ÛÌØ±ðÐÐÕþÇø  ºÍ  °ÄÃÅ  µØÇø  ¶¼  ½«  ²ÎÕ¹  ¡£
  À¥Ã÷ÊÐ  µÄ  ÊÐÈÝ  ÊÐ  Ã²  ÕûÖÎ  ¹¤×÷  È¡µÃ  Ã÷ÏÔ  ³ÉÐ§  £¬  À¥Ã÷ÊÐ  ÌáÇ°  ÊµÊ©  £²£°£°£¸Äê  µÄ  ³ÇÇø  ½»Í¨Íø  ½¨Éè  ¼Æ»®  £¬  Á½Äê  À´  ÐÂ½¨  ºÍ  ¸Ä  À©½¨  ³ÇÊÐ  µÀÂ·  £´£¹Ìõ  ¡£
ÎÒ¹ú  Á¬Ëø  ÉÌÒµ  ½øÈë  Ñ¸ËÙ  À©ÕÅ  ½×¶Î  £¬  Ä¿Ç°  È«¹ú  Á¬Ëø  ÆóÒµ  ´ï  £±£°£°£°¶à¼Ò  £¬  £±¡¤£µÍò¼Ò  Á¬Ëøµê  Îª  °ÙÐÕ  Ìá¹©  ×Å  ±ãÀû  µÄ  ·þÎñ  ¡£
  ¾Ý  ÁË½â  £¬  È¥Äê  Á¬Ëø  ÆóÒµ  ÊýÁ¿  ±È  ÉÏÄê  Ôö³¤  £´£³£¥  £¬  Á¬Ëøµê  ÐÂ  Ôö  £µ£°£°£°¼Ò  ¡£
  È«¹ú  Á¬Ëø  ÆóÒµ  ÊµÏÖ  ÏúÊÛ¶î  ´ïµ½  £´£²£°ÒÚÔª  £¬  ±È  ÉÏÄê  Ôö³¤  £´£°£¥  £¬  Ô¼  Õ¼  Éç»á  ÉÌÆ·  ÁãÊÛ¶î  µÄ  £±¡¤£µ£¥  ¡£
  ½ñÄê  ÒÔÀ´  £¬  Ò»Ð©  Á¬Ëø  ÆóÒµ  Í¨¹ý  ÁªºÏ  ¡¢  ¹º  ²¢  ¡¢  ¼ÓÃË  µÈ  ·½Ê½  £¬  ¼Ó´ó  ×Ê²ú  ¾­Óª  Á¦¶È  £¬  ¾­Óª  ¹æÄ£  Ñ¸ËÙ  À©´ó  ¡£
  £¨  ¾Ý  ÐÂ»ªÉç  £©
¡°  Áú  ¡±  Ò÷  Ñà  ÕÔ  ¡ª  ¡ª  ¡ª  ºÓ±±  ¹©ÏúÉç  ÏµÍ³  ¸Ä¸ï  Óë  ·¢Õ¹  ¼ÍÊµ
£­  £­  £­  ÈÈÁÒ  ×£ºØ  ½­ÔóÃñ  Ö÷Ï¯  °¢À­Ä¾Í¼  Ö®  ÐÐ  Ô²Âú  ³É¹¦
ÄÉÔú¶û°ÍÒ®·ò  ×ÜÍ³  ¾ÙÐÐ  Â¡ÖØ  ÒÇÊ½  »¶Ó­  £¨  ¸½  Í¼Æ¬  £±  ÕÅ  £©
ÀË  ¸ß  £¬  ºéË®  ÏÕ  £¬  äöÎÐ  ¾Û½¹  Ò»¸ö  µã  ¡ª  ¡ª  ¡ª  Ò»¸ö  °×·¢  ´óÄï  £¬  Ò»¸ö  ºìÐÇ  ÉÁÉÁ  £¬  Õ½Ê¿  ±³×Å  Ò»  Ö§  °®Ãñ  ¸è  £¬  ¼¤Á÷  ÖÐ  £¬  Ò»¸ö  ×ª¶¯  µÄ  ¹âÅÌ  ¡£
Õ½Ê¿  ¶¥ÌìÁ¢µØ  £¬  Ò»ÊÖ  Íì  ×¡  »ÆºÓ  £¬  Ò»ÊÖ  Íì  ×¡  ³¤½­  £¬  ºéË®  ÄêÄê  ¸ø  Ó¢ÐÛ  µñÏñ  ¡£
Õ½Ê¿  ¸ö¸ö  ÊÇ  ÆïÊÖ  £¬  ²»ÅÂ  Ò°ÐÔ  ¿ñ  £¬  Ò»  ±ø  ºÃËÆ  Ò»  ¸ù  ×®  £¬  ÀÎÀÎ  º»  ÔÚ  ´ó  µÌ  ÉÏ  ¡£
ÄêÄê  Õâ¸ö  Ê±ºò  £¬  ´Ü  ³ö  Ò»  Èº  Èº  Ò°Âí  £¬  ÔÚ  µØÍ¼  ÉÏ  ÂÒ´³  £¬  ¼ù  ÎÒ  Á¼Ìï  £¬  »Ù  ÎÒ  ´å×¯  ¡£
µ«  ¼ÈÈ»  À³Îß  Óë  »Æ³²  ÓÐÔµ  £¬  ¾Í  Ðë  ºÃ  ºÃ  ÕäÏ§  Ëü  ¡£
»Æ³²  ×÷Îª  Ò»  Î»  Æ½Ãñ  ÁìÐä  £¬  Ëû  Ò²  ²»»á  Í¬Òâ  ºóÈË  ÎªÁË  Ëû  ¶ø  ´óÐËÍÁÄ¾  £¬  ÐÞ  Ä¹  Ôì  ·»  µÄ  ¡£
ÕýÈç  ÎÒÃÇ  ¹Û  ¹ý  µÄ  Ðí¶à  ÃûÊ¤¹Å¼£  Ò»Ñù  £¬  Èç¹û  Ã»ÓÐ  ½ñÈË  µÄ  ÍÚ¾ò  ÕûÀí  ÉõÖÁ  Ìí¼Ó  £¬  Ã»ÓÐ  µ¼ÓÎ  Ð¡½ã  ÏÊ»î  µÄ  ½âËµ  £¬  Ë­  »¹  »á  Ëµ  ËüÃÇ  ÓÐ  ¿´Í·  £¿
»Æ³²  ÂäÂí  ´¦  µÄ  ¿Õ°×  Ö»ÄÜ  Ê¹  ÈË  ¿®Ì¾  Ê±¿Õ  ×ª»»  µÄ  ÎÞÇé  ¡£
»Æ³²  µÄ  ÑªÈâ  Ö®  Çû  ÔçÒÑ  Àë  ÎÒÃÇ  Ô¶  È¥  £¬  µ«  Ëû  Õü¾È  ÇîÈË  ÓÚ  Ë®»ð  µÄ  ³ç¸ß  ÀíÏë  Óë  ÍþÎä²»Çü  µÄ  ¸ïÃü  Æø½Ú  È´  ÊÇ  ÓÀÔ¶  ·çÊ´  ²»  µô  µÄ  £¬  ÕâÊÇ  Ã¿  Ò»¸ö  ÊìÏ¤  Å©Ãñ  ¸ïÃüÕ½Õù  Ê·  µÄ  ÈË  ¶¼  »á  ÔÚ  ÕâÀï  ¿´µ½  µÄ  ÈËÎÄ  Ê¢¾°  ¡£
¡°  ¹ö¹ö  ³¤½­  ¶«  ÊÅ  Ë®  £¬  ÀË»¨  ÌÔ  ¾¡  Ó¢ÐÛ  ¡£  ¡±
ÎÒ  µ±È»  ÒÅº¶  Õâ  Î»  ³åÌì  ´ó½«¾ü  ÎªºÎ  ²»Ôø  ÔÚ  ÕâÀï  ÁôÏÂ  Ö»  ÑÔ  Æ¬  ×Ö  ÒÔ  ¹©  ºóÈË  Õ°Ñö  ¡¢  ¼ÍÄî  £¬  »òÕß  ²»ÊÇ  Ã»  ÁôÏÂ  ¶øÊÇ  ÒòÎª  Äê´ú  ¾ÃÔ¶  Ëü  ÔçÒÑ  Ëæ  ·ç  ¶ø  ÊÅ  ÁË  £¿
ÔÚ  ÖÐ¹ú  ÀúÊ·  ÉÏ  £¬  ËÆ  »Æ³²  Õâ°ã  ¼È  ¾ß  ÎäÂÔ  ÓÖ  ¼æ  ÎÄ²É  µÄ  Å©ÃñÆðÒå  ÁìÐä  »¹ÊÇ  ²»¶à¼û  µÄ  £¬  Ëû  ÔÚ  ×ªÕ½  ´ó°ë¸ö  ÖÐ¹ú  ºó  ÂäÄÑ  ÔÚ  À³Îß  £¬  Ò²ÊÇ  Õâ  ·½  É½Ë®  µÄ  Ôì»¯  ¡£
¡°  Äª  ÑÔ  Âí  ÉÏ  µÃ  ÌìÏÂ  £¬  ×Ô¹Å  Ó¢ÐÛ  ½Ô  ½â  Ê«  ¡±  ¡£
Î¨  ¼û  ÀÇ»¢¹È  ·º  ×Å  ¼áÓ²  µÄ  ¹â  £¬  ·ç  ÊÇ  Æ½³£  µÄ  £¬  Ñô¹â  Ò²ÊÇ  Æ½³£  µÄ  ¡£
×î  Ç£  ÈË  ÐÄÆÇ  µÄ  ¡°  »Æ³²  ÂäÂí  ´¦  ¡±  £¬  ¾Ý  Ò»  Ôò  ×ÊÁÏ  ¼ÇÔØ  £¬  ÔÚ  Ïé¹µ´å  Ç°¼ýºÓ  ¶Ô°¶  µÄ  Ê¯±Ú  ÉÏ  £¬  ÓÐ  Õâ  ¼¸¸ö  ´ó×Ö  Ê¯¿Ì  £¬  Âä¿î  ÖÐ  ÓÐ  ¡°  ÖÐºÍ  ¡±  ×ÖÑù  £¬  µ«  ÎÒ  Ã»ÓÐ  ¼ûµ½  ¡£
Çé¼±  Ö®ÏÂ  £¬  »Æ³²  ÊÖ  ÎÕ  ³¤Ç¹  ÔÚ  ½ÅÏÂ  µÄ  ÇàÊ¯  °å  ÉÏ  Á¬  ´Á  ÈýÇ¹  £¬  ÈýÇ¹  ´Á  ³ö  Èý¸ö  ¶´  £¬  ¶´  ÄÚ  ÇåË®  ³¤  Á÷  £¬  ÐÎ³É  ÁË  ÈýÑÛ  ¾®  ¡£
´«Ëµ  £¬  µ±Äê  »Æ³²  ÍË±ø  µ½  ´Ë  £¬  Õý  Öµ  ºµÄ§  ËÁÅ°  £¬  ºÓË®  ¸ÉºÔ  £¬  ºÌÃç  ¿Ý½¹  £¬  ±ø  ¿Ê  Âí  ·¦  ¡£
ÈýÑÛ  ¾®  ÔÚ  Ò»¸ö  ÉÔ  µÍÍÝ  ´¦  £¬  ÄÏ±±  Ïò  ÅÅÁÐ  ½ö  Ò»µãÎåÎåÃ×  £¬  ¾®  Ö±¾¶  ¸÷  Ô¼  ÁãµãËÄÃ×  £¬  ÎÞ  Ë®  ¡£
Ò»  ²½  ÈýÑÛ  ¾®  ÔÚ  ´å  ÄÏ  µÄ  Ê¯¹âÁº  ÉÏ  £¬  Ò²  ¼´  ÈËÃÇ  Ëµ  µÄ  ÀÇ»¢¹È  ÄÚ  £¬  ¹È  ÄÚ  ÔçÒÑ  ¶ÏË®  £¬  ´åÃñ  µÄ  ²ñ¶â  ·à¶Ñ  ´¦´¦  ¿É¼û  ¡£
»Æ³²  ±»  É±  ºó  £¬  ÈËÃÇ  ÎªÁË  ¼ÍÄî  Ëû  £¬  ±ã  °Ñ  Õâ  ¿Ã  Ê÷  ³Æ  ×ö  ½«¾ü  Ê÷  ¡£
ÁÖÑÔ  ÔÚ  Ìá  ×Å  »Æ³²  µÄ  Ê×¼¶  È¥  ÌÆ  Óª  Áì  ÉÍ  Ê±  £¬  ±»  Í¬Ñù  Ïë  Áì  ÉÍ½ð  µÄ  ÌÆ  ½«  Ê±äß  ¸î  ÏÂ  Ê×¼¶  £¬  Í¬  »Æ³²  µÄ  Í·  °ó  ÔÚ  Ò»Æð  ÅÉ  ¿ìÂí  ·É  ËÍ  ³¤°²  ¡£
Ò»Ìì  ÔçÉÏ  £¬  »Æ³²  Õý  ºÍ  ÍùÈÕ  Ò»Ñù  À´µ½  Ê÷  ÏÂ  ¾Ù  Ç¹  ²ÙÁ·  £¬  Àä²»·À  ÁÖÑÔ  ×Ô  Ê÷  ºó  ÉÁ  ³ö  ¾Ù  Ç¹  ´Ì  ÖÐ  »Æ³²  ÑÊºí  £¬  »Æ³²  Á¢Ê±  µ¹  µØ  ÉíÍö  ¡£
µ±Ê±  £¬  ÌÆ  Íõ³¯  Õý  ÓÃ  ÖØ½ð  ÐüÉÍ  Òª  »Æ³²  µÄ  ÈËÍ·  £¬  ÁÖÑÔ  ¿´µ½  »Æ³²  ´óÊÆÒÑÈ¥  £¬  Îª  ÇóµÃ  ×ÔÉí  ¸»¹ó  °µ  Éú  ÅÑ  Òâ  ¡£
ÍâÉû  ÁÖÑÔ  ÊÇ  Ëû  µÄ  ÊÌÎÀ  ¶Ó³¤  £¬  Ã¿Ìì  Åã  Ëû  ²ÙÁ·  ¡£
¾Ý  ´«Ëµ  £¬  ¹«Ôª£¸£¸£´Äê  £¬  »Æ³²  ÍË±ø  µ½  ÕâÀï  ºó  £¬  Ã¿Ìì  ÔçÆð  ÔÚ  Õâ  ¿Ã  Ê÷  ÏÂ  Ï°  µ¶  Á·È­  ¡£
Ð¡Ê±ºò  »ï°é  ÃÇ  ³£³£  Î§  ÔÚ  Ê÷  ÏÂ  ÍæË£  ¡£
´å  ÖÐ  Ò»  Î»  °ËÊ®¶àËê  µÄ  ÀÏÈË  Ëµ  £¬  ´Ó  Ëû  ¼ÇÊÂ  Æð  £¬  Õâ  ¿Ã  Ê÷  ¾Í  ÊÇ  Õâ¸ö  Ñù  ¡£
±»  ÈË  ³Æ×÷  ÌÆ  »±  »ò  ½«¾ü  Ê÷  µÄ  ÀÏ  »±Ê÷  ¾²  ÎÔ  ÔÚ  ´å×Ó  ÖÐÑë  £¬  ÖÜÎ§  ÓÐ  Ò»  È¦  Ã×  Êý  ¸ß  µÄ  Ê¯  À¸¸Ë  £¬  Ê÷¸É  Ç§´¯°Ù¿×  £¬  ×´  ËÆ  Ì¿  ½¹  ´Ö²Ú  ²»Æ½  £¬  ÉÏ¶Ë  È´  Ò¡Ò·  ×Å  Õ¸ÐÂ  µÄ  ÂÌÒ¶  £¬  Õ¹ÏÖ  ×Å  Ëü  ¼È  ²ÔÀÏ  ÓÖ  ÄêÇá  µÄ  ·ç²É  ¡£
Äº´º  µÄ  Ò»Ìì  £¬  ÎÒ  À´µ½  ÕâÀï  £¬  µ«  Í¬Ñù  Ïë²»µ½  µÄ  ÊÇ  Ò»´ú  ÆðÒå  ÁìÐä  µÄ  à©Ñª  Ö®  µØ  £¬  Ö»ÓÐ  Ò»  Öê  ÀÏ  »±  £¬  Ò»  ²½  ÈýÑÛ  Ð¡  ¾®  ºÍ  ¼¸¸ö  ¹ØÓÚ  Ëû  µÄ  ´«Ëµ  Áª½á  ×Å  ÕâÀï  Óë  »Æ³²  µÄ  ÇéÔµ  ¡£
Ïë²»µ½  ÆÄ  ¾ß  ÎÄ²É  ÎäÂÔ  µÄ  Ò»´ú  Ó¢ÐÛ  µÄ  Ñ³ÄÑ  µØ  ¡ª  ¡ª  ¡ª  »Æ³²  ÂäÂí  ´¦  ¾¹  ÔÚ  ¹ÊÏç  ¾³ÄÚ  Ê¥¾®Ïç  Ïé¹µ´å  ¡£
£¸£¸£´Äê  £¬  »Æ³²  ÔÚ  Ì©É½  ¸½½ü  Õ½°Ü  ×ÔÉ±  ¡£
£¸£¸£³Äê  £¬  ÌÆ  Í³ÖÎÕß  ¾À¼¯  ¾ü¶Ó  ºÍ  µØÖ÷  Îä×°  Ïò  Å©Ãñ  ¾ü  ·´ÆË  £¬  Å©Ãñ  ¾ü  ±»ÆÈ  ³·³ö  ³¤°²  ¡£
£¸£¸£°Äê  £¬  ¹¥Õ¼  ÂåÑô  ¡¢  ³¤°²  £¬  ½¨Á¢  ´óÆë  ÕþÈ¨  ¡£
Í¬Ê±  £¬  ÎÒ  »¹  ´Ó  ÀúÊ·  ¿Î±¾  ÉÏ  µÃÖª  £¬  ¹«Ôª£¸£·£´Äê  £¬  ÍõÏÉÖ¥  Áìµ¼  É½¶«  ¡¢  ºÓÄÏ  Å©Ãñ  ÊýÇ§  ÈË  ÔÚ  ³¤Ô«  ÆðÒå  £¬  ´ÎÄê  »Æ³²  ÏìÓ¦  ¡£
Õâ  Á½Ê×  ¾Õ»¨  Ê«  Ò»  ¸Ä  ÎÄÈËÄ«¿Í  ÃÇ  ¸³Óè  ¾Õ»¨  µÄ  ÄÇÖÖ  ¹Â°Á  ¾ø  Ë×  µÄ  ¾«Éñ  ¶ø  ×¢Èë  ÒÔ  ¸Ò  °Ñ  ÌìµØ  ÄÖ  ¸ö  ·­¸²  µÄ  Õ½¶·  Ö®  ÃÀ  ¡£
ÏàÐÅ  µ½  ÁË  ÏÂ¸öÊÀ¼Í  £¬  ÄãÃÇ  ¾©¾ç£Ï£ËÁªÒê»á  µÄ  »î¶¯  »á  ¸ü¼Ó  ºì»ð  £¬  Ï·ÃÔ  ÃÇ  ÔÚ´Ë  ÐÀÉÍ  µ½  µÄ  £¬  Ò²  ¡°  ÒÀÈ»  °×Ñ©  Ñô´º  ¡±  ¡£
ÄýÍû  ×Å  Õâ  ¸±  ¶ÔÁª  £¬  ÎÒ  ÁªÏë  µ½  Õâ  ½¨  ÓÚ  £±£¸£°£·Äê  µÄ  ºþ¹ã»á¹Ý  Ôø  ÊÇ  ¾©¶¼  ÈËÎÄ  ÜöÝÍ  Ö®  µØ  £¬  ¾©¾ç  ÒÕÊõ  ´óÊ¦  Ì·öÎÅà  ¡¢  ÓàÊåÑÒ  ¡¢  Ã·À¼·¼  µÈ  ¶¼  Ôø  ÔÚ´Ë  ÑÝ³ö  ¡­  ¡­  ²»½û  ¸Ð¿®  µØ  ¶Ô  ÀîÊÀÓ¢  Ëµ  £º  Äã  ÒÑ¾­  ÔÚ´Ë  Ö÷³Ö  ÁË  Èý°Ù³¡  ÑÝ³ö  £¬  ½ñÌì  µÄ  Èý°ÙÁãÒ»³¡  ÊÇ  Ò»¸ö  ÐÂ  µÄ  ¿ª¶Ë  ¡£
¿µáé  ÙÉ  Îèµ¸  ¹¬  ÉÌ  Ò»Æ¬  ÒÀÈ»  °×Ñ©  Ñô´º
ÎºãÚ  ¹²  ³¯  ×Ú  ÆøÏóÍòÇ§  Íð  ÔÚ  ¶´Í¥  ÔÆ  ÃÎ
Ï·Ì¨  Á½²à  Á¢Öù  ÉÏ  ÓÐ  ÕâÑù  Ò»  ¸±  ¶ÔÁª  £º
ÐÞÝÝ  Ò»ÐÂ  µÄ  ºþ¹ã»á¹Ý´óÏ·Â¥  £¬  Ò²  ÒòÎª  ÓÉ  Ëý  Ö÷³Ö  µÄ  Ã¿ÖÜ  Ò»  ³¡  ¾©¾ç  Çå³ª  »á  ¶ø  ÔÙ¶È  »À·¢  ³ö  ÁË  Çà´º  µÄ  ¹â²Ê  ¡£
Ëý  ÔÚ  ÕâÀï  £¬  ²»½ö  ÕÒµ½  ÁË  ×Ô¼º  ÕæÕý  µÄ  ÒÕÊõ  ÖªÒô  £¬  ¶øÇÒ  Ò²  ÕÒµ½  ÁË  ÕæÕý  µÄ  ÓÃÎäÖ®µØ  ¡£
ÀîÊÀÓ¢  ÊÇ  ±±¾©¾©¾çÔº  µÄ  Ò»¼¶  ÑÝÔ±  £¬  ÉÐ  ²»Âú  ÎåÊ®Ëê  £¬  ÒÕÊõ  Õý  Õé  ³ÉÊì  Ö®  Äê  £¬  ¾Í  ÍËÐÝ  ÁË  ¡£
ÁªÒê»á  ÃÅÆ±  ¶Ô  ´óÑ§Éú  ÊµÐÐ  °ë¼Û  ÓÅ»Ý  £¬  ¹º  Ò»  ÕÅ  Æ±  Ö»Ðè  »¨  ÎåÔªÇ®  ¡£
ÆäÖÐ  ²»½ö  ÓÐ  ´Ó  Ê¯¾°É½  ¡¢  ´óÐË  ¡¢  ÇåºÓ  µÈ  Ô¶½¼  ¸Ï  À´  µÄ  ÀÏ  Ï·ÃÔ  £¬  Ò²  »¹ÓÐ  À´×Ô  ±±´ó  ¡¢  Çå»ª  µÄ  Ý·Ý·Ñ§×Ó  £¨  °üÀ¨  Íâ¹ú  ÁôÑ§Éú  £©  ¡£
´óÏ·Â¥  µÄ  ÈÝÁ¿  ÊÇ  ¶þ°ÙËÄÊ®¸ö  ×ùÎ»  £¬  ¿É  ×î¶à  Ê±  £¬  ¹ÛÖÚ  ¾¹  ¸ß  ´ï  ËÄ°Ù  ÈË  ¡£
¾©¾ç£Ï£ËÁªÒê»á  ´´°ì  ÁùÄê  À´  £¬  ÄÜ  ³ÖÐø  ²»¶Ï  µØ  ¾Ù°ì  Èý°Ù³¡  ÑÝ³ª»á  £¬  Óë  ÓÐ  Ëý  ÕâÑù  Ò»  Î»  ÈÈÇé  ´ó·½  ¡¢  °ËÃæÁáçç  µÄ  Ö÷³ÖÈË  ÊÇ  ·Ö  ²»  ¿ª  µÄ  ¡£
ÆäÊµ  £¬  Ëý  ¾Í  ÊÇ  Ò»  Î»  ·ÅÏÂ  ÒÕÊõ  ¼â×Ó  ¼Ü×Ó  µÄ  ´øÍ·ÈË  ¡£
½ñÌì  £¬  Ëý  ÖÕÓÚ  ±ï  ²»  ÁË  ÁË  £¬  ·ÅÏÂ  ×¨Òµ  ÑÝÔ±  µÄ  ¼Ü×Ó  £¬  ×ß  µ½  Ï·ÃÔ  ÖÐ¼ä  À´  ÁË  ¡­  ¡­
Ïñ  Ëý  ÕâÑù  ±»  ÂñÃ»  µÄ  ÒÕÊõ  ¼â×Ó  £¬  ²»ÊÇ  Ò»¸ö  Á½¸ö  £¬  ¶øÊÇ  Ò»  ²ç  ÓÖ  Ò»  ²ç  ¡£
ºÃ  É¤×Ó  £¬  ºÃ  °çÏà  £¬  Ò»  ¸é  ¾Í  ÊÇ  Ê®À´Äê  ¡£
µ±  Ï·ÃÔ  ÃÇ  Îª  Ëý  µÄ  ¾«²Ê  ÑÝ³ª  ºÈ²Ê  £¬  ²¢  ¹ÄÕÆ  »¶Ó­  Ëý  ¡°  ÔÙ  À´  Ò»¸ö  ¡±  Ê±  £¬  Ö÷³ÖÈË  ÀîÊÀÓ¢  »úÃô  µØ  Îª  Ëý  ¡°  ºÃ¾Ã  ²»  ¿ª¿Ú  ¡±  ×÷  ÁË  ×¢ÊÍ  £¬  Ëµ  Ëý  ±¾  ÊÇ  ÖÐ¹úÏ·ÇúÑ§Ôº  ±ÏÒµ  µÄ  ÒÕÊõ  ¼â×Ó  £¬  µ«  ·ÖÅä  µ½  ±±¾©¾©¾çÔº  µ±  ÑÝÔ±  ºó  £¬  È´  Ã»ÓÐ  Ï·  ÑÝ  ¡£
Ê×ÏÈ  ÉÏ³¡  µÄ  Ò»  Î»  µ©½Ç  ÑÝÔ±  ÊÇ  ¸ö  Éú  Ãæ¿×  £¬  Ò»  ³ö³¡  ¾Í  ÏÈ  ·¢±í  ÉùÃ÷  £º  ¡°  ÎÒ  ºÃ¾Ã  ²»  ¿ª¿Ú  ÁË  ¡­  ¡­  ¡±
Õâ  µÚ¶þÌõ  ÓÈÎª  ÖØÒª  £¬  Äã  ²»  ·ÅÏÂ  ¼Ü×Ó  £¬  ÎÞÂÛ  Äã  ¶à  ÓÐ  ÒÕÊõ  ²Å»ª  £¬  ËûÃÇ  Ò²  ²»  ÐÀÉÍ  ¡£
Ï·ÃÔ  ÃÇ  ¸æËß  ÎÒ  £¬  µ½  ÕâÀï  À´  ÑÝ³ö  µÄ  ×¨Òµ  ÑÝÔ±  £¬  µÚÒ»  ±ØÐë  ÓÐ  ÒÕÊõ  ²Å»ª  £¬  ÒòÎª  ÕâÀï  µÄ  ¹ÛÖÚ  ¶¼ÊÇ  Ï·ÃÔ  £¬  ¶®  Ï·  £¬  ºýÅª  ²»µÃ  £»  µÚ¶þ  ±ØÐë  ·ÅÏÂ  ¼Ü×Ó  ¡£
Ìý  ÁË  Æß°Ë¸ö  Æ±ÓÑ  Çå³ª  Ö®ºó  £¬  ×¨Òµ  ÑÝÔ±  ±ã  Â½Ðø  µÇ³¡  ¡£
ËûÃÇ  Ëµ  £º  ¡°  ÓÐ  ÁË  ¸ÐÇé  ½»Á÷  £¬  Ì¨ÉÏ  Ì¨  ÏÂ  ´ò³ÉÒ»Æ¬  £¬  ÄÇ  ²Å  ÕæÕý  ÊÇ  ¹ý  Ï·  ñ«  ÄÅ  £¡  ¡±
Ï·ÃÔ  ÃÇ  ¶Ô  ÁªÒê»á  ¾Ù°ì  µÄ  Çå³ª  »á  Çé  ÓÐ  ¶À  ÖÓ  £¬  ²»Ö»  ÊÇ  ÒòÎª  ÕâÀï  µÄ  °ü  ×À  Í¨Æ±  Ïàµ±  ±ãÒË  £¬  ÎÞÈË  Ïû·Ñ  ²»  Æð  £»  ËûÃÇ  ¸ü  ¿´ÖØ  µÄ  ÊÇ  £¬  ÔÚ  ÕâÀï  ÌýÏ·  ²»±Ø  Ïñ  ×ø  ÔÚ  ¾ç³¡  Àï  ÄÇÑù  £¬  Ö»ÄÜ  ¹æ¹æ¾Ø¾Ø  £¬  ¶øÊÇ  ×ÔÔÚ  µÃ  ºÜ  £º  ²»½ö  Óë  Í¬  ×À  µÄ  »áÓÑ  ÓÐ  ¸ÐÇé  ½»Á÷  £¬  ¶øÇÒ  Óë  ÉÏÌ¨  ÑÝ³ª  µÄ  ÃûÆ±  ¡¢  Ãû½Ç  Ò²  ÓÐ  ¸ÐÇé  ½»Á÷  ¡£
¶ø  ¾ÝËµ  ÔÚ  Ì¨Íå  µÄ  ´Ë  Àà  Æ±·¿  £¬  Çë  ÀÖ¶Ó  °é×à  £¬  ·ÑÓÃ  ÊÇ  Ïàµ±  °º¹ó  µÄ  ¡£
ÎÞÂÛ  ÊÇ  ´«Í³Ï·  »¹ÊÇ  ÏÖ´úÏ·  £¬  ÈÎ  Äã  µã  £¬  ËûÃÇ  ¶¼  ÀÖÒâ  Îª  Äã  °é×à  £¬  Äã  ¾¡  ¿É  ³ª  ¸ö  Í´¿ì  £¡
ÕâÀï  µÄ  ÀÖ¶Ó  £¬  ÊÇ  ÓÉ  ÖÐ¹ú¾©¾çÔº  ºÍ  ±±¾©¾©¾çÔº  µÄ  ×¨Òµ  ÑÝ×àÔ±  ×é³É  £¬  ÆäÖÐ  ²»·¦  ×¨  Îª  Ãû½Ç  Ë¾¹Ä  ²ÙÇÙ  µÄ  ¸ßÊÖ  £¬  ¾ø¶Ô  ÊÇ  Ò»Á÷  Ë®Æ½  ¡£
»áÓÑ  ÖÐ  ¼ÈÓÐ  ¼¶±ð  Ïàµ±  ¸ß  µÄ  µ³Õþ  ¸É²¿  ¡¢  ³§³¤  ¾­Àí  £¬  ÓÖ  ÓÐ  ½ÌÊÚ  ¡¢  »­¼Ò  ¡¢  ¹¤³ÌÊ¦  £¬  ¸ü  ÓÐ  À­  °å³µ  ¡¢  ÉÕ  ¹øÂ¯  ºÍ  É¨  ´ó½Ö  µÄ  ÆÕÍ¨  ¹¤ÈË  ¡­  ¡­  Ã¿  ×À  °Ú  ÓÐ  Áù¸ö  »áÓÑ  µÄ  Ãû  Ç©  £¬  Í¬  ×À  Ò»  ×ø  £¬  ±Ë´Ë  ²»  ·Ö  ¸ßµÍ  ¹ó¼ú  £¬  »¶ÉùÐ¦Óï  £¬  ÈÚÇ¢  ¼«  ÁË  ¡£
ËûÃÇ  Âò  µÄ  ÊÇ  °ü  ×À  Í¨Æ±  £¨  Ã¿  ³¡  °ËÔª  £©  ¡£
Èç½ñ  £¬  Ïñ  Ëû  ÕâÑù  ÈÈÐÄ  µÄ  ¹Ì¶¨  »áÓÑ  £¬  ÒÑ  ´ï  Ò»°ÙÁùÊ®  ÈË  ¡£
ÁªÒê»á  ´´°ì  ÓÚ  £±£¹£¹£³Äê£µÔÂ£±£¶ÈÕ  £¬  Ëû  ÊÇ  ÔÚ  ÈýÄê  Ç°  ²Å  ³ÉÎª  »áÓÑ  µÄ  £¬  ¼¸ºõ  ³¡  ³¡  ²»  Âä  £¬  µ¥  Îª  ÉÏÌ¨  ÑÝ³ª  µÄ  Ã¿¸ö  ÃûÆ±  ¡¢  Ãû½Ç  ÕÕÏà  £¬  Ëû  ÒÑ  ÓÃ  È¥  ÈýÊ®¶à¸ö  ½º¾í  ¡£
Ö»Òª  Ëû  ÔÚ  ±±¾©  £¬  Ã¿¸ö  ÐÇÆÚÌì  µÄ  ÉÏÎç  Ò»×¼  À´  ´Ë  ÌýÏ·  ¡£
Ëû  Ëµ  £¬  Ëû  ÊÇ  ¹þ¶û±õ  Ò»¼Ò  ÆóÒµ  µÄ  ×¤  ¾©  ´ú±í  ¡¢  ¸ß¼¶¹¤³ÌÊ¦  ¡£
Í¬  ×À  µÄ  Ò»  Î»  Ï·ÃÔ  Ïò  ÎÒ  ³öÊ¾  ÁË  Ò»  ÕÅ  ¡°  ±±¾©ÊÐ¾©¾ç£Ï£ËÁªÒê»á  »áÓÑ  Èë³¡  Ö¤  ¡±  ¡£
±ß  Ìý  Çå³ª  £¬  ±ß  Æ·  ÏãÜø  £¬  ¶Ô  ÎÒ  À´Ëµ  £¬  È·Êµ  ÊÇ  Ò»ÖÖ  ÄÑµÃ  µÄ  ÐÝÏÐ  Óë  ÏíÊÜ  ¡£
¼´±ã  ÓÐÈË  ÉÏÌ¨  ³ª  ¡®  ÔÒ  ¡¯  ÁË  £¬  Ò²  Ã»ÓÐ  ½Ð  µ¹ºÃ  µÄ  ¡£
ÎÒ  ÎÊ  ÉíÅÔ  µÄ  Ò»  Î»  Ï·ÃÔ  £º  ¡°  ÕâÀï  µÄ  Æø·Õ  Ã¿´Î  ¶¼  ÕâÃ´  ÈÈÁÒ  Âð  £¿  ¡±
ÎÒ  µ±Ê±  Ïë  £¬  ¼ÙÈç  ÕâÑù  ÒâÍâ  µÄ  Ð¡  ÊÂ¹Ê  ·¢Éú  ÔÚ  ÕýÊ½  ÑÝ³ö  ³¡ºÏ  £¬  ¾ç³¡  ÖÈÐò  ÐËÐí  ¾Í  ÂÒÌ×  ÁË  ¡£
Ì¨ÉÏ  Ì¨  ÏÂ  ÄÇ  Ò»Æ¬  Ç×ÇÐ  ºÍÐ³  µÄ  Æø·Õ  £¬  ²»½û  Áî  ÎÒ  Îª  Ö®  ¶¯ÈÝ  ¡£
ÓïÒô  Î´  Âä  £¬  ¼¤Æð  ÁË  Ò»Õó  ÈÈÁÒ  µÄ  ÕÆÉù  ¡£
ÑîÓÀÊ÷  Ò²  ·çÈ¤  µØ  Ëµ  £º  ¡°  ½ñÌì  ÊÇ  ÔÛÃÇ  ¾©¾ç£Ï£ËÁªÒê»á  µÄ  µÚÈý°ÙÁãÒ»³¡  ÑÝ³ö  £¬  ¸Õ²Å  £¬  È¨  µ±  ÊÇ  ·Å  Àñ»¨  £¬  Îª  ÎÒÃÇ  Çì×£  °É  £¡  ¡±
Ìì  ÈÈ  £¬  ²»Èç  ÔÛÃÇ  Ï·ÃÔ  µÄ  ÐÄ  ÈÈ  ÊÇ  °É  £¿
¼û  ´Ë  ÒâÍâ  Çé¾°  £¬  ÑîÓÀÊ÷  ºÁ²»  ¾ª»Å  £¬  ·Â·ð  ÊÇ  ºÏ×Å  Çúµ÷  µÄ  ½ÚÅÄ  £¬  ÓÃ  ½Å  ½«  »ðÃç  Ò»Ò»  ²È  Ãð  £¬  Éí¶Î  Éõ  ÊÇ  ÓÅÃÀ  ¡£
Î´Ôø  Ïë  £¬  Ëû  ¸Õ  ³ª  ÁË  Á½¾ä  £¬  ÎèÌ¨  ÉÏ¿Õ  Ò»  Ö»  ÕÕÃ÷  µÆÅÝ  ÉÕ»µ  ÁË  £¬  ¼¸Á£  »ðÐÇ  Ç¡ºÃ  ½¦Âä  ÔÚ  »°Í²  ËÄÖÜ  £¬  É²ÄÇ¼ä  µØÌº  ÉÏ  È¼Æð  ÁË  ¼¸¶ä  »ðÃç  ¡£
ÑîÓÀÊ÷  Ëä  ÒÑ  Äê  ¹ý  »¨¼×  £¬  Á½÷Þ  °ß°×  £¬  µ«  ³ª¹¦  ÓÈ  Éî  £¬  Íñ×ª  º¨³©  £¬  ÆÄ  ¾ß  ÕÅ  ÅÉ  ÔÏÎ¶  ¡£
ÕâÐ©  Æ±ÓÑ  £¬  ´ó¶¼  Óë  Ö÷³ÖÈË  ÀîÊÀÓ¢  ÒÑ  ºÏ×÷  ¶àÄê  ¡£
¸ö¸ö  ÉùÇé²¢Ã¯  £¬  Ê®·Ö  Í¶Èë  £¬  ²»¶Ï  ²©µÃ  ½ÐºÃ  Éù  ¡£
½ÓÁ¬  ÁÁÏà  µÄ  È«  ¶¼ÊÇ  Æ±ÓÑ  £¬  Éú  µ©  ¾»  ³ó  £¬  ÐÐµ±  ¾ãÈ«  £¬  Á÷ÅÉ  ·×³Ê  ¡£
Ã»  Ïëµ½  £¬  Ò»  ÏÂ³µ  ¾Í  Åö  ÉÏ  Ò»  Î»  ÀÏ  ×÷¼Ò  £¬  µ¢Îó  ÁË  ¼¸·ÖÖÓ  £¬  ½ø³¡  Ò»  ¿´  £¬  ¾¹È»  ×ùÎÞÐéÏ¯  £»  µÈ  ÎÒ  ÔÚ  ¶þÂ¥  ¶«²à  ºÃ²»ÈÝÒ×  ÕÒµ½  Ò»¸ö  ½Ç¶È  ×î  ´Î  µÄ  ¿Õ  ×ù  Ê±  £¬  Ö÷³ÖÈË  ÀîÊÀÓ¢  ÒÑ  ÔÚ  ±¨  µÚÈý¸ö  µÇÌ¨  ÑÝ³ª  Õß  µÄ  Ãû×Ö  ÁË  ¡£
ÔÚ  ¸°  ºþ¹ã»á¹Ý  Í¾ÖÐ  £¬  ÎÒ  ¾Í  Ïë  £¬  Èç½ñ  µÏË¹¿Æ  ÎèÌü  ¡¢  ¿¨À­£Ï£Ë  °ü  ¼ä  ÒÑ  ÎÞ´¦  ²»ÔÚ  £¬  Ë­  »¹  »¨Ç®  È¥  Ìý  ¾©¾ç  Çå³ª  ÄØ  £¿
×ã¼û  ÎÒ  ¶Ô  Ï·Çú  ÔçÒÑ  Ä®²»¹ØÐÄ  £¬  Á¬  ºþ¹ã»á¹Ý´óÏ·Â¥  ÒÑ  È«Ãæ  ÐÞ¸´  ¾¹  Ò»  ÎÞ  Ëù  ÎÅ  ¡£
²»ÁÏ  £¬  ºþ¹ã»á¹Ý  ¾Í  ÔÚ  ±±¾©¹¤ÈË¾ãÀÖ²¿  ±±²à  £¬  ½ö  åë³ß  Ö®  Ò£  £¡
¿ÉÊÇ  £¬  ¡°  ÆßÒ»  ¡±  Ç°Ï¦  £¬  µ±  ÓÐ  ÅóÓÑ  Ô¼  ÎÒ  È¥  ºþ¹ã»á¹Ý´óÏ·Â¥  ²Î¼Ó  ¾©¾ç£Ï£ËÁªÒê»á  µÄ  ÑÝ³ª  »î¶¯  Ê±  £¬  ÎÒ  ¾¹  Ã£È»  µØ  ÎÊ  £º  ¡°  ºþ¹ã»á¹Ý  ÔÚ  ÄÄ¶ù  Ñ½  £¿  ¡±
Òò  ÎÒ  ¶þÊ®Äê  Ç°  Ôø  ½èµ÷  ÔÚ´Ë  µ±  ¹ý  Á½Äê  ±à¾ç  £¬  ËùÒÔ  ¶Ô  ±±¾©¹¤ÈË¾ãÀÖ²¿  ÖÜÎ§  µÄ  »·¾³  »¹ÊÇ  ±È½Ï  ÊìÏ¤  µÄ  ¡£
ÎÒ  ×îºó  ¿´  µÄ  Ò»  ³ö  ¾©Ï·  ÊÇ  ÉÏº£¾©¾çÔº  ÑÝ³ö  µÄ  ¡¶  ²Ü²Ù  Óë  ÑîÐÞ  ¡·  £¬  µØµã  ÊÇ  ±±¾©¹¤ÈË¾ãÀÖ²¿  ¡£
ÉÙ  Ëµ  Ò²  ÓÐ  Ê®À´Äê  Ã»  ½ø  ¾ç³¡  ¿´  ¾©Ï·  ÁË  ¡£
ÄÇÖÖ  ¡°  ´ó  »·¾³  Èç´Ë  £¬  Ã»ÓÐ  °ì·¨  ¡±  µÄ  ÂÛµ÷  ÌÈÈô  ²»ÊÇ  Îª  ×Ô¼º  µ±  Ì°¹Ù  ÕÒ  ½è¿Ú  £¬  ÖÁÉÙ  Ò²ÊÇ  ¡°  Ó¹  Å³  Õß  ¡±  Ö®  ¼û  ¡£
È»¶ø  £¬  ¿öÖÓ  ÖÎ  ËÕ  µÄ  Êµ¼ù  È´  ¸æËß  ÈËÃÇ  £¬  ¼´Ê¹  ´ó  »·¾³  ²»ºÃ  £¬  Ð¡  »·¾³  Ò²ÊÇ  ¿ÉÒÔ  ÓÐËù×÷Îª  µÄ  ¡£
Ó¦¸Ã  ³ÐÈÏ  ´ó  »·¾³  ¶Ô  Ð¡  »·¾³  µÄ  Ó°Ïì  £¬  ´ó  »·¾³  ²»ºÃ  £¬  Ð¡  »·¾³  ÖÐ  ÈË  Ò²  »á  ÓÐ  ¡°  ºÍÉÐ  Ãþ  µÃ  £¬  ÎÒ  ¾Í  Ãþ  ²»µÃ  ¡±  µÄ  ÐÄÀí  Ð§Ó¦  £¬  ´Ó¶ø  Ê¹  ¸¯°Ü  Ãæ  Öð²½  À©´ó  £»  Ð¡  »·¾³  ÖÐ  µÄ  Ð¡  Ì°¹Ù  £¬  Ò²  ÍùÍù  ÓÐ  ´ó  »·¾³  ÖÐ  µÄ  ´ó  Ì°¹Ù  ×÷  ºóÌ¨  £¬  Õâ  ÓÖ  Îª  ³ÍÖÎ  ¸¯°Ü  ´øÀ´  ²»ÉÙ  ×èÁ¦  ¡£
¿öÖÓ  µ±  ËÕÖÝ  Öª¸®  £¬  ÊÇ  Ã÷ÐûµÂËÄÄê  µÄ  ÊÂ  £¬  Ëû  ºÍ  ¹Ë×ô  Ò»Ñù  £¬  ´¦ÓÚ  ¡°  ³¯³¼  Ì°  ×Ç  ¡±  £¬  ¡°  ÇëÍÐ  »ßÂ¸  ¹«ÐÐ  ÎÞ  ¼É  ¡±  µÄ  Ê±ÆÚ  £¬  È´  ½«  Ò»¸ö  ¡°  ·³  ¾ç  ÄÑ  ÖÎ  ¡±  µÄ  ËÕÖÝ  ÖÎÀí  µÃ  ¾®¾®ÓÐÌõ  £¬  Õâ  Ê¹  ÎÒ  Ïëµ½  ´ó  »·¾³  ºÍ  Ð¡  »·¾³  µÄ  ¹ØÏµ  ¡£
¿öÖÓ  ½«  Ì°  ±©  Õß  ºÍ  Ó¹  Å³  Õß  Ò»Æð  ¡°  ¸´³ö  ¡±  ¡ª  ¡ª  ¡ª  ·½Ê½  ×Ô  »á  ÓÐËù²»Í¬  ¡ª  ¡ª  ¡ª  ÊÇ  ¼«  ÓÐ  ¼ûÊ¶  µÄ  ¡£
È»¶ø  £¬  ÈËÃÇ  ÍùÍù  Ô÷ºÞ  ¡°  Ì°  ±©  ¡±  ¶ø  ºöÂÔ  ÁË  ¡°  Ó¹  Å³  ¡±  ¡£
Ó¹  Å³  Óë  Ì°  ±©  µÄ  »¥²¹  £¬  Ëì  ÓÐ  ¸¯°Ü  ÏÖÏó  µÄ  ÂûÑÓ  ¡£
ÐÎÏó  µã  Ëµ  £¬  Õâ  ¾Í  ÊÇ  ²»»á  ×¥  ÀÏÊó  £¬  ²»¸Ò  ×¥  ÀÏÊó  £¬  ·´¶ø  º¦ÅÂ  ÀÏÊó  ÉõÖÁ  ±»  ÀÏÊó  Ð®³Ö  µÄ  Ã¨  ¡£
ÖµµÃ  ×¢Òâ  µÄ  ÊÇ  ±»  ¿öÖÓ  ¡°  ¸´³ö  ¡±  µÄ  ¹ÙÀô  Ö®ÖÐ  £¬  ³ýÁË  ¡°  Ì°  ±©  Õß  ¡±  ¶øÍâ  £¬  ÉÐ  ÓÐ  ¡°  Ó¹  Å³  Õß  ¡±  Ê®  Óà  ÈË  ¡£
Ö»ÓÐ  Ïñ  ¿öÖÓ  ÕâÑù  ÏÂ  ´ó  ¾öÐÄ  £¬  ¶¯  ´ó  ÊÖÊõ  £¬  ²Å  ÄÜ  Õþ  Çå  ±×  ¸ï  ¡£
Ò»Î¶  µØ  ¡°  ×Ô²é  ¡±  ¡¢  ¡°  ×ÔÂÉ  ¡±  ¶¯  ²»  ÁË  ËûÃÇ  µÄ  °ë¸ù  Ã«·¢  £»  Ö»  ÏÂ  Ò»µã  Ã«Ã«Óê  £¬  Ò²  ×ÌÈó  ²»  ÁË  ¿ÊÍû  Á®Õþ  µÄ  ÀÏ°ÙÐÕ  ¸ÉÁÑ  µÄ  ÐÄÌï  ¡£
¶ÔÓÚ  Ì°ÔßÍ÷·¨  µÄ  ¸¯°Ü  ·Ö×Ó  ÊÇ  ¾ö  ²»ÄÜ  ÓÅÈá¹Ñ¶Ï  £¬  ÐÄ´ÈÊÖÈí  µÄ  ¡£
ÔÚ  Ò»¸ö  Ð¡  Ð¡  µÄ  ËÕÖÝ¸®  £¬  ¶Ô  Ì°ÔßÍ÷·¨  Õß  Èç´Ë  ´ó  ¿ª  É±½ä  £¬  ¼È  ²»ÊÇ  É±  ¼¦  ÙÓ  ºï  £¬  ¸ü  ²»ÊÇ  ¸ô  Ñ¥  ×¥Ñ÷  £¬  ×ãÒÔ  Ê¹  ÄÇÐ©  ÉÐÎ´  ·¢ÏÖ  µÄ  ¸¯°Ü  ·Ö×Ó  Íû·ç  É¥µ¨  ÁË  ¡£
Ò»µ©  ÕÆÎÕ  ÁË  ÕæÆ¾Êµ¾Ý  £¬  ¾Í  ÑÏ³Í²»´û  ¡£
¿öÖÓ  ÖÎ  ËÕ  £¬  ¡°  Óêµã  ¡±  ²»  Ð¡  £¬  Ëû  ¸ÒÓÚ  ¶¯  ´ó  ÊÖÊõ  ¡£
¿ÚºÅ  ½Ð  µÃ  ÔÙ  Ïì  Ò²  Ã»ÓÐ  ÓÃ  £¬  ÐèÒª  µÄ  ÊÇ  Ïñ  ¿öÖÓ  ÕâÑù  µÄ  Õæ  ×¥  Êµ¸É  ¡£
³ÍÖÎ  ¸¯°Ü  £¬  ¸ï³ý  ±×Õþ  £¬  É«À÷ÄÚÜó  ÊÇ  ²»  ½â¾ö  ÎÊÌâ  µÄ  ¡£
¡°  ñã  ÓÐ  ±×  ó¼  £¬  éü  Ä¬  Ê¶  Ö®  ¡±  £¬  Ëû  ¾Í  ÕâÑù  ²»Â¶ÉùÉ«  µØ  »ñÈ¡  ÄÇÐ©  Ì°¹ÙÎÛÀô  µÄ  ×ïÖ¤  £¬  Õâ  ²Å  ÄÜ  ÈÕºó  µ±ÖÚ  Ðû²¼  ¡°  Ä³  ÈÕ  Ä³  ÊÂ  Ä³  ÇÔ  »ß  Èô¸É  ¡±  £¬  ²¢  Ê¹  µ±ÊÂÈË  ¡°  º§  ·þ  ¡±  ¶ø  ¡°  ²»¸Ò  ±ç  ¡±  ¡£
¿´À´  £¬  À¥¾ç  ¡¶  Ê®Îå  ¹á  ¡·  Ð´  Ëû  Î¢·þË½·Ã  £¬  ¶Ï  ¾ö  Ô©°¸  £¬  ²¢·Ç  Æ¾¿Õ  ¶Å×«  £¬  ÕâÊÇ  Ëû  Ò»¹á  µÄ  ×÷·ç  ¡£
¿öÖÓ  ÖÎ  ËÕ  £¬  ¡°  À×Éù  ¡±  ²»´ó  £¬  Ëû  ×¢ÖØ  µ÷²éÑÐ¾¿  ¡£
½ö  Æ¾  Õâ  ¼ò¶Ì  µÄ  ¼ÇÔØ  £¬  ÒÑ  ¿É¼û  ¿öÖÓ  ÖÎ  ËÕ  µÄ  ÌØÉ«  ¡£
¸´³ö  Êô  ¹Ù  Ì°  ±©  Õß  Îå  ÈË  £¬  Ó¹  Å³  Õß  Ê®  Óà  ÈË  ¡£
¼°  ÆÚÔÂ  £¬  Ò»µ©  Ðû  ë·  £¬  ÕÙ  ¸®  ÖÐ  ñã  Ï¤  Ç°  £¬  ´óÉù  ÑÔ  ¡®  Ä³  ÈÕ  Ä³  ÊÂ  Ä³  ÇÔ  »ß  Èô¸É  £¬  Ä³  ÈÕ  Ä³  Òà  Èç  Ö®  ¡£
  ¡¯  Èº  ñã  º§  ·þ  £¬  ²»¸Ò  ±ç  £¬  Á¢  É±  Áù  ÈË  ËÁ  Öî  ÊÐ  ¡£
¿öÖÓ  ±»  ÈÎÃü  Îª  ËÕÖÝ  Öª¸®  £¬  ÊÇ  ÒòÎª  ËÕÖÝ  ¡°  ·³  ¾ç  ÄÑ  ÖÎ  ¡±  ¡£
¿öÖÓ  ÖÎ  µÄ  ÊÇ  ËÕÖÝ  £¬  Ëû  ±»  ËÕÖÝ  ÈË  ³ÆÎª  ¡°  ¿ö  ÇàÌì  ¡±  ¡£
Ã÷ÐûµÂ  Äê¼ä  ÓÐ  Á½Î»  Çå¹Ù  £¬  Ò»  Î»  ½Ð  ¹Ë×ô  £¬  Áí  Ò»  Î»  ¿öÖÓ  ¡£
ÄÇ  Éí  ÍÊ  ÁË  É«  µÄ  ¾É  ¾ü×°  £¬  ½¥½¥  ÈÚÈë  ÈºÉ½  µÄ  ÂÌÉ«  Ö®ÖÐ  £¬  ¾Í  Ïñ  ÊÇ  ÈÚÈë  ¾üÓª  ³ÉÇ§ÉÏÍò  ÆÕÆÕÍ¨Í¨  Åî²ª  ÏòÉÏ  µÄ  Õ½Ê¿  ÃÇ  Ö®ÖÐ  £¬  ÈÚÈë  Ò»Æ¬  ÏÄÈÕ  µÄ  Å¨ÂÌ  Ö®ÖÐ  ¡­  ¡­
Ëû  Î¢Ð¦  ×Å  Óë  ÎÒ  ¸æ±ð  £¬  ×ªÉí  ÓÖ  ÖØÐÂ  »ØÈ¥  ¹¤×÷  ÁË  ¡£
àÚÁÁ  µÄ  ¾üºÅ  ÓÖ  Ïì  ÆðÀ´  ÁË  £¬  ÎºÎ¡  Óë  ÎÒ  µÄ  Ì¸»°  ½áÊø  ÁË  ¡£
Ëû  Ë¬¿ì  µØ  »Ø´ð  Ëµ  £¬  ³¯ÏÊ  Õ½³¡  ÉÏ  £¬  ÑÛ¿´  ×Å  ÎþÉü  ÁË  ÄÇÃ´  ¶à  ÇéÍ¬ÊÖ×ã  µÄ  Õ½ÓÑ  £¬  ÄÜ  »î  ×Å  ¾Í  ºÜ  ²»´í  ÁË  £¬  »¹  Õù  Ê²Ã´  Ãû  £¬  Òª  Ê²Ã´  ´ýÓö  ÄØ  £¿
ÕýÊÇ  ÕâÑù  Ò»¸ö  ¶Ô  ÈË  µÄ  ¿¼Ñé  ¼«Îª  ÑÏ¾þ  ÉõÖÁ  ÊÇ  ÑÏ¿á  µÄ  Ê±´ú  £¬  ²Å  ¶ÍÁ¶  ³ö  Ò»Åú  ÎÞÀ¢ÓÚ  ÖÐ»ªÃñ×å  µÄ  ÕæÕý  ¼áÇ¿  µÄ  Ò»´ú  ÈË  £¬  ËûÃÇ  ²»µ«  ÊÇ  µ±Äê  ×î  ¿É°®  µÄ  ÈË  £¬  ¶øÇÒ  ÊÇ  µ±½ñ  Ê±´ú  ×î  ¿É°®  µÄ  ÈË  ¡£
ÔÚ  Ëû  µÄ  ±ÊÏÂ  £¬  ¼È  Õ¹Ê¾  ÁË  ÈËÃñ¾ü¶Ó  Í³Ë§  ÃÇ  ÔÚ  Ç¿µÐ  ÃæÇ°  ±íÏÖ  ³öÀ´  µÄ  ´óÖÇ´óÓÂ  £¬  ÓÖ  ÐÎÏó  Éú¶¯  µØ  ¿Ì»­  ÁË  ÎÒ¾ü  ¸É²¿  Õ½Ê¿  ÃÇ  µÄ  ÆÓÊµÎÞ»ª  ºÍ  ÎÞË½  ·îÏ×  µÄ  ¾«Éñ  ·çÃ²  £¬  ´Ó¶ø  ¹¹³É  ÁË  Ò»  ²¿  ÖÐ¹úÈËÃñ  ¸ïÃü  ¶·Õù  µÄ  ºêÎ°  ÀúÊ·  »­¾í  ¡£
³¤ÆªÐ¡Ëµ  ¡¶  ¶«·½  ¡·  »ñ  Ê×½ì  Ã©¶Ü  ÎÄÑ§  ½±  ¡¢  Ê×½ì  ÖÐ¹úÈËÃñ½â·Å¾ü  ÎÄÒÕ  ½±  ºÍ  Ê×½ì  ÈËÃñÎÄÑ§  ½±  ¡£
ÆäÖÐ  É¢ÎÄ  ¼¯  ¡¶  Ë­  ÊÇ  ×î  ¿É°®  µÄ  ÈË  ¡·  ÊÜµ½  ÎÄÒÕ½ç  ºÍ  È«¹ú  ÈËÃñ  µÄ  ¸ß¶È  ÆÀ¼Û  £¬  ±»  ÓþÎª  ÎÒ¹ú  ÎÄÑ§  ±¦¿â  ÖÐ  Ò»  ²¿  ¹â»Ô  µÄ  ±¨¸æÎÄÑ§  ¼¯  £¬  ºó  ±»  Òë  ³É  ¶àÖÖ  Íâ¹ú  ÎÄ×Ö  ¡£
²¢  ³ö°æ  ÁË  É¢ÎÄ  ¼¯  ¡¶  Ë­  ÊÇ  ×î  ¿É°®  µÄ  ÈË  ¡·  ¡¢  ¡¶  ÐÒ¸£  µÄ  »¨  Îª  ÓÂÊ¿  ¶ø  ¿ª  ¡·  ¡¢  ¡¶  ×³  ÐÐ  ¼¯  ¡·  ¡¢  ¡¶  ÎºÎ¡  ÔÓÎÄ  ¼¯  ¡·  ¡¢  ¡¶  ÎºÎ¡  É¢ÎÄ  Ñ¡  ¡·  µÈ  £»  Ê«¼¯  ÓÐ  ¡¶  Á½Äê  ¡·  ¡¢  ¡¶  ÀèÃ÷  ·ç¾°  ¡·  ¡¢  ¡¶  ²»¶Ï  ¼¯  ¡·  ¡¢  ¡¶  ºìÒ¶  ¼¯  ¡·  ¡¢  ¡¶  ÎºÎ¡  Ê«Ñ¡  ¡·  µÈ  ¡£
ÓÐ  ·´Ó³  ¶þÍòÎåÇ§Àï³¤Õ÷  µÄ  Ð¡Ëµ  ¡¶  µØÇò  µÄ  ºì  Æ®´ø  ¡·  £¬  ·´Ó³  ¿¹ÈÕÕ½Õù  ºÍ  ½â·ÅÕ½Õù  µÄ  ¡¶  »ð  ·ï»Ë  ¡·  £¬  ·´Ó³  ¿¹ÃÀÔ®³¯  Ö¾Ô¸¾ü  ½«Ê¿  ÃÇ  Õ½¶·  Éú»î  µÄ  ¡¶  ¶«·½  ¡·  ¡£
Ëû  ×·Ëæ  ×Å  ÎÒ¾ü  ³É³¤  ×³´ó  µÄ  Àú³Ì  £¬  ×·Ñ°  ×Å  ÏÈÁÒ  ÃÇ  ÁôÏÂ  µÄ  ×ã¼£  £¬  Ð´  ÏÂ  ÁË  ·´Ó³  ¸ïÃüÕ½Õù  Èý²¿Çú  µÄ  ³¤ÆªÐ¡Ëµ  ¡£
µ«  Ëû  ÈÔÈ»  ±Ê¸û  ²»Ö¹  £¬  Ã¿Ìì  ÉÏÎç  ¡¢  ÏÂÎç  ¶¼  ¼á³Ö  Ð´×÷  £¬  ¾Í  Ïñ  Ò»  Ãû  Õ½Ê¿  È¥  ²Î¼Ó  Õ½¶·  ¡£
Îº  ÀÏ  ½ñÄê  ÒÑ  ÊÇ  £·£¸Ëê  µÄ  ¸ßÁä  ÁË  £¬  Ôø  ÈÎ  ±±¾©¾üÇøÎÄ»¯²¿  ²¿³¤  ¡¢  ¾üÇøÕþÖÎ²¿  ¹ËÎÊ  ÒÔ¼°  ÖÐ¹úÎÄÑ§ÒÕÊõ¼ÒÁªºÏ»á  Î¯Ô±  ¡¢  ÖÐ¹ú×÷¼ÒÐ­»á  ÀíÊÂ  ¡¢  Êé¼Ç´¦  Êé¼Ç  £¬  ÊÇ  µÚÒ»½ì  ÖÁ  µÚÈý½ìÈ«¹úÈË´ó  ´ú±í  £¬  ÏÖÈÎ  ÖÐ³¯ÓÑºÃÐ­»á  ¸±  »á³¤  ¡¢  ÖÐ¹ú½â·ÅÇøÎÄÑ§ÑÐ¾¿»á  »á³¤  µÈ  Ö°  ¡£
Çë  Õ¾  ÆðÀ´  £¬  ÎÒ  Òª  ÈÏÊ¶  Ò»ÏÂ  Õâ  Î»  ÅóÓÑ  ¡£
Ëû  Ê×ÏÈ  Õ¾  ÆðÀ´  £¬  ÊÖ  Àï  ÄÃ  ×Å  ÎÒ  ÄÇ  Æª  ÎÄÕÂ  £¬  ³äÂú  ÈÈÇé  µØ  ¸ßÉù  µØ  ÀÊËÐ  ÁË  Ç°  Á½¶Î  £¬  Ëæºó  ÓÖ  Ëµ  ÁË  Ðí¶à  ÈÈÇé  µÄ  »°  £¬  ½Ó×Å  ÈÃ  ÎÒ  ½éÉÜ  ¾­Ñé  ¡£
²»¾Ã  £¬  µËÍØ  Éç³¤  »¹  ×¨ÃÅ  ¿ª  ÁË  Ò»¸ö  ×ùÌ¸»á  £¬  Ñû  ÎÒ  µ½  ±¨Éç  Í¬  ËûÃÇ  µÄ  ¼ÇÕß  ×ùÌ¸  ¡£
µ±Ê±  £¬  ÈËÃñÈÕ±¨Éç  ³¤  µËÍØ  Í¬Ö¾  Ö¸Ê¾  ÔÚ  £´ÔÂ£±£±ÈÕ  µÄ  ¡¶  ÈËÃñÈÕ±¨  ¡·  Í·°æ  Í·Ìõ  ÉçÂÛ  Î»ÖÃ  ·¢±í  ³öÀ´  £¬  Õâ  ÔÚ  µ±Ê±  ÊÇ  ÆÆÀý  µÄ  ¡£
Ð´  ³öÀ´  ºó  £¬  ËÎÖ®µÄ  Í¬Ö¾  ¶Á  ÁË  £¬  Á¢¿Ì  Ëµ  £º  ·¢  ¡¶  ÈËÃñÈÕ±¨  ¡·  ¡£
ÕâÊÇ  Éú»î  ½Ìµ¼  ÎÒ  µÄ  £¬  Ò²ÊÇ  ÎÞÊý  Ó¢ÁÒ  ÃÇ  µÄ  ÏÊÑª  ¸ÐÕÙ  ÎÒ  µÄ  £¬  °Ñ  ÕâÖÖ  ÐÅÄî  Óë  Ä¿±ê  ¸¶Öî  Êµ¼ù  ÊÇ  ÎÒ  ¶àÄêÀ´  µÄ  Ô¸Íû  ¡£
Ò»ÖÖ  ÍÆÐ¶  ²»  µô  µÄ  ¡¢  ÉñÊ¥  µÄ  ¡¢  ³ç¸ß  µÄ  ÔðÈÎ¸Ð  ²úÉú  ÁË  £¬  Õâ  ¾Í  ÊÇ  ÈËÃÇ  Ëù  Ëµ  µÄ  ´´×÷  ³å¶¯  ¡£
ÎªÊ²Ã´  Ëµ  ÈËÃñÈºÖÚ  ÊÇ  ÕæÕý  µÄ  Ó¢ÐÛ  £¬  ÊÇ  ´´Ôì  ÀúÊ·  µÄ  ÕæÕý  ¶¯Á¦  £¿
Ëü  ÓÈÆä  Çå³þ  µØ  ¸æËß  ÎÒ  £¬  µÛ¹úÖ÷Òå  ¡¢  ·¨Î÷Ë¹  µÄ  ±¾ÐÔ  ÊÇ  Ê²Ã´  £¿
Ëü  Ò»·½Ãæ  Ê¹  ÎÒ  ÕæÕý  ¶®µÃ  £¬  Ê²Ã´  ÊÇ  µÐÈË  £¿
ÔÚ  ºº½­  Ç°Ïß  µÄ  ÈÕÈÕÒ¹Ò¹  £¬  ÎÒ  Ò»´Î  ÓÖ  Ò»´Î  µØ  Îª  Õ½Ê¿  ÃÇ  µÄ  Ó¢ÐÛ  ×³¾Ù  ¸Ð¶¯  ×Å  £¬  Ã¿Ê±Ã¿¿Ì  ¶¼  ´¦ÓÚ  °º·Ü  ¡¢  ¼¤¶¯  Ö®ÖÐ  £¬  ÒÔÖÁ  ¾Ã¾Ã  ÅÇ»²  ÔÚ  ÕóµØ  ÉÏ  £¬  Ñ°ÃÙ  ÄÇ  ×³ÁÒ  µÄ  ³¡¾°  £¬  Ñ°  »Ø  ÄÇ  ÕðÌì  µÄ  ÄÅº°  ¡­  ¡­
ÔÚ  ºº½­  ÄÏ  °¶  µÄ  ¶þÊ®¶àÌì  Àï  £¬  ÈýÊ®¶à¼Ü  µÐ»ú  ÂÖ·¬  ºäÕ¨  £¬  ³ÉÇ§ÉÏÍò  ¿Å  Õ¨µ¯  Ïò  µ¯ÍèÖ®µØ  ÇãÐº  £¬  µÐÈË  ÓÃ  ¾Å¸ö  ¶à  Ê¦  µÄ  ±øÁ¦  £¬  Ïò  ÎÒ  Ö¾Ô¸¾ü  ½«Ê¿  ¼áÊØ  µÄ  ÕóµØ  ÂÖ·¬  ½ø¹¥  ¡£
ÎÒ  È¥  ÁË  £¬  ×ß·Ã  ÁË  ÈýÊ®°Ë¾ü  £¬  ÉîÈë  µ½  Ò»¸ö¸ö  Á¬¶Ó  £¬  Ä¿¶Ã  ÁË  µÛ¹úÖ÷Òå  ÔÚ  ±ð¹ú  ÁìÍÁ  ÉÏ  µÄ  ÑªÐÈ  ±©ÐÐ  ¡£
µ±Ê±  £¬  ×éÖ¯ÉÏ  ²¢  Ã»ÓÐ  ½»¸ø  ÎÒÃÇ  ÆäËû  ÈÎÎñ  £¬  µ«ÊÇ  £¬  ´ó¼Ò  Ïëµ½  Ç°Ïß  È¥  µÄ  ÐÄÇé  ¶¼  Òì³£  ¼±ÇÐ  £¬  ÔÚ  ÎÒÃÇ  µÄ  ÇëÇó  ÏÂ  £¬  ÖÕÓÚ  À´µ½  Ç°Ïß  ¡£
µ½  ³¯ÏÊ  ºó  £¬  ¾­¹ý  ÉîÈë  ÃÀ¾ü  ·ýÂ²  Óª  µ÷²éÑÐ¾¿  £¬  Ð´³ö  ÁË  µ÷²é  ±¨¸æ  £¬  Íê³É  ÁË  ÈÎÎñ  ¡£
Õâ  Äêµ×  £¬  ×ÜÕþ  ÅÉ  ÎÒ  ºÍ  ÐÂ»ªÉç  µÄ  Í¬Ö¾  £¬  »¹ÓÐ  Ó¢¹²  µÄ  ÏÄ±ÓÈô  Í¬Ö¾  ×é³É  Ò»¸ö  Ð¡×é  £¬  ¸°  ³¯  ËÑ¼¯  ÁË½â  ÃÀ¾ü  µÄ  Çé¿ö  £¬  ÒÔ±ã  Õ¹¿ª  ÕþÖÎ  ¹¥ÊÆ  ¡£
£±£¹£µ£°Äê³õ  £¬  ÔÚ  ÄþÏÄ  µ±  ÍÅ  ÕþÎ¯  µÄ  ÎÒ  ±»  µ÷  µ½  ×ÜÕþÐû´«²¿  ¡£
¡®  ¿¹´ó  ¡¯  ¼è¿à  ¶ø  ³äÊµ  µÄ  Ñ§Ï°  Éú»î  £¬  ½ú²ì¼½±ßÇø  ¾üÃñ  »ðÈÈ  µÄ  Õ½¶·  ¾­Àú  £¬  ¼¤·¢  ÁË  ÎÒ  ´´×÷  µÄ  ÓûÍû  ¡£
£±£¹£³£·Äê  £¬  Ê®ÆßËê  µÄ  ÎÒ  ÔÚ  É½Î÷  Ç°Ïß  ²Î¼Ó  ÁË  °ËÂ·¾ü  £¬  Ëæºó  ÓÖ  À´µ½  ÑÓ°²  ¡£
Îº  ÀÏ  ¸æËß  ÎÒ  £¬  Ëû  ÉÙÄê  ´Ó¾ü  £¬  ¶Ô  ÈËÃñ¾ü¶Ó  Ò»ÍùÇéÉî  ¡£
àÖàÖßÕßÕ  µÄ  ¾üºÅ  Ïì  ÆðÀ´  µÄ  Ê±ºò  £¬  Ò»  Î»  Í··¢  ÓÐÐ©  »Ò°×  £¬  ´©  ×Å  Ò»Éí  ÍÊ  ÁË  É«  µÄ  ¾É  ¾ü×°  µÄ  ÀÏ±ø  ÒÑ  ÔÚ  È÷  Âú  ³¿êØ  µÄ  Â·ÉÏ  É¢²½  ÁË  ¡£
ÔÚ  ÈºÉ½  »·±§  µÄ  Ò»  ×ù  ÂÌÉ«  µÄ  ¾üÓª  Àï  £¬  ÎÒ  °Ý·Ã  ÁË  Ëû  ¡£
Ê±  ¸ô  ËÄÊ®ÎåÄê  µÄ  ½ñÈÕ  £¬  Õâ  Î»  ²¦¶¯  µ±Äê  Ê±´ú  ÇÙÏÒ  £¬  ³ª  Ïì  Ó¢ÐÛ  ÔÞ¸è  µÄ  ×÷Õß  ÓÖ  ÔõÑù  ÁË  ÄØ  £¿
ÎªÁË  ¹²ºÍ¹ú  µÄ  °²Äþ  Óë  ·±ÈÙ  £¬  ÎªÁË  ÈËÀà  ÕýÒå  Óë  ºÍÆ½  µÄ  ÊÂÒµ  £¬  ÖÐ»ªÃñ×å  µÄ  ÓÅÐã  ¶ùÅ®  ÃÇ  ¡°  ÐÛôñôñ  £¬  Æø°º°º  ¡±  µØ  ¿ç¹ý  Ñ¼ÂÌ½­  £¬  Ô¡Ñª·ÜÕ½  £¬  ×à  Ïì  Ò»ÇúÇú  Õð¾ª  ÊÀ½ç  µÄ  ¿­¸è  £¬  ¶àÉÙ  Äê  À´  ÈÔ  Ê¹  ÈËÃÇ  ½û²»×¡  µ´Æø»Ø³¦  £¬  åÚË¼  ²»ÒÑ  ¡£
ÌáÆð  ¡°  ÎºÎ¡  ¡±  Õâ¸ö  Ãû×Ö  £¬  ÈËÃÇ  »á  ¼Ç  Æð  ÔÚ  ÄÇ  ÅÚ»ð  ÏõÑÌ  µÄ  Õ½Õù  ËêÔÂ  Àï  £¬  Ò»  Æª  ëÚÖËÈË¿Ú  µÄ  ¡¶  Ë­  ÊÇ  ×î  ¿É°®  µÄ  ÈË  ¡·  ²¦¶¯  ÁË  Ê±´ú  µÄ  Âö²«  £¬  ÔÚ  °®ºÃ  ºÍÆ½  ºÍ  ÇÚÀÍ  ÉÆÁ¼  µÄ  ÈËÃÇ  ÐÄÁé  ÉÏ  ¼¤Æð  Ç¿ÁÒ  µÄ  Õðº³  Óë  ¹²Ãù  ¡£
²¿¶Ó  Ê×´Î  ×éÖ¯  ÐÂÐÍ  ¸ß¿Õ  ¸ßËÙ  ¼ß»÷»ú  Êµµ¯  ´ò°Ð  ÑµÁ·  £¬  Ëû  ºÍ  ÈýÃû  ´ó¶Ó  ³¤  µÚÒ»Åú  ¼Ý»ú  ·É  ÁÙ  °Ð³¡  ÉÏ¿Õ  £¬  ÒÔ  ¾«Õ¿  µÄ  ¼¼ÒÕ  £¬  ×¼È·  µØ  »÷ÖÐ  Ä¿±ê  ¡£
±»  ÓþÎª  ¡º  À¶Ìì  ´³½«  ¡»  µÄ  Ä³  ÍÅ  ÍÅ³¤  Íõ±¦½­  £¬  ÐÂ  »ú  ¸Ä×°  Ëû  µÚÒ»Åú  Íê³É  £¬  ÐÂ  ½ø  ¿ÎÄ¿  ÑµÁ·  Ëû  µÚÒ»Åú  ÉÏÌì  £¬  ÐÂ  »ú  Êµµ¯Éä»÷  Ëû  µÚÒ»Åú  ¼Ý»ú  Éý¿Õ  ¡£
È»ºó  ÓÖ  °Ñ  Ò»¸ö¸ö  ·ÉÐÐÔ±  ´ø  µ½  ¿ÕÖÐ  È¥  ¿àÁ·  £¬  Ê¹  ²¿¶Ó  Á·¾Í  Ò»Éí  ËæÊ±  Éý¿Õ  ×÷Õ½  µÄ  ¹ýÓ²  ±¾Áì  ¡£
Îª  °Ñ  ²¿¶Ó  ´¸Á¶  ³É  ÕæÕý  µÄ  ¡º  ³¤¿Õ  ÌúÈ­  ¡»  £¬  Ëû  ´øÁì  ¡º  Ò»°àÈË  ¡»  ¼Ý  Õ½Ó¥  Ì½ÏÕ  ´³¹Ø  £¬  ÃþË÷  ¾­Ñé  ¡£
¼ÝÊ»  ×Å  ÎÒ¹ú  Ä¿Ç°  ×î  ÏÈ½ø  µÄ  ¸ß¿Õ  ¸ßËÙ  ¼ß»÷»ú  µÄ  Ä³  º½¿Õ  ±øÍÅ  ÍÅ³¤  ÕÅÒåº÷  £¬  ÒÑ  °²È«  ·ÉÐÐ  Ò»Ç§ËÄ°Ù¶àÐ¡Ê±  £¬  ÊÇ  ºÏ¸ñ  µÄ  È«Ììºò  ·ÉÐÐÔ±  ¡¢  Ö¸»ÓÔ±  ¡¢  ½ÌÔ±  ¡£
Ê¦³¤  ´øÍ·  ·É  £¬  ÍÅ³¤  ´øÍ·  ·É  £¬  ´ó¶Ó  ³¤  ¡¢  ÖÐ¶Ó³¤  ´øÍ·  ·É  £¬  Ê¹  ÈËÃñ  ¿Õ¾ü  µÄ  Õ½¶·Á¦  ²»¶Ï  Âõ  Ïò  ÐÂ  µÄ  Ë®Æ½  ¡£
½ñÄê  ²¿¶Ó  ½øÐÐ  µÄ  º£ÉÏ  ÑµÁ·  ¡¢  Ë«  »ú  ´©ÔÆ  ¡¢  ³¬µÍ¿Õ  µÈ  ¸ßÄÑ  ¿ÎÄ¿  ÑµÁ·  £¬  Ëû  ¶¼  ¼á³Ö  ·É  µÚÒ»Åú  £¬  Ì½Ë÷  ¾­Ñé  £¬  Ö¸µ¼  ²¿¶Ó  ¡£
º½¿Õ±ø  Ä³  Ê¦  Ê¦³¤  Ö£ÈºÁ¼  £¬  ±»  ÓþÎª  ´¸Á¶  ¡º  ³¤¿Õ  ÌúÈ­  ¡»  µÄ  ´øÍ·ÈË  ¡£
ÔÚ  ¹ã´ó  ·ÉÐÐÔ±  µÄ  ¹²Í¬  Å¬Á¦  ÏÂ  £¬  ÖÕÓÚ  Ì½Ë÷  ³ö  ¡¶  ×î  ÐÂÐÍ  ¼ß»÷»ú  ³¬  ÊÓ¾à  ¿ÕÕ½  Õ½·¨  ¡·  ¡£
³¬  ÊÓ¾à  ¿ÕÕ½  Õ½·¨  £¬  ÊÇ  ¿Õ¾ü  ²¿¶Ó  ÃæÁÙ  µÄ  Õ¸ÐÂ  µÄ  ×÷Õ½  ¿ÎÌâ  £¬  ÀîËøÁÖ  ´øÁì  ¹¥¹Ø  Ð¡×é  Ê×ÏÈ  ´Ó  ÀíÂÛÉÏ  È¡µÃ  ÁË  Í»ÆÆ  £¬  È»ºó  ´øÍ·  ¼Ý»ú  Éý¿Õ  £¬  Ò»¸ö  ¶¯×÷  Ò»¸ö  ¶¯×÷  £¬  Ò»¸ö  Êý¾Ý  Ò»¸ö  Êý¾Ý  µØ  ÊÔ·É  ÑéÖ¤  ¡£
ÔÚ  ÊÔ  Ñµ  ÖÐÐÄ  ËùÓÐ  ÐÂ¼¼Êõ  ¡¢  ÐÂ  Õ½Êõ  ÊÔ·É  ¡¢  ÊÔÑé  ÖÐ  £¬  Ëû  ¶¼  ´øÍ·  ÆÆ  ÄÑ¹Ø  £¬  ´³  ¡º  ½ûÇø  ¡»  ¡£
¡º  Õâ  ±¦¹ó  µÄ  Ê±¼ä  £¬  ÊÇ  Ëû  Æ´Ãü  ´øÍ·  ·É  ³öÀ´  µÄ  ¡£
±»  ÓþÎª  ¡º  ·ÉÐÐ  ¹Ú¾ü  ¡»  µÄ  Ä³  ÊÔÑé  ÑµÁ·  ÖÐÐÄ  Ë¾ÁîÔ±  ÀîËøÁÖ  ÊÇ  ¿Õ¾ü  º½¿Õ±ø  Ê¦³¤  ÖÐ  ·É  µÃ  ×î¶à  µÄ  £¬  ½ØÖÁ  Ä¿Ç°  £¬  Ëû  ÒÑ  ÌáÇ°  Îå¸öÔÂ  ³¬¶î  Íê³É  ÁË  Äê¶È  ·ÉÐÐ  Ê±¼ä  Ö¸±ê  ¡£
ÐÂ  ½ø  ¿ÆÄ¿  ·É  ÔÚ  Ç°  £¬  ¸ßÄÑ  ¿ÎÄ¿  ·É  ÔÚ  Ç°  £¬  ¼±ÄÑ  ÏÕ  ÖØ  ÈÎÎñ  ·É  ÔÚ  Ç°  £¬  ÕâÊÇ  ¿Õ¾ü  º½¿Õ±ø  Ê¦  ¡¢  ÍÅ³¤  ¼á³Ö  Ê¼ÖÕ  µÄ  ¡º  ÅÅÍ·±ø  ¡»  ×÷·ç  ¡£
ÕýÊÇ  ÔÚ  ËûÃÇ  µÄ  ´øÁì  ÏÂ  £¬  È«  ¿Õ¾ü  Í·Áù¸öÔÂ  ³¬¶î  ¾Å¸ö°Ù·Öµã  Íê³É  ÁË  Äê¶È  ·ÉÐÐ  Ê±¼ä  Ö¸±ê  £¬  ËùÓÐ  ¾üÇø  ¿Õ¾ü  ¾ù  ÊµÏÖ  ÁË  Äê¶È  ¼Æ»®  Ö¸±ê  ¹ý°ë  µÄ  Ä¿±ê  ¡£
ËûÃÇ  ´øÍ·  ·ÉÐÐ  Ê±¼ä  Ö®  ¶à  £¬  ¸ßÄÑ  ¿ÎÄ¿  ¸²¸ÇÂÊ  Ö®  ¸ß  £¬  ÊÇ  ¿Õ¾ü  ½üÄêÀ´  Ëù  Ã»ÓÐ  µÄ  ¡£
¡º  °ËÒ»  ¡»  Ç°Ï¦  £¬  ¿Õ¾ü  ¸÷  º½¿Õ±ø  Ê¦  Ê¦³¤  ¡¢  ÍÅ³¤  Æ½¾ù  ·ÉÐÐ  Ê±¼ä  ¾ù  ³¬¹ý  ±¾  ²¿¶Ó  ·ÉÐÐÔ±  µÄ  Æ½¾ù  Ê±¼ä  £¬  ²»ÉÙ  ÒÑ  ³¬¶î  Íê³É  ÁË  ¹æ¶¨  µÄ  Äê¶È  ·ÉÐÐ  Ê±¼ä  Ö¸±ê  ¡£
·É  ÔÚ  ×î  Ç°Ãæ  µÄ  ÊÇ  ÌØ¼¶  ·ÉÐÐÔ±  ¡¢  Ê¦³¤  ÕÅÈºÖÎ  ¡£
×æ¹ú  ÄÏ·½  Ä³  ¿Õ¾ü  »ú³¡  £¬  Ëæ×Å  Ò»  ¿Å  ÂÌÉ«  ÐÅºÅµ¯  »®ÆÆ  ³¤¿Õ  £¬  Ò»  ¼Ü  ¼Ü  Õ½Ó¥  Åç  ×Å  ³ÁÀ×  °ã  µÄ  ÉùÀË  ÌÚ¿Õ  ¶ø  Æð  £¬  Ö±  ²å  À¶Ìì  ¡£
ÕâÐ©  ½øÈë  ¾ö²ß²ã  µÄ  ×¨¼Ò  ÃÇ  ´Ó  ¸ßµÈ  Ñ§¸®  µ¼µ¯  ×¨Òµ  ±ÏÒµ  ¿ç½ø  ¾üÓª  ºó  £¬  ³¤ÆÚ  ÔÚ  ²¿¶Ó  Ò»Ïß  ´ÓÊÂ  µ¼µ¯  Ê¹ÓÃ  ¼¼Êõ  µÄ  ¿ÆÑÐ  ¡¢  Ó¦ÓÃ  £¬  ÓÐ×Å  ·á¸»  µÄ  ×¨Òµ  ÀíÂÛ  £¬  ÓÖ  ³¤ÆÚ  Óë  ×÷Õ½  ²¿¶Ó  Ò»µÀ  ²Î¼Ó  ´óÐÍ  ÑÝÁ·  ºÍ  Êµµ¯  ·¢Éä  ÈÎÎñ  µÄ  ¼¼Êõ  ±£ÕÏ  ¡¢  °Ñ¹Ø  £¬  ½â¾ö  ¹ý  µ¼µ¯  ·¢Éä  ÑµÁ·  ÖÐ  Ðí¶à  ÖØ´ó  ¼¼Êõ  ÄÑÌâ  ¡£
¶þÅÚµ³Î¯  Áìµ¼  ÈÏÎª  £¬  ÈÃ  ÕâÐ©  ×¨¼Ò  ½øÈë  ±¾  ¼¶  Ê×³¤  ÐòÁÐ  £¬  ¿É  Ê¹  ¾ö²ß  ¼õÉÙ  Ê§Îó  £¬  ¶Ô  ÍÆ¶¯  µÚ¶þÅÚ±ø  ²¿¶Ó  ÏÖ´ú»¯  ½¨Éè  ½«  ·¢»Ó  ÖØÒª  ×÷ÓÃ  ¡£
×Ô  È¥Äê  Ê¼  £¬  ÔÚ  ¾üÎ¯  ºÍ  ×Ü²¿  µÄ  Ö§³Ö  ÏÂ  £¬  ÓÖ  ×÷  ³ö  ÁË  ÈÃ  ×Ü¹¤³ÌÊ¦  ½øÈë  Í¬¼¶  Ê×³¤  ÐòÁÐ  £¬  ²ÎÓë  ±¾  ¼¶  µ³Î¯  ¾ö²ß  µÄ  ¾ö¶¨  £¬  Ê¹  ÍùÈÕ  µÄ  ÕâÐ©  ¡°  Åä½Ç  ¡±  µ±  ÁË  ¡°  Ö÷½Ç  ¡±  £¬  ´Ó  ±£ÕÏ  ºóÌ¨  ×ßÉÏ  ÁË  ¾ö²ß  Ç°Ì¨  ¡£
Îª´Ë  £¬  ½üÄêÀ´  ¶þÅÚ  ³öÌ¨  ÁË  Ò»ÏµÁÐ  ÅàÑø  ºÍ  Ê¹ÓÃ  ÈË²Å  µÄ  Õþ²ß  £¬  ×é³É  ÁË  Ê×Åú  ×¨¼Ò  ¡°  ÖÇÄÒÍÅ  ¡±  ¡£
ÔÚ  ÖªÊ¶  ÃÜ¼¯  ¡¢  ¼¼Êõ  ¸´ÔÓ  µÄ  µÚ¶þÅÚ±ø  £¬  ÄÜ·ñ  ¿ÆÑ§  ¾ö²ß  £¬  ÊÂ¹ØÖØ´ó  ¡£
Ò»Åú  ¾«Í¨  µ¼µ¯  ¼¼Êõ  ×¨Òµ  ¡¢  ÓÖ  ÓÐ  ×éÖ¯  Áìµ¼  ÄÜÁ¦  µÄ  ×¨¼Ò  £¬  ´Ó  È¥Äêµ×  ¿ªÊ¼  Â½Ðø  ½øÈë  ½â·Å¾üµÚ¶þÅÚ±ø  ²¿¶Ó  ÍÅ  ÒÔÉÏ  ×÷Õ½  ²¿¶Ó  ¾ö²ß²ã  ¡£
£±£¹£¹£µÄê£±£°ÔÂ  ÕÅÕð  ÉÏ½«  £¨  ×ó  Ò»  £©  ½Ó¼û  ÑÖÏ£¾ü  £¨  ÓÒ  ¶þ  £©  Ê±  µÄ  ÇéÐÎ  ¡£
´Ó¶ø  Ê¹  ×æ¹ú  µÄ  ÖÐ³ÉÒ©  ÊµÏÖ  ÁË  ÀúÊ·ÐÔ  Í»ÆÆ  ¡£
£±£¹£¹£·Äê£±£²ÔÂ£¹ÈÕ  £¬  ÊÀ½ç  ×î  ÌôÌÞ  ×î  ÑÏ¸ñ  µÄ  Ò©Æ·  Éó²é  ²¿ÃÅ  ÃÀ¹ú£Æ£Ä£Á  ÔÚ  ÌýÈ¡  ÁË  ÑÖÏ£¾ü  µÈ  ÈË  µÄ  ´ð±ç  ºó  £¬  µÚÒ»´Î  ¸ø  Ò»ÖÖ  º¬ÓÐ  ¶àÖÖ  ³É  ·Ý  µÄ  ÌìÈ»  Ö²Îï  Ò©  ·¢·Å  ÁË  Í¨ÐÐÖ¤  ¡£
Éí¾­°ÙÕ½  µÄ  ¹²ºÍ¹ú  ÉÏ½«  ²»½ö  ÌýÈ¡  ÁË  ÑÖÏ£¾ü  ÑÐ¾¿  ³É¹û  µÄ  ¼òÒª  »ã±¨  £¬  »¹  ÐÀÈ»  Ãü±Ê  £º  ¡°  ¼Ì³Ð  ·¢Ñï  ÎÒ¾ü  ÓÅÁ¼  ´«Í³  £¬  Å¬Á¦  ÅÊµÇ  Ò½Ñ§  ¿Æ¼¼  ¸ß·å  ¡£  ¡±
£±£¹£¹£µÄê£±£°ÔÂ  £¬  ÑÖÏ£¾ü  Õý  Îª  Õâ¸ö  Ð¡  µÎ  Íè  ´´°ì  ÌìÊ¿Á¦ÁªºÏÖÆÒ©¹«Ë¾  Ê±  £¬  Ê±  ÈÎ  ÖÐÑë¾üÎ¯  ¸±  Ö÷Ï¯  µÄ  ÕÅÕð  ÉÏ½«  ÌýËµ  ÁË  ËûÃÇ  µÄ  ÊÂ¼£  £¬  ÓÚÊÇ  ÔÚ  Ìì½ò  ÊÓ²ì  µÄ  ÈÕ³Ì±í  ÉÏ  ÓÖ  ¼ÓÉÏ  ÁË  £²£µ£´Ò½Ôº  ¡£
£±£¹£¹£¶Äê  ¸´·½  µ¤²Î  µÎ  Íè  ÏÈºó  ±»  ÆÀÎª  È«¾ü  ¿ÆÑ§¼¼Êõ  ½ø²½  ³É¹û  ¶þµÈ  ½±  £¬  ÊÀ½ç  ´«Í³  Ò½Ñ§  ¡°  ³¬ÈË  ±­  ¡±  ÓÅÐã  ³É¹û  ½±  £¬  ²¢  »ñ  ÎÀÉú²¿  ¡°  ¹ú¼Ò  ÖÊÁ¿  ±ê×¼  Ö¤Êé  ¡±  ¡£
²»¾Ã  £¬  ÅúÊ¾  Í¬Òâ  Ã¿  Î»  ¸ßÔ­  ¹Ù±ø  Åä±¸  £´Æ¿  ÌìÊ¿Á¦  ¸´·½  µ¤²Î  µÎ  Íè  ¡£
´Ó  ¸ßÔ­  »ØÀ´  £¬  ÂíÓÑÇ«  Á¢¼´  Æð²Ý  ±¨¸æ  £¬  ½¨Òé  ÔÚ  ¸ßÔ­  Ò©Ïä  ÄÚ  Åä±¸  ÌìÊ¿Á¦  ¸´·½  µ¤²Î  µÎ  Íè  ¡£
¿´µ½  ÂíÓÑÇ«  ³Ô  ÁË  ¼¸Á£  Ïñ  ¡°  ÈÊ  µ¤  ¡±  Ò»Ñù  µÄ  Ò©Íè  £¬  ¾¹È»  Ææ¼£  °ã  µØ  ÔÚ  ¼¸·ÖÖÓ  ÄÚ  Ïû³ý  ¡°  ¸ßÉ½·´Ó¦  ¡±  È±Ñõ  Ö¢  £¬  ËæÐÐ  µÄ  ¾üÇø  ÓÐ¹Ø  Í¬Ö¾  ³Ô  ÁË  Ò»  ¾ª  £¬  Ëæ¼´  ÒªÇó  ¸ø  ¸ßÔ­  ²¿¶Ó  Åä  Ò»µã  ¡£
Ò²  ¾Í  Ò»»á¶ù  £¬  ÎÀÉúÔ±  ¸Õ¸Õ  ´ò¿ª  ¼±¾È  Ïä  £¬  Ëû  ÒÑ¾­  ¸Ðµ½  Ð©Ðí  ÇáËÉ  £¬  ÓÖ  ¹ý  ÁË  £µ·ÖÖÓ  Ö¢×´  È«²¿  ÏûÊ§  ÁË  ¡£
¹¤×÷  Íê±Ï  £¬  ÂíÓÑÇ«  ¸Õ  ×ß  ÁË  ²»  µ½  £²£°·ÖÖÓ  £¬  Í»È»  ¾õµÃ  ÐÄ  ÃÆ  £¬  ºôÎü  ¶Ì´Ù  £¬  Ëû  ÂíÉÏ  ÒâÊ¶µ½  ÕâÊÇ  ×î  ¿ÉÅÂ  µÄ  ¸ßÔ­  ·´Ó¦  £¬  ¾Í  ¸Ï½ô  È¡³ö  µÎ  Íè  £¬  Á¬  Êý  ¶¼  Ã»  Êý  £¬  µ¹  ½ø  ¿Ú  Àï  Ê¹¾¢  ½À  Ëé  £¬  º¬  ÔÚ  Éà  ÏÂ  ¡£
ÒòÎª  ²Î¼Ó  ¹ý  ÌìÊ¿Á¦  ¸´·½  µ¤²Î  µÎ  Íè  µÄ  ¼ø¶¨»á  £¬  Ëû  ´øÀ´  ¼¸Æ¿  ÒÔ·À  ²»²â  ¡£
£±£¹£¹£¶Äê£¹ÔÂ  £¬  ×ÜºóÇÚ²¿ÎÀÉú²¿Ò©Æ·Æ÷²Ä¾Ö  µÄ  ÂíÓÑÇ«  ´óÐ£  À´µ½  ÎÒ¹ú  Óë  ¼ª¶û¼ªË¹Ë¹Ì¹  ½ÓÈÀ  µÄ  ±ß·À  Õ¾  µ÷²é  ¸ßÔ­  ²¿¶Ó  ÌØÊâ  ÓÃÒ©  ×´¿ö  ¡£
ºú  ½ÌÊÚ  ´Ó´Ë  Ã¿  ¸ô  Ò»¶Î  Ê±¼ä  ¾ÍÒª  ÍÐ  ÈË  ¸ø  Ëû  ÉÓ  ¡°  ¸´·½  µ¤²Î  µÎ  Íè  ¡±  ¡£
ÓÖ  ÓÐ  Ò»´Î  £¬  Âí¸´ÏÈ  ½ÌÊÚ  Ç°Íù  ÖØÇì  £¬  ÔÚ  »ð³µ  ÉÏ  £¬  Í»È»  Åöµ½  Ò»  Î»  ´Ó  Ì¨Íå  ¹éÀ´  µÄ  ºú  ½ÌÊÚ  ÐÄÔà²¡  ·¢×÷  £¬  Ëû  Á¢¼´  À´µ½  ²¡ÈË  ¸úÇ°  £¬  ÄÃ  ³ö  ×Ô¼º  ±¸ÓÃ  µÄ  ¡°  ¸´·½  µ¤²Î  µÎ  Íè  ¡±  £¬  ÈÃ  ²¡ÈË  º¬  ÔÚ  ×ì  Àï  £¬  ¼¸·ÖÖÓ  ºó  £¬  ²¡ÈË  »Ö¸´  ÁË  Æ½¾²  ¡£
¼¸·ÖÖÓ  ¹ýÈ¥ÁË  £¬  Âí¸´ÏÈ  ¸Ð¾õ  Ö¢×´  ÏûÊ§  £¬  ÐÄÔà  »Ö¸´  ÁË  Õý³£  ¡£
Ëû  ºÁ²»ÓÌÔ¥  µ¹  ³ö  £±£°¶àÁ£  º¬  ÔÚ  ¿ÚÖÐ  ¡£
Ëû  Ãþ  ÁË  Ãþ  ÒÂ¶µ  £¬  Ô­À´  ³£ÓÃ  µÄ  ÏõËá  ¸ÊÓÍ  Ã»ÓÐ  ´ø  £¬  µ¹ÊÇ  Ãþ  ³ö  ÁË  ¸Õ  ÔÚ  Ìì½ò  ²Î¼Ó  ¸´·½  µ¤²Î  µÎ  Íè  ¼ø¶¨»á  Ê±  ·¢¸ø  Ã¿  Î»  ×¨¼Ò  ÆÀÎ¯  µÄ  ÑùÆ·  Ò©  ¡ª  ¡ª  ¡ª  ÌìÊ¿Á¦  ¸´·½  µ¤²Î  µÎ  Íè  ¡£
Í»È»  £¬  Âí¸´ÏÈ  ¸Ð¾õ  ÐØ¿Ú  ±ïÃÆ  £¬  Ëû  ÒâÊ¶µ½  ÕâÊÇ  ¸ß¿Õ  È±Ñõ  ÓÕÊ¹  ÐÄÔà²¡  ¸´·¢  ¡£
¾Í  ÔÚ  ²Î¼Ó  Íê  ¸´·½  µ¤²Î  µÎ  Íè  ¼ø¶¨»á  ²»¾Ã  £¬  ¿Õ¾ü×ÜÒ½Ôº  ÐÄ  ÄÔ  Ñª¹Ü  ²¡  ×¨¼Ò  Âí¸´ÏÈ  ·ÉÍù  À¥Ã÷  ¡£
Õâ¸ö  Ð¡  µÎ  Íè  ÎÊÊÀ  ²»  µ½  Ò»Äê  £¬  µ±  Ëü  »¹ÊÇ  ¿ÆÑÐ  ²úÆ·  µÄ  Ê±ºò  £¬  ¾Í  Ñ¸ËÙ  ÒÔ  Æä  ÆæÌØ  µÄ  ÁÆÐ§  Õ÷·þ  ÁË  ËùÓÐ  ÖªµÀ  ²¢  ³¢ÊÔ  ·þÓÃ  ¹ý  µÄ  ÈË  ¡£
ÔÚ  ÊµÑé  ÓÃ  µÄ  Ð¡  ºÐ×Ó  Àï  £¬  Ö»ÓÐ  ÈÊ  µ¤  ÄÇÃ´  ´ó  µÄ  Ð¡  µÎ  Íè  ÀÁÉ¢  µØ  ¶Ñ  ÔÚ  Ò»Æð  £¬  °ëÍ¸Ã÷  µÄ  Ð¡  ¿ÅÁ£  £¬  ¸ö¸ö  ·º  ×Å  ºìºÖÉ«  ¹âÔó  £¬  Ïñ  Ò»  ´®  Ð¡ÇÉ  µÄ  Âêè§  ¡£
Ö±µ½  ÓÐÒ»Ìì  £¬  ËûÃÇ  È·ÐÅ  Ã¿´Î  ÍÂ  ³öÀ´  µÄ  Ð¡  ¶«Î÷  Õæ  µÄ  ¶¼  Ò»Ä£Ò»Ñù  ÁË  £¬  ËûÃÇ  Õâ  ²Å  ÏàÐÅ  £¬  ¹ûÊµ  ¾Í  ÔÚ  ÑÛÇ°  £¬  µÎ  Íè  µÎ  ³É  ÁË  ¡£
ÖØ¸´  £¬  ÔÙ  ÖØ¸´  £¬  Ëµ²»Çå  ÓÖ  ÖØ¸´  ÁË  ¶àÉÙ  ´Î  ¡£
¿ÆÑ§  µÄ  ÑÏ½÷  ¸æËß  ËûÃÇ  £¬  Õâ  Ò»´Î  »¹  ²»ÄÜ  È·¶¨  µ½µ×  ÊÇ  ±ØÈ»  »¹ÊÇ  Å¼È»  ¡£
¿ÉÊÇ  £¬  À´²»¼°  ¼¤¶¯  £¬  »¹  ²»¸Ò  »¶ºô  ¡£
¾Í  ÕâÑù  ÓÖ  »¨  ÁË  ½ü  Á½¸öÔÂ  µÄ  Ê±¼ä  £¬  Ò»Ìì  £¬  ËûÃÇ  ×ÔÖÆ  µÄ  ÄÇ  Ì¨  ÍÁ  µÎ  Íè  »ú  ÖÕÓÚ  ÍÂ³ö  ÁË  ËûÃÇ  Ëù  ÐèÒª  µÄ  ÄÇÖÖ  µÎ  Íè  £¬  ´óÐ¡  ¡¢  ÐÎ×´  ¡¢  ÎÂ¶È  ¡¢  ¸É  É¢  ¶È  £¬  ¶¼  ±È½Ï  ÀíÏë  ¡£
Óë´ËÍ¬Ê±  £¬  ÎüÈ¡  ¸´·½  µ¤²Î  Æ¬  ÔÚ  ÖÊÁ¿  ¿ØÖÆ  ·½Ãæ  Ã»ÓÐ  Ã÷È·  Êý¾Ý  ÒÔÖÂ  ÎÞ·¨  ±£Ö¤  ÖÊÁ¿  ºÍ  ¼à¿Ø  µÄ  ½ÌÑµ  £¬  ËûÃÇ  ²ÉÓÃ  £¹£°Äê´ú  ÖÐÒ©  ÖÆ¼Á  ÏÈ½ø  ³É¹û  £¬  ÀûÓÃ  ¸ßÐ§  ÒºÏàÉ«Æ×·¨  ¿ØÖÆ  º¬Á¿  £¬  ´Ó¶ø  Îª  È·±£  ÖÊÁ¿  £¬  È·±£  Éè¼Æ  ÁÆÐ§  ½¨Á¢  ÁË  ²»¿É  ÖÊÒÉ  µÄ  »ù´¡  ¡£
½¥½¥  µØ  £¬  ÄÇ  ½¿µÎµÎ  µÄ  Ð¡  ¶«Î÷  Ô½À´Ô½  Ìý»°  ÁË  £¬  Ô½À´Ô½  ³ÉÊì  ÁË  ¡£
°´ÕÕ  ÐÅ  ÖÐ  µÄ  Ö¸µã  £¬  ÑÖÏ£¾ü  ºÍ  Ëû  µÄ  ÖúÊÖ  ÖØÐÂ  µ÷Õû  ÎÂ¶È  ¿ØÖÆ  £¬  ¼Ó  ³¤  ÀäÈ´  Ê±¼ä  £¬  ½µµÍ  ÒºÌå  ÎÂ¶È  ¡­  ¡­  Ò»±é  ÓÖ  Ò»±é  £¬  Ò»´Î  ÓÖ  Ò»´Î  £¬  Ò»Ìì  ÓÖ  Ò»Ìì  ¡£
Õâ  Î»  ×¨¼Ò  ¾Í  ÊÇ  ¹úÄÚ  ÖÆ¼Á  Ñ§  È¨Íþ  Óá»ÝÇÙ  £¬  Ëû  ÎÞË½  µØ  ½â´ð  ÁË  ÑÖÏ£¾ü  Åöµ½  µÄ  ÄÑÌâ  ¡£
ÊµÑéÊÒ  ½â¾ö  ²»  ÁË  ÎÊÌâ  £¬  ËûÃÇ  ÓÖ  »Øµ½  Í¼Êé¹Ý  ºÍ  ×ÊÁÏÊÒ  £¬  ×îºó  £¬  ÓÖ  Ð´ÐÅ  Çë½Ì  ×¨¼Ò  ¡£
¿É  ¾Í  ÕâÃ´  Ò»µãµã  £¬  ËûÃÇ  °Ñ  Ã¿Ìì  µÄ  ÐÝÏ¢  ºÍ  ÆäËû  Ò»ÇÐ  ÊÂÎñ  Ëù  ÐèÒª  µÄ  Ê±¼ä  Ñ¹Ëõ  µ½  ×îµÍ  ÏÞ¶È  £¬  ²¢  ÕûÕû  »¨  È¥  £¶£°¸öÈÕÈÕÒ¹Ò¹  £¬  »¹ÊÇ  ²»ÄÜ  ÈçÔ¸  ¡£
³£³£  ÊÇ  ÆäÖÐ  µÄ  Ò©Îï  º¬Á¿  ¹»  ÁË  £¬  È´  ²»  ³ÉÐÎ  £»  ÒªÃ´  ³ÉÐÎ  ÁË  £¬  º¬Á¿  È´  ÓÖ  ²î  ÄÇÃ´  Ò»µãµã  ¡£
ÎÂ¶È  ²»  ¡°  ÕýºÃ  ¡±  ÄÇÃ´  ÎÂ  £¬  ÄÇ  Ð¡  ¶«Î÷  Ò»  ³öÀ´  ÓÖ  Õ³  ÔÚ  Ò»Æð  ¡£
±È·½  £¬  ¸ß¶È  ²»  ¡°  ÕýºÃ  ¡±  ÄÇÃ´  ¸ß  £¬  ÄÇ  Ð¡  Ð¡  µÄ  µÎ  Íè  ¾Í  ²»¿Ï  ±£³Ö  Ëü  ¡°  ³öÉú  ¡±  Ê±  µÄ  ÐÎ×´  ¡£
Õâ  ÓÖÊÇ  Ò»  µÀ  ÄÑ¹Ø  £¬  ÒòÎª  µÎ  Íè  µÄ  ÎÂ¶È  £¬  Õ³  ¶È  £¬  º¬Á¿  £¬  ·½·½ÃæÃæ  £¬  Ï¸Ö¦Ä©½Ú  £¬  ÄÄ  Ò»¸ö  »·½Ú  ¹Ë¼°  ²»  µ½  £¬  Ëü  ¶¼  Å¤ÄóÄó  ¡¢  ½¿µÎµÎ  µØ  ²»¿Ï  ³É  ¸ö  ÐÎ  ¡£
È»ºó  £¬  ¾Í  ÀûÓÃ  Õâ¸ö  ¼È  ÏÖ´ú  ÓÖ  Ô­Ê¼  µÄ  ¡°  »úÆ÷  ¡±  ¿ªÊ¼  Ò»¸ö¸ö  µØ  µÎ  ¡£
ËùÒÔ  £¬  ÑÖÏ£¾ü  ºÍ  Ëû  µÄ  ÖúÊÖ  Ê×ÏÈ  Éè¼Æ  ÖÆ³É  ÁË  Ò»Ì×  ¼òµ¥  µÄ  µÎ  Íè  Éè±¸  £¬  °üÀ¨  µÎ  Íè  Ë®  ¡¢  ±£ÎÂ  Â©¶·  ¡¢  ¹ø  ¡¢  µÎ  Í·  ²£Á§  ¹Ü  µÈµÈ  ¡£
Ò½Ñ§  ÎÄÏ×  ±íÃ÷  £¬  µÎ  Íè  ¼ÁÐÍ  ×î³õ  µÄ  ³¢ÊÔ  Ê¼  ÓÚ  ±¾ÊÀ¼Í£µ£°Äê´ú  ÒÔÇ°  £¬  µ«  µ±Ê±  ËÆºõ  ¶¼ÊÇ  Ê§°Ü  µÄ  ¼ÇÂ¼  ¡£
ÓÈÆäÊÇ  ÒÔ  µ¤²Î  Îª  Ô­ÁÏ  ×ö³É  ÕâÖÖ  µÎ  Íè  ¡£
ÏÖÔÚ  £¬  ¶Ô  ÑÖÏ£¾ü  À´Ëµ  £¬  ×î´ó  µÄ  ÄÑµã  ÊÇ  ÈçºÎ  °Ñ  ÀíÂÛÉÏ  µÄ  µÎ  Íè  ±ä³É  ÏÖÊµ  ÖÐ  µÄ  µÎ  Íè  ¡£
µ±È»  £¬  ÍùÍù  ÀíÂÛÉÏ  ½â¾ö  ÁË  µÄ  ÎÊÌâ  £¬  ÔÚ  Êµ¼ù  ÖÐ  »¹  Ðè  Í¨¹ý  ·´·´¸´¸´  Ðí¶à´Î  Ê§°Ü  ºÍ  ³É¹¦  µÄ  ÊµÑé  ºÍ  ¸Ä½ø  £¬  ×îÖÕ  ²Å  ÄÜ  ÓÐ  Ò»¸ö  Ô²Âú  µÄ  ´ð°¸  ¡£
Õâ  ²»ÄÜ  ²»ÊÇ  ÖÐÒ©  ×ßÏò  ÏÖ´ú»¯  ¡¢  »À·¢  Æä  Çà´º  µÄ  Ò»´Î  Àï³Ì±®  Ê½  µÄ  ¸ïÃü  ¡£
¼òÑÔÖ®  £¬  Èç¹û  ÕâÖÖ  ÉèÏë  ³É¹¦  £¬  ³ýÁË  Ò©  µÄ  Ô­ÁÏ  ºÍ  ´¦·½  »¹ÊÇ  ´«Í³  ÖÐÒ©  µÄ  ¼Ì³Ð  £¬  ´Ó  ÖÆ±¸  ¹¤ÒÕ  £¬  µ½  ¼ÁÐÍ  µÄ  ¸ïÐÂ  £¬  ´Ó  ×éºÏ  ·½Ê½  £¬  µ½  ×îÖÕ  ÁÆÐ§  £¬  ¶¼  ×¢Èë  ÁË  ÏÖ´ú  Î÷·½  Ò½Ñ§  µÄ  ÊÖ¶Î  ºÍ  ¿ÆÑ§  ·½·¨  ¡£
ÕâÖÖ  ÐÂ  µÄ  Åä·½  ºÍ  ¼ÁÐÍ  ½«  ³¹µ×  °ÚÍÑ  ´«Í³  ÖÐÒ©  µÄ  ´éºÏ  ·½Ê½  £¬  ²»ÔÙ  ÊÇ  £±£±£²  µÄ  ¸÷ÖÖ  Ô­Ê¼  Ò©ÁÏ  µÄ  »ìºÏ  Ìå  £¬  ¶øÊÇ  ÕæÕý  ¾ßÓÐ  ÎïÀí  ¹¦ÓÃ  ºÍ  »¯Ñ§·´Ó¦  ÒÔ¼°  ÖÊÁ¿  Ïà»¥  ×ª»»  Ïà»¥  ·¢Éú  ×÷ÓÃ  µÄ  ¡¢  ¾ßÓÐ  ¿ÆÑ§  ÒâÒå  µÄ  ¿Ú·þ  Ò©  ¡£
ÖÁ´Ë  £¬  ÒÔ  µ¤²Î  ÖÐ  ×î  ÓÐÐ§  µÄ  Ë®ÈÜÐÔ  ³É  ·Ý  µ¤²Î  ËØ  ×÷  Ö÷  Ò©  £¬  ÓÖ  Åä  ÒÔ  ±ùÆ¬  ºÍ  ÈýÆß  ÖÐ  µÄ  ÓÐÐ§  ³É  ·Ý  £¬  ÒÔ  µÎ  Íè  µÄ  ÐÎÊ½  ÖÆ³É  ³ÉÒ©  µÄ  ÉèÏë  ÐÎ³É  ÁË  ¡£
ÕâÊ±ºò  £¬  ÑÖÏ£¾ü  µÄ  ÖúÊÖ  Çë½Ì  Ò»  Î»  ºÜ  ÓÐ  ÔìÒè  µÄ  ×¨¼Ò  £¬  ´Ó  ÀíÂÛÉÏ  ½â¾ö  ÁË  °Ñ  µ¤²Î  ÖÐ  ×î  ÓÐÐ§  µÄ  Ë®ÈÜÐÔ  ³É  ·Ý  µ¤²Î  ËØ  µÎ  ³É  µÎ  Íè  µÄ  ÎÊÌâ  ¡£
ÓÐ  ÕâÑù  µÄ  Ò½Ôº  ×÷  ±³¾°  £¬  ¸ø  ÑÐ¾¿  ¹¤×÷  ´øÀ´  ºÜ  ´ó  ºÃ´¦  ¡£
µ±È»  £¬  £²£µ£´Ò½Ôº  ¹æÄ£  ºÜ  ´ó  £¬  Ò½Êõ  ¾«Õ¿  £¬  ÔÚ  ¾ü  ÄÚÍâ  ¶¼  ºÜ  ÓÐ  Ó°Ïì  ¡£
Õâ  ¶Ô  ËûÃÇ  ´Ëºó  µÄ  Õû¸ö  ÑÐÖÆ  ¹¤×÷  µì¶¨  ÁË  ·Ç³£  ÔúÊµ  µÄ  »ù´¡  ¡£
¾­¹ý  ÕâÐ©  ÃþË÷  £¬  ÑÖÏ£¾ü  ºÍ  Ëû  µÄ  ÖúÊÖ  ¶Ô  ÈýÖÖ  Ö÷Òª  Ò©  µÄ  Ò©ÐÔ  ÓÐ  ÁË  ³ä·Ö  µÄ  ÕÆÎÕ  £¬  ²¢  ÒÑ  ½Ó½ü  ¾«È·  µØ  ÕÆÎÕ  Õâ  ÈýÖÖ  Ò©  µÄ  ÓÐÐ§  »¯Ñ§  ³É  ·Ý  ¡£
¸´·½  µ¤²Î  Æ¬  ÖÐ  µÚ¶þÎ¶  Ö÷  Ò©  ÈýÆß  µÄ  Ö÷Òª  ÓÐÐ§  ³É  ·Ý  ÊÇ  ÈýÆß  ×ÜÔíß°  ¡£
ÕâÖÖ  ³É  ·Ý  ±È  Í¨³£  ÓÃ  µÄ  µ¤²Î  Íª  »¹Òª  ÓÐÐ§  ¡£
Í¨¹ý  ²éÔÄ  ÎÄÏ×  £¬  ËûÃÇ  ·¢ÏÖ  £¶£°Äê´úÄ©  £¬  Ò»Ð©  ÑÐ¾¿  ÈËÔ±  ÒÑ  ·¢ÏÖ  £¬  µ¤²Î  ÖÐ  ÓÐ  Ò»ÖÖ  Ë®ÈÜÐÔ  ³É  ·Ý  £¬  Ãû  ½Ð  µ¤²Î  ËØ  ¡£
¼ÈÈ»  ¸´·½  µ¤²Î  Æ¬  µÄ  ÁÆÐ§  ²»´í  £¬  ÒÔ  ¸´·½  µ¤²Î  Æ¬  µÄ  Åä·½  Îª  »ù´¡  £¬  ÔËÓÃ  ¿ÆÑ§  ·½·¨  ÅªÇå  Æä  Ò©Àí  ¡¢  ¶¾ÐÔ  ¡¢  ÓÐÐ§  »¯Ñ§  ³É  ·Ý  £¬  ÒÔÖÁ  ÖÆ±¸  ¹¤ÒÕ  ¡¢  ÖÊÁ¿  ±ê×¼  ºÍ  ÁÙ´²  ÁÆÐ§  £¬  ÔÙ  ½øÐÐ  ÐÂ  µÄ  ×éºÏ  £¬  ¿ÉÍû  »á  ÓÐ  ÐÂ  ·¢ÏÖ  ¡¢  ÐÂ  ³É¹û  ¡£
Ë³×Å  Õâ  Ìõ  Ë¼Â·  £¬  ÏßË÷  Ò»ÌìÌì  Ã÷ÀÊ  ÆðÀ´  ¡£
ÓÈÆäÊÇ  ÖÐ³ÉÒ©  £¬  Òª  ´ïµ½  ¸ßÐ§  ¡¢  ³¤Ð§  ¡¢  ¶¾  ¸±×÷ÓÃ  µÍ  ¡¢  ¿ØÖÆ  ÑÏ¸ñ  ¡¢  ¶¨Ïò  ¾«È·  £¬  ÊÇ  Ñ¡Ôñ  ÀàËÆ  Î÷Ò©  ÖÐ  µÄ  Æ¬¼Á  ¡¢  ×¢Éä  Òº  £¬  »¹ÊÇ  Ñ¡Ôñ  ´«Í³  µÄ  ÖÐ³ÉÒ©  µÄ  Íè  ¡¢  É¢  ¡¢  ¸à  ¡¢  µ¤  ¡¢  ¾Æ  µÈ  £¬  ¼ÈÒª  ÊÓ  Ò©Îï  Ô­ÁÏ  µÄ  ÓÐÐ§  ³É  ·Ý  ¶ø  ¶¨  £¬  ÓÖÒª  ÊÓ  Ëù  Òª  ´ïµ½  µÄ  ÁÆÐ§  ¶ø  ¶¨  ¡£
ÑÖÏ£¾ü  ºÍ  Ëû  µÄ  ÖúÊÖ  ºÜ¿ì  ×¢Òâ  µ½  £¬  Ò©Îï  µÄ  ÓÅÁÓ  ³ý  ÆäÖÐ  Ëù  º¬  µÄ  ÓÐÐ§  ³É  ·Ý  Íâ  £¬  ¼ÁÐÍ  Ò²  ÍùÍù  Æð  ×Å  ºÜ  ÖØÒª  µÄ  ×÷ÓÃ  ¡£
¶àÉÙ  ´Î  Ã»  ºÍ  ¶ù×Ó  Ò»Æð  ¹ý  ÖÜÄ©  £¬  Ëû  ²»  ÖªµÀ  £¬  ¶àÉÙ  ´Î  Ò»¼Ò  Èý¿Ú  Ã»  ÄÜ  ³Ô  ¹ý  Ò»  ¶Ù  ÍÅÔ²  ·¹  £¬  Ëû  Ò²  ²»  ÖªµÀ  £¬  Ëû  ÐÄÀï  µëÄî  µÄ  Î¨  ÓÐ  ÄÇ  ÃÎÏë  ÖÐ  µÄ  ÐÂÒ©  ¡£
×Ô´Ó  ÓÐ  ÁË  ÑÐÖÆ  ÐÂÒ©  µÄ  Ïë·¨  £¬  Ò½ÔºÖÆ¼ÁÊÒ  ¾Í  ³É  ÁË  ÑÖÏ£¾ü  ´ô  µÄ  Ê±¼ä  ×î  ³¤  µÄ  µØ·½  £¬  Ð¡  Ð¡  ÊµÑéÊÒ  µÄ  µÆ¹â  ³£³£  ´Ó  °øÍí  ÁÁ  µ½  ÌìÃ÷  ¡£
¶ø  ²»ÊÇ  Ö»  ÖØ¸´  ´«Í³  µÄ  Íè  ¡¢  É¢  ¡¢  ¸à  ¡¢  µ¤  ºÍ  ¼òµ¥  µÄ  ¸´·½  ÖÆÆ¬  ¡£
ÁíÒ»·½Ãæ  £¬  ÓÖÒª  ¸Ä±ä  Æä  ×÷Îª  ÖÐÒ©  ¹ÌÓÐ  µÄ  ²»×ã  ºÍ  È±º¶  £¬  ÖîÈç  ¸Ä±ä  Ö»ÓÐ  Âý  ¹¦  µÄ  ±¾ÐÔ  £¬  Ôö¼Ó  ¾È¼±  µÄ  ¹¦ÄÜ  £¬  ÔÚ  Åä·½  ¡¢  ¼ÁÐÍ  ·½Ãæ  ¶¼  ÓÐËù  Í»ÆÆ  ¡£
ÏÔÈ»  £¬  Òª  ÈÃ  ÖÎÁÆ  ÐÄÑª¹Ü  ÄÔ  Ñª¹Ü  ¼²²¡  µÄ  ÖÐÒ©  ÕæÕý  ³¬·²  ÍÑË×  £¬  ¿Ë  ²¡  ÖÆÊ¤  £¬  Ò»·½Ãæ  Ö»ÓÐ  Õ¾  ÔÚ  Ç°ÈË  µÄ  ¼ç°ò  ÉÏ  £¬  ÒÔ  µ¤²Î  Îª  ÒÀÍÐ  £¬  ÔÚ  µ¤²Î  ÉÏ  ×öºÃ  ÎÄÕÂ  ¡£
Õâ  ÕýÊÇ  ËùÓÐ  ÖÐÒ©  µÄ  ±¾ÐÔ  Ö®Ò»  £¬  Ò²ÊÇ  Æä  È±º¶  ËùÔÚ  £¡
ÔÚ  ÕâÑù  µÄ  ½ô¼±  ¹ØÍ·  £¬  ÔÙ  ºÃ  µÄ  µ¤²Î  Æ¬  Ò²  ÎÞ·¨  ÅÉ  ÉÏ  ÓÃ³¡  ¡£
È»¶ø  £¬  ×÷Îª  ÖÐÒ©  £¬  ¸´·½  µ¤²Î  Æ¬  µÄ  ÁÆÐ§  ÈÔÈ»  ÊÇ  ÈËÃÇ  Ëù  Ëµ  µÄ  ÄÇÖÖ  ¡°  Âý  ¹¦  ¡±  £¬  ¶ø  ¹ÚÐÄ²¡  ¡¢  ÐÄ½ÊÍ´  µÄ  ·¢×÷  ´ó¶àÊý  ¼û  À×  ¾Í  ÊÇ  Óê  £¬  ÍùÍù  Ò»Á½¸öÐ¡Ê±  ÄÚ  ¾Í  ¶á  ×ß  ²¡ÈË  µÄ  ÉúÃü  £¬  »ò  ÈÃ  »¼Õß  ÎÔ´²²»Æð  ¡£
ÆäÖÐ  ×î  ÊÜ  Çàíù  µÄ  ¾Í  ÊÇ  ¸´·½  µ¤²Î  Æ¬  ¡£
ÓÐ  ÁË  Õâ¸ö  Ö÷½Ç  £¬  ÒòÎª  Åä½Ç  µÄ  ²»Í¬  £¬  ±ã  ³öÏÖ  ÁË  ÁÖÁÖ×Ü×Ü  Ðí¶à  µ¤²Î  Àà  Ò©Îï  ¡£
Í¨¹ý  ÔÚ  ÖÐÒ½Ò©  ±¦¿â  Àï  Ñ°ÕÒ  ÏßË÷  £¬  Ëû  ·¢ÏÖ  ÁË  µ¤²Î  Õâ¸ö  Ò½ÖÎ  ÐÄÑª¹Ü  ¼²²¡  µÄ  Ö÷½Ç  £¬  Ëü  ÊÇ  µØµØµÀµÀ  µÄ  ÌìÈ»  Ö²Îï  ¡£
¾¡¹Ü  Ã»ÓÐ  Âú¸¹  µÄ  Ñ§ÎÊ  £¬  Ò²  ÎÞ  ·á¸»  µÄ  ¾­Ñé  £¬  µ«  ÑÖÏ£¾ü  Á¢¼´  ÓÐ  ÁË  Ã÷È·  µÄ  Ö÷¹¥  ·½Ïò  ¡£
¼¸Äê  Ç°  £¬  Õâ  Î»  À´×Ô  ¸ÊËà  µÄ  Î÷±±  ´óºº  ÔÚ  ×Ô¼º  ¸ÐÐËÈ¤  µÄ  Êµ¼ù  ºÍ  ÑÐ¾¿  ÖÐ  ·¢ÏÖ  £¬  ¹ÚÐÄ²¡  ¡¢  ÐÄ½ÊÍ´  ÒÑ  ³ÉÎª  Ò½Îñ  ÈËÔ±  Ãæ¶Ô  ×î¶à  µÄ  ¼²²¡  £¬  ÔÚ  È«¹ú  ÒÔ¼°  È«Çò  £¬  ÕâÖÖ  ²¡  ÒÑ  ³ÉÎª  Î£º¦  ÈËÃÇ  ½¡¿µ  µÄ  Í·ºÅ  Ð×ÊÖ  ¡£
ÊÂÊµÉÏ  £¬  ÊµÏÖ  Õâ  Ò»  ÀúÊ·ÐÔ  Í»ÆÆ  µÄ  Ö÷¹¥ÊÖ  ÕýÊÇ  ±±¾©¾üÇøÌì½ò£²£µ£´Ò½Ôº  µÄ  Ö÷ÈÎÒ½Ê¦  ÑÖÏ£¾ü  ¡£
£¶ÔÂ£²£³ÈÕ  £¬  ÖÐ¹ú¿Æ¼¼·¢Õ¹»ù½ð»á  ÓÖ  ÊÚÓè  Õâ¸ö  Ò©Îï  µÄ  ÑÐÖÆ  Õß  ¡°  Ò©Ñ§  ·¢Õ¹  ½±  ¡±  ¡£
½ñÄê  £¬  ¹úÄÚ  Ðí¶à  ±¨¿¯  ·×·×  ÕâÑù  ±¨µÀ  ¡£
¡°  ÕâÊÇ  ÖÐ²ÝÒ©  ÒÔ  ÖÎÁÆ  Ò©Îï  µÄ  Éí·Ý  µÚÒ»´Î  ÌÃÌÃÕýÕý  ½øÈë  Î÷·½  Ò½Ò©  Ö÷Á÷  ÊÐ³¡  £¬  Ò²ÊÇ  ÖÐÒ©  µÄ  ÀúÊ·ÐÔ  Í»ÆÆ  ¡£  ¡±
¡°  ÓÉ  ÖÐ¹ú  Ìì½òÌìÊ¿Á¦ÖÆÒ©¼¯ÍÅÓÐÏÞ¹«Ë¾  ¿ª·¢  ÑÐÖÆ  µÄ  ÖÐÒ©  ¡®  ¸´·½  µ¤²Î  µÎ  Íè  ¡¯  ÕýÊ½  Í¨¹ý  ÁË  £Æ£Ä£Á  µÄ  Ô¤Éó  £¬  ÒÔ  ÌìÈ»  ¸´·½  »ìºÏ  ÖÆ¼Á  µÄ  ÐÎÊ½  £¬  °´  ÃÀ¹ú  µÄ  ÐÂÒ©  ¹ÜÀí  ³ÌÐò  £¬  Ö±½Ó  ½øÈë  ÐÂÒ©  ¢ò¡ª¢óÆÚ  ÁÙ´²  ÑÐ¾¿  ¡±  ¡£
¡°  ÖÐÒ©  ßµ  ¿ª  ÁË  £Æ£Ä£Á  £¨  ÃÀ¹úÊ³Æ·Ò©Æ·¹ÜÀí×ÜÊð  £©  µÄ  ´óÃÅ  ¡£  ¡±
Ãæ¶Ô  ¡°  µÚÒ»  É±ÊÖ  ¡±  µÄ  ÌôÕ½  ¡ª  ¡ª  ¡ª  ¼Ç  ±±¾©¾üÇø£²£µ£´Ò½Ôº  Ö÷ÈÎÒ½Ê¦  ÑÖÏ£¾ü  
»ú¶¯Í¨ÐÅ¾Ö  ×é½¨  £µÄê  À´  ÏÈºó  Íê³É  ÁË  £³£°¶à´Î  ¼±ÄÑ  ÏÕ  ÖØ  ÈÎÎñ  £¬  Öð²½  Ä¥Á¶  ³É  Ò»  Ö§  ÓµÓÐ  Ä¿Ç°  ÊÀ½ç  Ò»Á÷  Í¨ÐÅ  ×°±¸  ¡¢  ËæÊ±  ÄÜ  À­  µÃ  ³ö  ¡¢  ´ò  µÃ  Ïì  ¡¢  ¿ª  µÃ  Í¨  ¡¢  Áª  µÃ  ÉÏ  µÄ  ¾¢ÂÃ  £¬  Éú²ú  Óë  ¾üÑµ  Áª  Îª  Ò»Ìå  £¬  ¼È  ±£ÕÏ  ÁË  »ª¶«  µØÇø  ¼°  È«¹ú  µÄ  Í¨ÐÅ  ÈÎÎñ  £¬  ÓÖ  ³öÉ«  Íê³É  ÁË  Ô¤±¸ÒÛ  ²¿¶Ó  µÄ  ¸÷Ïî  Õ½±¸  ÑµÁ·  ¡£
³ÂËØÏÍ  Ò²  Åû¹ÒÉÏÕó  £¬  ×ÔÊ¼ÖÁÖÕ  Ö¸µ¼  ÑÝÏ°  È«  ¹ý³Ì  ¡£
Í¬Äê£±£²ÔÂ  £¬  ËûÃÇ  ÓÖ  ÒÔ  ³¤½­  Á÷Óò  ·¢Éú  ÌØ´ó  ÔÖº¦  Îª  ±³¾°  £¬  ÑÝÊ¾  ËùÓÐ  ¼â¶Ë  ×°±¸  £¬  Í¨¹ý  ÎÀÐÇ  °Ñ  ÉÏº£  ±¾µØ  Íø  Óë  µ±µØ  Íø  ÁªÍø  £¬  ÊµÏÖ  ÒìµØ  ²¦´ò  ÉÏº£  µÄ  ¹ú¼Ê  ¡¢  ¹úÄÚ  ³¤Í¾µç»°  ºÍ  ÊÕ·¢  µç±¨  ¡£
£±£¹£¹£¶Äê  È«¾Ö  ÒÔ  ÇØÉ½ºËµçÕ¾  Îª  ±³¾°  £¬  ½¨Á¢  Ò°Íâ  Í¨ÐÅÊàÅ¦  £¬  ²¢  Óë  Õã½­  ÓÊµç  »¥  Áª  ³¢ÊÔ  ½Ó¿Ú  ¡¢  ¼æÈÝ  ¡£
»ú¶¯Í¨ÐÅ¾Ö  ½¨Á¢  Ö®ºó  £¬  ¸ù¾Ý  µ£¸º  µÄ  ÈÎÎñ  £¬  Ã¿Äê  À­  µ½  Ò°Íâ  ½øÐÐ  ÊµÕ½  ±³¾°  ÏÂ  µÄ  ¿ç  µØÇø  ÑÝÁ·  £¬  Ò»¸ö¼¾¶È  ÑÝÁ·  Ò»¸ö  Ð¡×é  £¬  °ëÄê  È«¾Ö  ÊµÊ©  ×ÛºÏ  ÑÝÏ°  ¡£
ÔÚ  ¶àÄê  µÄ  Êµ¼ù  ÖÐ  £¬  ³ÂËØÏÍ  »¹  ÃþË÷  ³ö  ÁË  Ò»Ì×  Î§ÈÆ  ÆóÒµ  Á½¸ö  ÎÄÃ÷  ½¨Éè  £¬  ÔÚ  Éú²ú  ÖÐ  Á·±ø  ¡¢  Á·±ø  ÖÐ  Ìá¸ß  µÄ  ÓÃ±ø  Ö®  µÀ  ¡£
°Ñ  Ãñ±ø  ¡¢  Ô¤±¸ÒÛ  ÕþÖÎ  ¹¤×÷  Óë  ÆóÒµ  ×¥  ÐÐ  ·ç  ¡¢  ´´  ÎÄÃ÷  ´°¿Ú  »î¶¯  ½ôÃÜ  ½áºÏ  £¬  ½«  Éú²ú  ¾­Óª  Óë  ¾üÊÂÑµÁ·  ½áºÏ  ¡£
³ÂËØÏÍ  »¹  °Ñ  Ãñ±ø  ¡¢  Ô¤±¸ÒÛ  ²¿¶Ó  µÄ  ½ÌÓý  ÑµÁ·  ÄÉÈë  ÆóÒµ  Äê¶È  Ä¿±ê  ¹ÜÀí  £¬  Óë  ÆóÒµ  Éú²ú  ¾­Óª  ½Ó¹ì  £¬  ÊµÐÐ  Í³Ò»¼Æ»®  ¡¢  Í³Ò»  ¿¼ÆÀ  ¡£
Ëý  ×¨ÃÅ  ´ø  ×Å  ¾ÖÈËÎä²¿  µÄ  Í¬Ö¾  µ½  Á¬¶Ó  ×¥  ÊÔµã  £¬  ²¢  Óë  ³¤Í¾µçÐÅ¾Ö  µÄ  Áìµ¼  ÏÖ³¡°ì¹«  £¬  Ó²ÊÇ  ¼·³ö  £²£°£°Æ½·½Ã×  µÄ  ·¿¼ä  £¬  ÓÖ  Í¶×Ê  £´£°ÍòÔª  £¬  ÂÊÏÈ  ÔÚ  È«  Ê¦  ½¨Æð  ÁË  ÓµÓÐ  ËÄ  ÊÒ  Èý  ¿â  µÄ  Á¬²¿  ¡£
ÎÞÏßÁ¬  µØ´¦  ÊÐÖÐÐÄ  £¬  Òª  ÔÚ  ´ç  ½ð  Ö®  µØ  ÌÚ  ³ö  ¿Õ·¿  ÄÑ¶È  ºÜ  ´ó  ¡£
¸Õ  ×é½¨  Ô¤±¸ÒÛÍ¨ÐÅÓª  Ê±  £¬  °ì¹«  ³¡µØ  ÄÑÒÔ  ½â¾ö  £¬  Éí  Îª  ½Ìµ¼Ô±  £¬  ³ÂËØÏÍ  ¸Ðµ½  ÓÐ  ÔðÈÎ  Ç××Ô  ×¥  ÂäÊµ  ¡£
¡°  °®  ¾ü  ÖØ  ÔÚ  ¾´Òµ  £¬  ×¥  Ãñ±ø  ¡¢  Ô¤±¸ÒÛ  ¹¤×÷  £¬  ¹Ø¼ü  ÊÇ  Òª  ÓÐ  ÊÂÒµÐÄ  ¡¢  ÔðÈÎÐÄ  ¡£  ¡±
¡°  ÈÈÏß  ¡±  ±àÖ¯  Æð  Óµ¾ü  ÍøÂç  £¬  ¡°  ´°¿Ú  ¡±  Õ¹Ê¾  ÁË  ÓÊµç  ÈË  µÄ  °®  ¾ü  Çé»³  £¬  ÉÏº£  ÓÊµç  ÐÐÒµ  Ç§Óà¸ö  ·þÎñ  ´°¿Ú  ¶¼  ¹Ò  Æð  ¡°  ¾üÈË  ÓÅÏÈ  ¡±  ÅÆ  £¬  ÓÐ  £³£¹¸ö  µ¥Î»  Óë  ²¿¶Ó  ½¨Á¢  ¹²½¨  ¡°  ¶Ô×Ó  ¡±  £¬  ¾ü  µØ  Ë«·½  »¥Ïà  Ñ§Ï°  £¬  ¾üÃñ¹²½¨  ¹¤×÷  ÄêÄê  ±»  ÆÀÎª  ÏÈ½ø  ¡£
Ã¿µ±  ²¿¶Ó  ÔÚ  Í¨Ñ¶  ÉÏ  Óöµ½  À§ÄÑ  £¬  ÓÊµç  ¸÷¼¶Áìµ¼  ¶¼  °Ñ  ²¿¶Ó  µÄ  ÊÂ  µ±×÷  ×Ô¼º  µÄ  ÊÂ  £¬  ÅÅÄÑ½âÓÇ  £¬  ÌØ  ÊÂ  ÌØ  °ì  ¡£
ÔÚ  ³ÂËØÏÍ  µÄ  Ó°Ïì  ºÍ  ´ø¶¯  ÏÂ  £¬  ÉÏº£  ÓÊµç  ÐÎ³É  ÁË  Ò»  ¿é  ¹ØÐÄ  Ö§³Ö  ¹ú·À  ½¨Éè  µÄ  ÎÖÍÁ  ¡£
¡°  Ã¿Äê  µ±  Ò»Ìì  ¡®  ±ø  ¡¯  £¬  °Ñ  ¾üÓª  µ±×÷  ¹ú·À  ½ÌÓý  µÄ  Ö÷  ¿ÎÌÃ  ¡±  ¡£
Éí  Îª  ¸ß¼¶¹¤³ÌÊ¦  µÄ  ³ÂËØÏÍ  ×ÅÁ¦  °Ñ  ÓÊµç  ÈË  µÄ  ¹ú·À  ¹Û  µ÷Ð³  µ½  °®  ¾ü  ¾´Òµ  µÄ  Ö÷  ÆµµÀ  ÉÏ  À´  ¡£
Óë´ËÍ¬Ê±  £¬  ¸Ã  ¾Ö  µÄ  Ãñ±ø  ¡¢  Ô¤±¸ÒÛ  ¹¤×÷  Ò²  ´´  ³ö  ÁË  Ò»Á÷  Òµ¼¨  £º  ±»  ¹ú·À²¿  ÊÚÓè  ¡°  Ãñ±ø  ¹¤×÷  ÏÈ½ø  µ¥Î»  ¡±  ³ÆºÅ  £¬  ¶à´Î  ÈÙ»ñ  ÉÏº£ÊÐ  ¡°  µ³  ¹Ü  Îä×°  ÏÈ½ø  µ¥Î»  ¡±  ¡¢  ¡°  Óµ¾üÓÅÊô  Ä£·¶  µ¥Î»  ¡±  µÈ  ½±Àø  £¬  Á¬Ðø  £±£³Äê  ±£³Ö  ¡°  Ãñ±ø  ÎäÆ÷  ×°±¸  ¹ÜÀí  ÏÈ½ø  µ¥Î»  ¡±  µÄ  ³ÆºÅ  ¡£
ÔÚ  ÈÎ  ÉÏº£ÓÊµç¹ÜÀí¾Öµ³Î¯  Êé¼Ç  £±£°Äê  ¼ä  £¬  ³ÂËØÏÍ  ´øÁì  µ³Î¯  ¡°  Ò»°àÈË  ¡±  ·ÜÁ¦  Æ´²«  £¬  ÖÕ  Ê¹  ÉÏº£  ÓÊµç  ×ß³ö  À§¾³  £¬  ²½Èë  ³¬  ³£¹æ  ·¢Õ¹  µÄ  ¹ìµÀ  ¡£
ÈËÃÇ  ÈÈÇé  µØ  ÔÞÓþ  Ëý  ÊÇ  ÐÂÊ±ÆÚ  µ³  ¹Ü  Îä×°  µÄ  ºÃ  Êé¼Ç  £¬  Ò»Éí¶þÈÎ  µÄ  ºÃ  ¸É²¿  ¡£
ÔÚ  ÒÔ  ·þÎñ  ÖÊÁ¿  ÏíÓþ  È«¹ú  µÄ  ÉÏº£  ÓÊµç  ÏµÍ³  £¬  ÓÐ  Ò»  Î»  ¼ç  ¿¸  Ô¤±¸ÒÛ  ´óÐ£  ¾üÏÎ  µÄ  Å®  Êé¼Ç  £¬  Ëý  ½Ð  ³ÂËØÏÍ  £¬  ÊÇ  ÉÏº£ÓÊµç¹ÜÀí¾Öµ³Î¯  Êé¼Ç  £¬  Ò²ÊÇ  ÉÏº£Ô¤±¸ÒÛÊ¦  ¸±  ÕþÎ¯  ¡£
¡ª  ¡ª  ¡ª  ¼Ç  ÉÏº£ÊÐÓÊµç¹ÜÀí¾Öµ³Î¯  Êé¼Ç  ¡¢  ÉÏº£Ô¤±¸ÒÛÊ¦  ¸±  ÕþÎ¯  ³ÂËØÏÍ  
½üÄêÀ´  £¬  ´ó¶Ó  ¹²ÓÐ  £³¸ö  ²âÁ¿  ·Ö¶Ó  ¡¢  £±£µÃû  ²âÁ¿  ¶ÓÔ±  ÈÙÁ¢  ¶þµÈ  ¹¦  £¬  £¸¸ö  ²âÁ¿  ´¬¶Ó  ¡¢  £´£³£²Ãû  º£  ²â  ¹Ù±ø  ÈÙÁ¢  ÈýµÈ  ¹¦  £¬  º£¾üµ³Î¯  Îª  Õâ  Ö§  ¡°  º£  ²â  ÏÈ·æ  ¡±  ¼Ç  ¼¯Ìå  ¶þµÈ  ¹¦  ¡£
£³£¸Äê  À´  £¬  Ò»´ú  ÓÖ  Ò»´ú  º£  ²â  ¹Ù±ø  Àç  ²¨  ¸û  ÀË  ÓÚ  ÄÏÖÐ¹úº£  £¬  ËûÃÇ  Îª  ×æ¹ú  µÄ  º£  ²â  ÊÂÒµ  Ä¬Ä¬  ·îÏ×  £¬  £¹Ãû  º£  ²â  ¹Ù±ø  Ï×  ³ö  ÁË  ±¦¹ó  µÄ  ÉúÃü  ¡£
Ã¿  Ò»´Î  ÖØ´ó  ²âÁ¿  ÈÎÎñ  Ëû  ¶¼  ³å  ÔÚ  µÚÒ»Ïß  ¡£
½ü  £±£°Äê  À´  £¬  Ëû  ÂÊ  ²âÁ¿  ´¬¶Ó  ÔÚ  ÄÏÉ³  ¡¢  ÖÐÉ³  ¡¢  Î÷É³  ¡¢  ±±²¿Íå  µÈ  º£Óò  ²âÁ¿  £¬  ¶à´Î  Óöµ½  ÏÕÇé  £¬  ¹Ù±ø  ÃÇ  ¼¸¸öÔÂ  ³Ô²»ÉÏ  Êß²Ë  £¬  ÉíÉÏ  µÄ  Æ¤  Ð¼  Ò»  ²ã  ²ã  ÍùÏÂ  µô  £¬  ÉíÉÏ  ±»  Éºº÷  ½¸Ê¯  µÄ  Àâ½Ç  »®  ³ö  ÀÛÀÛ  °ÌºÛ  ¡£
ÏÖÈÎ  ´ó¶Ó  ³¤  ¹Ü½¨¹ú  £¬  ´ÓÊÂ  º£  ²â  ÊÂÒµ  £²£°¶àÄê  £¬  Ëû  µÄ  ×ã¼£  ±é²¼  ÄÏÖÐ¹úº£  µÄ  Ã¿  Ò»¸ö  ½ÇÂä  ¡£
µ±Ê±  ÓÖ  Óö  Ì¨·ç  ±Æ½ü  £¬  ²¹¸ø  ´¬  ÎÞ·¨  ²¹¸ø  £¬  £³Ãû  Õ½Ê¿  Á¬Ðø  ³Ô  ÁË  £³Ìì  ½´ÓÍ  ³´·¹  £¬  ¾Í  ÕâÑù  ·ÜÕ½  £´¸ö¶àÔÂ  £¬  ÖÕÓÚ  Îª  º½º£  Õß  Õ÷·þ  ¡°  ËÀÍö  º£Çø  ¡±  Ìá¹©  ÁË  ¿É¿¿  µÄ  ÒÀ¾Ý  ¡£
´ý  ½Ó½ü  Ê±  £¬  ÓÖ  ¸ÏÉÏ  Âä  ´ó³±  £¬  Ð¡´¬  ¿¿  ²»  ÉÏÈ¥  £¬  ¾Í  ÕâÑù  £¬  ÓÖ  Óë  ·çÀË  ²«¶·  ÁË  Á½¸öÐ¡Ê±  £¬  µÈ  ³±Ë®  ÕÇ  ÉÏÀ´  Ê±  ²Å  µÇÉÏ  Ð¡  µº  ¡£
Á½Èýº£Àï  µÄ  ¾àÀë  ËûÃÇ  »®  ÁË  £´¸öÐ¡Ê±  ²Å  µ½´ï  ¡£
ÎªÁË  ÅªÇå  Ò»¸ö  ÎÞÃû  µº  ÖÜÎ§  º£³±  Çé¿ö  £¬  ÄÃ  µ½  ¾«È·  Êý×Ö  £¬  ËûÃÇ  Ã°×Å  ÉúÃü  Î£ÏÕ  £¬  ×ø  ×Å  Ð¡  Ä¾´¬  ÉÏ  µº  ¡£
ÎªÁË  ÃþÇå  ÕâÀï  µÄ  ¡°  ÁúÌ¶»¢Ñ¨  ¡±  £¬  ¹Ù±ø  ÃÇ  À´»Ø  ±¼²¨  ÓÚ  ½ü  Ç§Àï  µÄ  º£°¶  ºÍ  ¼¸¸ö  µºÓì  ¼ä  £¬  ÔÚ  £´¸ö  Ì¨  Õ¾  ¡¢  £¶¸ö  Ñé  ³±  Õ¾  Õ¹¿ª  ¹¤×÷  ¡£
º£ÄÏµº  ÇíÖÝº£Ï¿  ÊÇ  ÊÀ½ç  ÉÏ  Á÷ËÙ  µÚÈý  µÄ  º£Óò  £¬  ÇÒ  Ë®  ÏÂ  ÏÕÌ²  ÃÜ²¼  £¬  ±»  º½º£¼Ò  ÃÇ  ÊÓÎª  ¡°  ËÀÍö  º£Çø  ¡±  ¡£
ËûÃÇ  ÍíÉÏ  Ã¿  ¼ä¸ô  £±Ð¡Ê±  ¾Í  ¹Û²â  Ò»´Î  £»  ÕÇ³±  Ê±  £¬  »¹  µÃ  Õ¾  ÔÚ  Ë®  ÖÐ  ¹Û²â  £¬  Ò»Ö±  ¹Û²â  ÁË  ÕûÕû  £·¸öÒ¹Íí  £¬  ²¢ÇÒ  ÔÚ  ¼¸Ç§Ìõ  Ïß  ºÍ  ¼¸°Ù¸ö  ½Ç  µÄ  ·´¸´  ÔËËã  ÖÐ  £¬  ½«  Ö»ÓÐ  Õë¼â  ´ó  µÄ  µã  µÄ  ¾«È·  Î»ÖÃ  µã  µ½  ÁË  Í¼°å  ÉÏ  ¡£
ÔÚ  Ò»´Î  ²âÁ¿  ÖÐ  £¬  ¹Ù±ø  ÃÇ  ÒÔ  Ò»  ¿é  ½¸Ê¯  ×÷  ²âÁ¿  »ùµã  £¬  ½«  ÒÇÆ÷  ¼Ü  ÔÚ  ÈË¹¤  ½½¹à  µÄ  £±£®£²Ã×  ¸ß  µÄ  Ê¯Öù  ÉÏ  £¬  ¹Û²â  ÐÇ³½  ¶¨Î»  ¡£
ºÆå«  µÄ  ÄÏÖÐ¹úº£  £¬  Ë®  Éî  ÀË  ´ó  ÎÂ  ¸ß  £¬  Ô¶Àë  ´óÂ½  £¬  ²âÁ¿  Òì³£  ¼èÄÑ  ¡£
Õâ  ¾Í  ÊÇ  º£¾üÄÏº£½¢¶Óº£²â´¬´ó¶Ó  ¡£
£²£¶£°¶àÍòÆ½·½¹«Àï  µÄ  ÄÏÖÐ¹úº£  £¬  ¶¼  ÁôÏÂ  ÁË  ËûÃÇ  µÄ  ×ã¼£  £»  £²£¶£°£°¶à¸ö  µº  ½¸  £¬  ¶¼  È÷  ÏÂ  ÁË  ËûÃÇ  µÄ  º¹Ë®  £»  £²£°£°£°¶à·ù  ½¢´¬  º½º£  Í¼  £¬  ¶¼  Äý¾Û  ×Å  ËûÃÇ  µÄ  ÐÄÑª  ¡£
º£  ²â  ¼â±ø  ¡ª  ¡ª  ¡ª  º£¾üÄÏº£½¢¶Óº£²â´¬´ó¶Ó  ¼ÍÊÂ
ÔÚ  Ñ²ÂßÍ§´ó¶Ó  ÉÏÈÎ  ÈýÄê  £¬  »Ê¸¦½¨  ²»½ö  Îª  ´ó¶Ó  Ó®µÃ  ÁË  »Ô»Í  £¬  Ëû  ±¾ÈË  Ò²  ±»  ±±¾©¾üÇø  ¡¢  ÄÚÃÉ¹Å¾üÇø  ÆÀÎª  ÓÅÐã  µ³Îñ  ¹¤×÷Õß  ºÍ  µ³·ç  Á®Õþ½¨Éè  ÏÈ½ø¸öÈË  £¬  Á¬Ðø  Á½Äê  ÈÙÁ¢  ÈýµÈ  ¹¦  £¬  ÎÞÀ¢  Îª  ÈÃ  ×æ¹ú  ·ÅÐÄ  µÄ  Êù±ß  ÈË  ¡£
Ëû  °Ñ  »ú¹Ø  ¿ªÖ§  Ñ¹  ÁË  ÓÖ  Ñ¹  £¬  ¿³  ÁË  ÓÖ  ¿³  £¬  ¼·³ö  £³£°£°ÍòÔª  £¬  Îª  »ù²ã  ¹Ù±ø  Î¬ÐÞ  ÁË  Ï´Ôè  ÌÃ  ¡¢  Àí·¢  ÊÒ  £¬  ½¨Á¢  ÁË  ¡°  Ë®±ø  Ö®  ¼Ò  ¡±  £¬  ¹ºÂò  ÁË  Í¼Êé  £¬  °²×°  ÁË  ±ÕÂ·µçÊÓ  ¡£
Õ½Ê¿  ÃÇ  ÖÜÄ©  ÄÜ·ñ  ³Ô  ÉÏ  ½È×Ó  £¬  Ëû  Òª  ¹Ü  £»  Õ½Ê¿  ÃÇ  Ë¯¾õ  Àä  ²»  Àä  £¬  Ëû  Òª  ÎÊ  ¡£
Õ½Ê¿  ËïµÂ»ª  ¾­¼Ã  À§ÄÑ  £¬  Ëû  ×ÊÖú  £²£°£°Ôª  £»  Ë¾»ú  Ð¡  Ðì  ÓÐ²¡  £¬  Ëû  ËÍ  È¥  ²¹Ñø  Æ·  £»  Õ½Ê¿  ÃÇ  Ç×Êô  À´  ¶Ó  £¬  Ëû  ¶¼  Òª  µÇÃÅ  ¿´Íû  £¬  ÎÊº®ÎÊÅ¯  £»  »¹  ³£Äê  ¼á³Ö  ²éÆÌ  ²éÉÚ  ¡£
ÌáÆð  »Ê¸¦½¨  µÄ  ¡°  Èá³¦  ¡±  £¬  ¹Ù±ø  ÃÇ  ¸ü  ÊÇ  ÓÐ¿Ú½Ô±®  ¡£
·¢ÏÖ  Î¥¼Í  ÐÐÎª  £¬  ÓÐ  Ò»  Æð  ´¦Àí  Ò»  Æð  £¬  Ê¹  ´ó¶Ó  µÄ  ·çÆø  »ÀÈ»Ò»ÐÂ  ¡£
É²  ÁË  ¾Æ  ·ç  £¬  »Ê¸¦½¨  ÓÖ  Æ¾×Å  ¡°  ÌúÊ¯ÐÄ³¦  ¡±  £¬  É²  ÁË  ¡°  ´òÅÆ  ·ç  ¡±  ¡¢  ¡°  É¢Âþ  ·ç  ¡±  ¡­  ¡­  ÒÀ¾Ý  ¾ü¶Ó  ÌõÁî  ÌõÀý  £¬  ÖÎ  ËÉÐ¸  ¡¢  ÖÎ  É¢Âþ  ¡£
µ³Î¯  »áÉÏ  »Ê¸¦½¨  ¶Ô  Á½Ãû  ³£Î¯  ¡°  ÖØÅÚ  ºä»÷  ¡±  £¬  ÓÖ  ÈÃ  Ëû  Á©  ÔÚ  È«  ´ó¶Ó  ¸É²¿  ºÍ  Ö¾Ô¸±ø  ´ó»á  ÉÏ  ¡°  ÁÁ  ÁË  Ïà  ¡±  ¡£
¡°  ½ä  ¾Æ  Áî  ¡±  ÏÂ´ï  µÄ  µÚ¶þÌì  £¬  ´ó¶Ó  µÄ  Á½Ãû  µ³Î¯  ³£Î¯  ¾­  ²»×¡  ¾Æ  µÄ  ÓÕ»ó  £¬  ºÈ  µÃ  õ¤ôú´ó×í  ¡£
´ó¶Óµ³Î¯  »áÉÏ  £¬  ¾­  »Ê¸¦½¨  ÌáÒé  £¬  ÕýÊ½  ÏÂ´ï  ÁË  ¡°  ½ä  ¾Æ  Áî  ¡±  ¡£
»Ê¸¦½¨  µ±  ÕþÎ¯  ÉÏÈÎ  ²»  µ½  Ò»¸öÐÇÆÚ  £¬  ÊÕµ½  ´ó¶Ó  ¹Ù±ø  µÄ  £±£²ÕÅ  ¸°Ñç  Çë¼í  ¡£
ºÈ¾Æ  µÄ  ºÃ´¦  £¬  Ðí¶à  ¹Ù±ø  ¿ÉÒÔ  ½²  µÃ  ÌÏÌÏ²»¾ø  ¡£
¡°  ¶¬Ìì  ÕâÀï  ÁãÏÂ£´£°¶àÉãÊÏ¶È  £¬  ºÈ¾Æ  ¿ÉÒÔ  Çýº®  £»  Õ½ÓÑ  Ö®¼ä  ºÈ  µã  ¾Æ  £¬  ¿ÉÒÔ  ÁªÂç  ¸ÐÇé  £»  ¾üÃñ  Ö®¼ä  ºÈ  µã  ¾Æ  £¬  ¿ÉÒÔ  ÃÜÇÐ  ¹ØÏµ  ¡­  ¡­  ¡±
ºÈ¾Æ  ÊÇ  µ±µØ  µÄ  Ï°Ë×  £¬  ´ó¶Ó  Ðí¶à  ¹Ù±ø  Ò²  Õ´È¾  ÁË  ÕâÖÖ  Ï°Ë×  ¡£
Ëû  ÖÎ¾ü  Ö®  ÑÏ  £¬  ÐÄ  Èç  ¡°  ÌúÊ¯  ¡±  £»  °®  ±ø  Ö®  Éî  £¬  Çé  ËÆ  ¡°  Èá³¦  ¡±  ¡£
¡°  ÌúÐÄ  Èá³¦  ¡±  ÊÇ  ¹Ù±ø  ÃÇ  ¶Ô  »Ê¸¦½¨  ´ø±ø  Ö®  µÀ  µÄ  ¸ß¶È  ¸ÅÀ¨  ¡£
Ñ²ÂßÍ§´ó¶Ó  Á¬Ðø  ÈýÄê  ±»  ÉÏ¼¶  ÆÀÎª  ¡°  ±ß·À  Ö´ÇÚ  ºÍ  ±ß¾³  ¹ÜÀí  ÏÈ½ø  µ¥Î»  ¡±  ¡£
¶Ô  ÎÒ·½  µÄ  ÆóÍ¼  Ô½¾³  Õß  £¬  »Ê¸¦½¨  ºÍ  Ë®±ø  ÃÇ  Í¬Ñù  ²¼  ÏÂ  ÁË  ÌìÂÞµØÍø  £¬  ÏÈºó  ¶Â½Ø  ÆóÍ¼  Ô½¾³  Õß  £±£°£¹ÈË´Î  £¬  ¶Å¾ø  ÁË  ±ß¾³  ÉæÍâ  ÊÂ¼þ  ¡£
ÄÇ¸ö  ÈË  ¸Õ  Òª  Ô½¹ý  ½çºÓ  £¬  Í»È»  ¼ä  ÖÐ¹ú  ±ß·À  Õ½Ê¿  ´ÓÌì¶ø½µ  £¬  ÏÅ  µÃ  ÅÜ  »Ø  ÁË  É­ÁÖ  ¡£
Ò»´Î  £¬  ¶í  ·½  ÓÐÈË  ÆóÍ¼  ÔÚ  ÎÞÈË  Çø  µÄ  Ô­Ê¼  É­ÁÖ  µØ¶Î  Ô½¾³  £¬  ºÜ¿ì  ±»  ÎÒ·½  ·¢ÏÖ  £¬  »Ê¸¦½¨  µÃµ½  ±¨¸æ  ºó  £¬  Á¢¼´  °´ÕÕ  Ô­¶¨  ·½°¸  ÅÉ±ø  Ç°Íù  ¡£
»Ê¸¦½¨  ÔÚ  Êý°ÙÀï  µÄ  ½çºÓ  ¹Ü¶Î  µ÷²éÑÐ¾¿  ºó  £¬  ÕÆÎÕ  ÁË  ²»·¨·Ö×Ó  Ô½¾³  ×ßË½  µÄ  ¹æÂÉ  ºÍ  ÌØµã  £¬  ÓÖ  Óë  µ³Î¯  ¡°  Ò»°àÈË  ¡±  ÖÆ¶¨  ÁË  ²»  ¶¨ÆÚ  È«Ïß  Ñ²Âß  ¡¢  ÖØµã  µØ¶Î  Ç±·ü  ¡¢  Ë®Â½  ½áºÏ  ¡¢  Á÷¶¯  Ö´ÇÚ  µÈ  Ò»ÏµÁÐ  Êù±ß  ´ëÊ©  £¬  ÊÕµ½  ÁË  ºÜ  ºÃ  µÄ  Ð§¹û  ¡£
Ëû  »¹  µ½  ¶à´Î  ·¢Éú  ÖØ´ó  ÉæÍâ  ÊÂ¼þ  µÄ  ÈýÁ¬  ¶×µã  £¬  ×Ü½á  ½ÌÑµ  £¬  ÃþË÷  ¾­Ñé  £¬  ÔÚ  È«  ´ó¶Ó  ÍÆ¹ã  £¬  Ê¹  ÈýÁ¬  µ±Äê  ¾Í  ³ÉÎª  ¡°  ±ß·À  Ö´ÇÚ  ÏÈ½ø  Á¬  ¡±  £¬  Á¬³¤  ¡¢  Ö¸µ¼Ô±  Ë«Ë«  ÈÙÁ¢  ÈýµÈ  ¹¦  ¡£
Ëû  Ïò  ´ó¶Óµ³Î¯  Ìá³ö  ÁË  ÒÔ  ±ß¾³  Ö´ÇÚ  Îª  ÖÐÐÄ  µÄ  ¡°  Òé  ÖÐÐÄ  ¡¢  Îª  ÖÐÐÄ  ¡¢  ±£  ÖÐÐÄ  ¡±  µÄ  ½¨Òé  £¬  °Ñ  ÎÀ¹ú  Êù±ß  ×÷Îª  Í·µÈ  ´óÊÂ  £¬  È«Á¦  ×¥ºÃ  ¡£
»Ê¸¦½¨  ÉÏÈÎ  ÒÁÊ¼  £¬  Ôø  Îª  ÂÅ´Î  ·¢Éú  µÄ  ÉæÍâ  ÊÂ¼þ  Ëù  À§ÈÅ  ¡£
»Ê¸¦½¨  ÈÎ  ÕþÎ¯  ÒÔÀ´  £¬  ´ó¶Ó  ¶áµÃ  ÁË  ÄÚÃÉ¹Å¾üÇø  ÒÔÉÏ  »ú¹Ø  µÄ  £³£¸¸ö  ¡°  µ¥Ïî  ¹Ú¾ü  ¡±  ¡£
ÔÚ  ´ó¶Ó  Õý¹æ»¯  ½¨Éè  ÉÏ  Õæ  ×¥  Êµ¸É  £¬  ÔÚ  È«¾ü  Â½  ¿Õ  ´¬Í§  ´ï±ê  ÆÀ±È  ÖÐ  ¶á¿ý  ¡£
Ïñ  ×¥  Ð¡  »·¾³  ½¨Éè  Ò»Ñù  £¬  »Ê¸¦½¨  ÔÚ  ¾üÊÂÑµÁ·  ÉÏ  Ò²  ËÀ  ´ò  Ó²Æ´  £¬  ×éÖ¯  È«  ´ó¶Ó  ½øÐÐ  ÑµÁ·  ¹¥¼á  £¬  ±»  ÄÚÃÉ¹Å¾üÇø  ÆÀÎª  ¾üÊÂÑµÁ·  ÏÈ½ø  µ¥Î»  ¡£
Èç½ñ  £¬  Ñ²ÂßÍ§´ó¶Ó  ×¤µØ  ÂÌÊ÷  ³ÉÒñ  £¬  ÏÊ»¨  Ê¢¿ª  £¬  Óª·¿  ·ÛË¢  Ò»ÐÂ  £¬  Ë®±ø  Â¥  ±ð¾ßÒ»¸ñ  ¡£
½ÓÏÂÀ´  £¬  »Ê¸¦½¨  ÓÖ  ×¥  ÁË  Óª·¿  ¡¢  Ï´Ôè  ÌÃ  µÄ  ¸Ä½¨  Î¬ÐÞ  ºÍ  ÓªÇø  µÀÂ·  µÈ  ´óÁ¿  µÄ  »ù´¡  ÉèÊ©  ½¨Éè  ¡£
Õë¶Ô  ÕâÀï  ÄêÄê  ÖÖ  Ê÷  ²»¼û  »î  µÄ  ×´¿ö  £¬  Ëû  Ïò  ´ó¶Óµ³Î¯  ½¨Òé  £¬  µÚÒ»Äê  Ö»  ÍÚ  ¿Ó  ²»  ÔÔÊ÷  £¬  ÈÃ  ¿Ó  Àï  ÏÄÌì  »ýË®  ¡¢  ¶¬Ìì  »ýÑ©  £¬  µÈ  À´Äê  ¿Ó  µ×  Ë®·Ö  ³ä×ã  Ê±  ÔÙ  ÔÔ  £¬  Òâ¼û  Í³Ò»  ºó  £¬  »Ê¸¦½¨  ´øÁì  ¹Ù±ø  Ë¦¿ª°ò×Ó  ´ó¸É  £¬  ÍÚ  ¿Ó  ÔÔÊ÷  £±Íò¶à¿Ã  ¡£
ÎªÁË  ¸ø  Êù±ß  ¹Ù±ø  ´´Ôì  Ò»¸ö  ÓÅÃÀ  µÄ  Ð¡  »·¾³  £¬  »Ê¸¦½¨  Ìá³ö  ÁË  ¡°  ÂÌ»¯  ¡¢  ÃÀ»¯  ¡¢  ¾»»¯  ¡±  ÓªÇø  µÄ  ±ê×¼  £¬  ²¢  ÏÈ  ´Ó  ÂÌ»¯  ÈëÊÖ  ¡£
Ñ²ÂßÍ§´ó¶Ó  Óª·¿  ÆÆ¾É  £¬  ×ÔÈ»»·¾³  ²î  £¬  ·½Ô²  ¼¸Ê®Àï  ÄÑ  ¼û  Ò»  ¿Ã  Ê÷  ¡£
×ß½ø  Ñ²ÂßÍ§´ó¶Ó  ÈÙÓþ  ÊÒ  £¬  ¡°  È«¾ü  Â½  ¿Õ  ´¬Í§  ´ï±ê  ÏÈ½ø  µ¥Î»  ¡±  £¬  ÄÚÃÉ¹Å¾üÇø  ¡°  ¾üÊÂÑµÁ·  ÏÈ½ø  µ¥Î»  ¡±  ¡¢  ¡°  ¹ÜÀí  ½ÌÓý  ÏÈ½ø  µ¥Î»  ¡±  £¬  ±±¾©¾üÇø  ¡°  ºóÇÚ  ½¨Éè  ÏÈ½ø  µ¥Î»  ¡±  µÈ  ¼¸Ê®Ãæ  ½õÆì  ºÍ  ½±×´  ÁîÈË  Ä¿²»Ï¾½Ó  £¬  ÕâÐ©  ÈÙÓþ  ¶¼ÊÇ  »Ê¸¦½¨  ÕþÎ¯  ÉÏÈÎ  ÈýÄê  À´  £¬  ´øÁì  ¹Ù±ø  ´´Ôì  µÄ  ¡£
ÄÚÃÉ¹Å¾üÇø  Ä³±ß·ÀÑ²ÂßÍ§´ó¶Ó  ÕþÎ¯  »Ê¸¦½¨  ³£Äê  Éú»î  Õ½¶·  ÔÚ  ÕâÀï  £¬  °Ñ  Ë®±ø  µÄ  ³à³Ï  ¡¢  ÓÂ¸Ò  ºÍ  °®Áµ  µþÓ¡  ÔÚ  ×æ¹ú  µÄ  ½®  ºÓ  ÉÏ  £¬  ´øÁì  ´ó¶Ó  ¹Ù±ø  ´´Ôì  ³ö  Ò»¸ö¸ö  »Ô»Í  µÄ  Òµ¼¨  ¡£
ÓÐ  Ò»  Ìõ  ºá¹á  ´óÐË°²Áë  Ô­Ê¼  É­ÁÖ  µÄ  ÖÐ  ¶í  ½çºÓ  ¡ª  ¡ª  ¡ª  ¶î¶û¹ÅÄÉºÓ  ¡£
ÐÂ»ªÉç  ¼ÇÕß  »Æ²Êºç  ±¾±¨  ¼ÇÕß  Àî³É»ª  
ÈÃ  ×æ¹ú  ·ÅÐÄ  µÄ  Êù±ß  ÈË  £­  £­  £­  ¼Ç  ÄÚÃÉ¹Å¾üÇø  Ä³±ß·ÀÑ²ÂßÍ§´ó¶Ó  ÕþÎ¯  »Ê¸¦½¨  
ÕâÀï  Ñ¡µÇ  µÄ  ¼¸Æª  ¸å¼þ  £¬  ´Ó  ²»Í¬  ²àÃæ  ·´Ó³  µ±´ú  ¾üÈË  µÄ  ·ç²É  £¬  Ú©¸è  ÐÂÊ±ÆÚ  ¾üÈË  Îª  ÊµÏÖ  ¹ú·À  ÏÖ´ú»¯  Ëù  ×ö³ö  µÄ  ¹±Ï×  £¬  ·´Ó³  ¾üÃñ  ÓãË®Çé  Éî  £¬  Ï£Íû  ÄÜ  µÃµ½  ¶ÁÕß  µÄ  Ï²»¶  ¡£
ÌØ±ðÊÇ  ¸Ä¸ï¿ª·Å  ÒÔÀ´  £¬  ÈËÃñ×ÓµÜ±ø  ·þ´Ó  ¡¢  ·þÎñ  ÓÚ  ´ó¾Ö  £¬  ÔÚ  Éç»áÖ÷Òå  Á½¸ö  ÎÄÃ÷  ½¨Éè  ÖÐ  ½¨Á¢  ÁË  ÐÂ  µÄ  ¹¦¼¨  ¡£
ÖÐ¹úÈËÃñ½â·Å¾ü  ×ß¹ý  µÄ  £·£±Äê  µÄ  Àú³Ì  £¬  ÊÇ  Ò»  ²¿  Îª  ÈËÃñ  ¶ø  Õ½  ¡¢  È«ÐÄÈ«Òâ  ÎªÈËÃñ·þÎñ  µÄ  ¹âÈÙ  Ê·  ¡£
ÎªÁË  Çì×£  Õâ¸ö  ¹â»Ô  µÄ  ÈÕ×Ó  £¬  ÎÒÃÇ  ÍÆ³ö  Õâ  ¿é  ×¨  °æ  £¬  ²¢  ÒÔ  ´Ë  Ïò  ÈËÃñ½â·Å¾ü  ¡¢  Îä¾¯  ¡¢  Ô¤±¸ÒÛ  ²¿¶Ó  ¹Ù±ø  £¬  ÒÔ¼°  ¹ã´ó  Ãñ±ø  ÖÂÒÔ  ½ÚÈÕ  µÄ  ÎÊºò  £¡
½ñÄê£¸ÔÂ£±ÈÕ  £¬  ÊÇ  ÖÐ¹úÈËÃñ½â·Å¾ü  ½¨¾ü  £·£±ÖÜÄê  ¼ÍÄîÈÕ  ¡£
¡÷  Ì·ÖÙ³Ø  µÄ  ¡¶  ÓÖ  ¼û  ÌÒ»¨  ¿ª  ¡·  ÓÉ  ºþÄÏÎÄÒÕ³ö°æÉç  ³ö°æ  ¡£
¡÷  µ¥±¦»ª  µÄ  ¹«°²  Ìâ²Ä  ¼ÍÊµ  ÎÄÑ§  ¡¶  éÏé­  »ê  ¡·  ÓÉ  ¾¯¹Ù½ÌÓý³ö°æÉç  ³ö°æ  ¡£
¡÷  ÓÉ  Î÷°àÑÀÎÄ»¯²¿  ÔÞÖú  ¡¢  ºÚÁú½­ÈËÃñ³ö°æÉç  ³ö°æ  µÄ  ¡¶  Î÷°àÑÀ  ÎÄ»¯  ÃûÖø  ¡·  ´ÔÊé  µÚÒ»Åú  ¶þÊ®ÎåÖÖ  £¬  ÒÑ  ÔÚ  ½üÆÚ  ÍÆ³ö  ¡£
ÊÀÊÀ´ú´ú  µÄ  ÑÌÌ¨  ÈË  ÔÚ  ÕâÀï  ÉÏÑÝ  ×Å  ÍþÎä  ÐÛ×³  µÄ  »î  ¾ç  ¡£
ÑÌÌ¨  µÄ  º£  £¬  ÊÇ  Ò»  Ê×  Ê«  £¬  ÊÇ  Ò»  ·ù  »­  £¬  ÊÇ  Ò»  µÀ  ¹ãÀ«  µÄ  ±³¾°  £¬  ÊÇ  Ò»  ×ù  ×³Àö  µÄ  ÎèÌ¨  ¡£
¸æ±ð  ÁË  ¶¬ÈÕ  µÄ  ÄýÖØ  ¡¢  ´ºÌì  µÄ  ÇáÓ¯  ¡¢  ÏÄÈÕ  µÄ  ÀËÂþ  £¬  ÇïÌì  µÄ  º£  Æ½Ìí  ÁË  ¼¸·Ö  ³äÊµ  Óë  Ã¦Âµ  £¬  Óæ¼Ò  ¼Ý  ´¬  ³öº£  ÁË  £¬  »õÂÖ  ÆðÃª  Ô¶º½  ÁË  ¡­  ¡­
¾Ã  ¾Ó  Õâ  ×ù  ³ÇÊÐ  µÄ  ÈË  ¶¼  ÓÐ  ÕâÑù  µÄ  ÌåÑé  £¬  Ò»  µ½  Á¢Çï  Õâ  Ìì  £¬  º£Ë®  Á¢¿Ì  ±äµÃ  ¸ñÍâ  Õ¿À¶  £¬  Ìì¿Õ  Ò²  ÏÔµÃ  ¸ñÍâ  ¸ßÔ¶  £¬  ½ÏÖ®  ×òÈÕ  £¬  ¿ÕÆø  ÖÐ  Á¢¿Ì  ¾Í  ÓÐ  ÁË  Çï  µÄ  Á¹Òâ  ¡£
Õâ  ×ù  µØ´¦  ÖÐÎ³¶È  Å¯  ÎÂ´ø  ¼¾·çÆøºò  Çø  µÄ  ³ÇÊÐ  £¬  Ò»Äê  ÖÐ  ËÄ¼¾  ·ÖÃ÷  £¬  ÌØ±ðÊÇ  ´Ó  ÏÄ  µ½  Çï  µÄ  ¼¾½Ú  ¡£
×ß³ö  ÏÄÈÕ  µÄ  ÀËÂþ  £¬  ÑÌÌ¨  µÄ  º£  ²½Èë  Çï  µÄ  ¸ßÔ¶  ¡£
´ËÊ±  ´ËµØ  £¬  ´Ë  Çé  ´Ë  ¾°  £¬  Ã¿  Ò»¶Ô  ÇéÂÂ  ¶¼  »á  ¾õµÃ  £¬  ËûÃÇ  ÊÇ  Õâ¸ö  ÊÀ½ç  ÉÏ  ×î  ÐÒ¸£  µÄ  ÈË  ¡£
°øÍí  £¬  Æ½¾²  µÄ  º£Ãæ  µ¹Ó³  ×Å  Ð¡  ³Ç  µÄ  Íò¼ÒµÆ»ð  £¬  °¶±ß  µÄ  Ê¯  µÊ  ÉÏ  ×ø  Âú  ÁË  ¶Ô  ¶Ô  ÇéÂÂ  £¬  ËûÃÇ  ½ÅÏÂ  £¬  ÊÇ  º£ÀË  Óë  µÌ°¶  ¶ú÷ÞØËÄ¥  µÄ  Ï¸Óï  ¡£
Çå³¿  £¬  Ì«Ñô  Ïñ  ±»  Ë®  åª  Ï´  ¹ý  µÄ  ºìÉ«  ÆøÇò  £¬  Æ®Æ®ÓÆÓÆ  µØ  ¸¡  ³ö  Ë®Ãæ  £¬  º£Ãæ  ÉÏ  ÍÏ  ×Å  ³¤  ³¤  µÄ  µ¹Ó°  £¬  Ã¿  Ò»´Î  µÄ  º£±ß  ¿´  ÈÕ³ö  ¶¼  Ê¹  ÈË  Èç³ÕÈç×í  ¡£
Òò´Ë  £¬  ÏÄÈÕ  ÑÌÌ¨  µÄ  º£  ³£³£  ²¨À½²»¾ª  £¬  Æ½¾²  Èç  ¾µ  £¬  ÍðÈç  Ò»¸ö  Ìñ¾²  ¡¢  ÎÂÈá  µÄ  ÉÙÅ®  ¡£
ÏÄÌì  £¬  À´×Ô  ÄÏÌ«Æ½Ñó  µÄ  ¼¾·ç  £¬  Ê¹  Ðí¶à  ÄÏÃæ  ÁÙ  º£  µÄ  ³ÇÊÐ  ¸Ðµ½  Êªäõäõ  µÄ  £¬  ¶ø  Õâ  ¹É  ´ø  ×Å  ³±Æø  µÄ  ¼¾·ç  ¾­¹ý  ½º¶«°ëµº  ³çÉ½¾þÁë  µÄ  ×èÀ¹  ¡¢  ¹ýÂË  £¬  µ½´ï  ±±Ãæ  ÁÙ  º£  µÄ  ÑÌÌ¨  Ê±  £¬  Ö»  Ê£ÏÂ  Á¹Ë¬  ºÍ  ã«Òâ  ¡£
´ºÌì  ÊÇ  ²¥ÖÖ  µÄ  ¼¾½Ú  £¬  ´óº£  Ò²  ²»  ÀýÍâ  £¬  ÍÑ  È¥  ¶¬×°  µÄ  ÓæÃñ  ÃÇ  ¼Ý  ´¬  Ê»  ¹ý  Æ½¾²  µÄ  º£Ãæ  £¬  µ½  ÑøÖ³  Çø  È¥  ²¥  ÏÂ  ³äÂú  Ï£Íû  µÄ  ÖÖÃç  £¬  ÆÚ´ý  ×Å  ÊÕ»ñ  µÄ  ¼¾½Ú  ¡£
ÍÑ  È¥  Ó·Ö×  µÄ  ¶¬×°  £¬  ´ºÌì  µÄ  º£  ÏÔµÃ  º¬Ðî  £¬  º£Ë®  ±äµÃ  ÂÌÓ¯Ó¯  µÄ  £¬  Î¢²¨  ·ºÆð  £¬  Ò»  µÀ  µÀ  °×É«  µÄ  ÀË»¨  ´Ó  Ò£Ô¶  µÄ  ±±±ß  æÒÐ¦  ×Å  ¡¢  ×·Öð  ×Å  ±¼  Ïò  °¶±ß  £¬  ¸Õ  Ò»  ´¥Ãþ  µ½  °¶±ß  µÄ  ½¸Ê¯  ¡¢  É³Ì²  £¬  ÓÖ  º¦Ðß  ËÆµÄ  ÍË  ÁË  »ØÈ¥  £¬  È»ºó  ÓÖ  ÆË  ÁË  ÉÏÀ´  £¬  Ïñ  ¸ö  ÍçÆ¤  µÄ  º¢×Ó  ¡£
¾ªÌÎ  ÅÄ°¶  µÄ  ÈÕ×Ó  £¬  ÊÇ  ÑÌÌ¨  Ò»  µÀ  ×³Àö  µÄ  ·ç¾°  Ïß  ¡£
Ã¿  µ½  Õâ  ¾ÞÀË  ÅÄ°¶  µÄ  ÈÕ×Ó  £¬  Ðí¶à  ÑÌÌ¨  ÈË  ºÍ  ÍâµØ  µÄ  ¹Û¹â  ¿Í  £¬  ·×·×  ¶¥  ×Å  º®·ç  ÅÜ  µ½  °¶±ß  £¬  ¹ÛÉÍ  Õâ  Îµ  Îª  ×³¹Û  µÄ  ¾°Ïó  £¬  »¹  ÓÐµÄ  ²»Ï§  Ã°×Å  ±»  ÀË»¨  ´ò  Êª  µÄ  Î£ÏÕ  £¬  Õ¾  ÔÚ  °¶±ß  £¬  ÒÔ  ÄÇ  ÊýÕÉ  ¸ß  µÄ  ÀË»¨  ×÷  ±³¾°  ÅÄÕÕ  ÁôÄî  ¡£
ÕâÊÇ  Ò»Äê  ÖÐ  ÑÌÌ¨  µÄ  º£  ×î  ¸»  Ñô¸Õ  Ö®  Æø  µÄ  ¼¾½Ú  ¡£
À´×Ô  Î÷²®ÀûÑÇ  µÄ  º®Á÷  ¾­³£  ÆøÊÆÐÚÐÚ  µØ  ÂÓ¹ý  Õâ  Æ¬  º£Óò  £¬  Ð¡  É½  ËÆµÄ  Ó¿ÀË  Ïñ  Ç§ÍòÍ·  ±©Å­  µÄ  Ê¨×Ó  £¬  ´Ó  ±±±ß  µÄ  Ìì¼Ê  Ç°¸°ºó¼Ì  ¡¢  ïÆ¶ø²»Éá  µØ  ÆË  Ïò  µÌ°¶  £¬  ½¦  Æð  ÊýÕÉ  ¸ß  µÄ  ÀË»¨  £¬  ·¢³ö  À×Ãù  °ã  µÄ  ºäÏì  £¬  ÓÐÊ±  ¾¹  °Ñ  Êý°Ù½ï  ÖØ  µÄ  Ê¯  µÊ  ÏÆ  µ½  Ê®¼¸Ã×  Ô¶  µÄ  ÂíÂ·  ÖÐÑë  ¡£
±±Ãæ  ÁÙ  º£  µÄ  ÑÌÌ¨  ±ã  ÓÐ  ÁË  Ò»  ·Ý  ¶ÀÌØ  µÄ  º£ÉÏ  ¾°¹Û  ¡£
ÖÐ¹ú  µÄ  ÑØº£  ³ÇÊÐ  £¬  ¶«Ãæ  »ò  ÄÏÃæ  ÁÙ  º£  µÄ  ¾Ó¶à  £¬  ±±Ãæ  ÁÙ  º£  µÄ  ºÜÉÙ  £¬  ÑÌÌ¨  ÊÇ  ÆäÖÐ  Ö®Ò»  ¡£
¸¸Ç×  µÄ  º¹Öé  µô  ½ø  ¾®µ×  ÊÇ  Ò»  Éù  Çå´à  µÄ  É¤Òô  ¾ª¶¯  ¾®µ×  µÄ  ÍÜ  ½Ð  Ò»ÄêËÄ¼¾  ¸¸Ç×  ¶¼  ÔÚ  ²ËÔ°  ÈÏÕæ  µØ  Îª  Õâ¸ö  ¹Ï  ÄÇ  Ìõ  ÌÙ  ´î  ¼Ü  ÕâÐ©  ÌÙ  ÑØ×Å  ¸¸Ç×  µÄ  ÊÖ±Û  ³¤  ³ö  »¨Ïã  ³¤  ³ö  ÄñÃù  ÎÒÃÇ  ÕâÐ©  Ô¶Àë  ¸¸Ç×  µÄ  º¢×Ó  ±»  ²ËÔ°  µÄ  ÌÙ  Âû  Ç£  ×Å  ¸Ð¾õ  ¸¸Ç×  µÄ  °®  Ò²ÊÇ  ÂÌÉ«  µÄ
¸¸Ç×  Ò¡¶¯  Æð  ê¤éñ  °Ñ  ÇåË®  µ¹  ½ø  ²ËÆè  ¡ª  ¡ª  ¡ª  ÊÇ  Ò»  ¹É  Ó¿¶¯  µÄ  ÐÄÑª  ½½¹à  ËØµ­  µÄ  ÐÄÇé
¸¸Ç×  ÔÚ  ²ËÔ°  Àï  Èç  °×ÔÆ  Æ®ÓÎ  ÔÚ  À¶Ìì  Àï  ×é³É  Ò»  ·ù  ¼ôÓ°
ÊÂ  ¸ô  ¶àÄê  ÁË  £¬  ²»  ÖªµÀ  ÇÇÖÎ  ÀÏÈË  ½ü¿ö  ÈçºÎ  £¬  ÎÒÃÇ  ×£Ô¸  Ëû  ½¡¿µ  ³¤ÊÙ  £¬  °²  ¶È  ÍíÄê  ¡£
ÎÒ  Çë  Ëû  ÔÚ  ÎÒ  µÄ  ±Ê¼Ç±¾  ÉÏ  Ç©Ãû  ÁôÄî  £¬  ÓÖ  ÅÄ  ÁË  Ò»  ÕÅ  ºÏÓ°  ¡£
ËùÒÔ  Ëû  ÖªµÀ  ÎÒÃÇ  ÊÇ  ÖÐ¹úÈË  Ö®ºó  £¬  ÊÓÎª  ÖªÒô  ¡¢  ÅóÓÑ  £¬  ¸Ðµ½  Òì³£  Ç×ÇÐ  ¡£
ÇÇÖÎ  ÀÏÈË  ËäÈ»  Ã»  µ½  ¹ý  ÖÐ¹ú  £¬  µ«ÊÇ  ÔÚ  ¶þÕ½  Õ½³¡  ÉÏ  Ëû  ÊÇ  ºÍ  ÖÐ¹úÈË  Í¬  Ò»  Ìõ  Õ½Ïß  µÄ  £¬  Ò²  ¿ÉÒÔ  Ëµ  ÊÇ  Ò»¸ö  Õ½º¾  ÖÐ  µÄ  Õ½ÓÑ  ¡£
¿¹ÈÕÕ½Õù  ÆÚ¼ä  £¬  ÃÀ¹ú  Ò²  ¸øÓè  ÖÐ¹ú  ÈËÁ¦  ¡¢  ²ÆÁ¦  ÉÏ  Ô®Öú  ¡£
ÖÐ¹úÈËÃñ  Ôø  Îª  µÚ¶þ´ÎÊÀ½ç´óÕ½  µÄ  ·´·¨Î÷Ë¹  ¶·Õù  ×÷  ³ö  ÁË  ¾Þ´ó  µÄ  Ãñ×å  ÎþÉü  £¬  Îª  ÕùÈ¡  ÊÀ½ç  ºÍÆ½  ×÷  ³ö  ÁË  ×¿Ô½  µÄ  ¹±Ï×  ¡£
¶þÕ½  ÆÚ¼ä  £¬  ÖÐÃÀ  Á½¹ú  ÊÇ  Í¬ÃË¹ú  ³ÉÔ±  £¬  ÔÚ  Õ½³¡  ÉÏ  ²¢¼ç  Õ½¶·  ¡£
ÍËÎé  ºó  ÔÚ  ÃÀ¹ú  ¼ÓÖÝ  ¶¨¾Ó  £¬  ÓÐ  Èý  ×Ó  Ò»  Å®  £¬  ÒÑ  ºÍ  ×ÓÅ®  ·Ö¼Ò  £¬  ¶À×Ô  Ò»  ÈË  Éú»î  £¬  Ã¿ÔÂ  µÄ  ÑøÀÏ½ð  ËÄ°ÙÃÀÔª  £¬  Éú»î  »¹  ¹ýµÃÈ¥  ¡£
°¤  ¹ý  ÈÕ±¾  ·É»ú  µÄ  ºäÕ¨  £¬  ÁôÏÂ  ÁË  ÄÔÕðµ´  µÄ  ºóÒÅÖ¢  £¬  ÏÖÔÚ  ÓÐÊ±  »¹  ÒþÒþ  ×÷Í´  ¡£
Ëû  ½Ð  ÇÇÖÎ¡¤ººÄá  £¬  £±£¹£²£µÄê  Éú  £¬  Ô­¼®  Ä«Î÷¸ç  £¬  ¶þÕ½  ÖÐ  ²Î¼Ó  ÃÀ¹úÂ½¾ü  £¬  ÑÇÖÞ  Ëû  µ½  ¹ý  ·ÆÂÉ±ö  ¡¢  ÈÕ±¾  ¡£
ÎÒÃÇ  ±ß  Ëµ  ±ß  ×ö  ÊÖÊÆ  £¬  Õâ  ²Å  ÁË½â  ÁË  Õâ  Î»  ÀÏÈË  µÄ  Ò»Ð©  Çé¿ö  ¡£
ÎÒÃÇ  Í¬  ¶Ó  µÄ  Ð¡  ³Â  Ó¢Óï  ±È  ÎÒ  Ç¿  £¬  ¹ýÀ´  È¨  ³ä  ·­Òë  ¡£
ÎÒ  Õ¾  Æð  Éí  £¬  Íì  ×Å  Ëû  µÄ  ¼ç°ò  £¬  Çë  Ëû  µ½  ½ÇÂä  Àï  µÄ  Ò»  ÕÅ  ×À×Ó  ÄÇÀï  Ï¸Ì¸  £¬  ÎÒ  ²»Ïë  ³Ô  ¶«Î÷  £¬  ËùÒÔ  °Ñ  ÎÒ  µÄ  ÄÇ  ´ü  Êí  Ìõ  ¸ø  Ëû  ÁË  ¡£
Õâ  »Ø  ÎÒ  ²Å  ºÃ  ºÃ  µØ  ´òÁ¿  Ëû  ÁË  £º  Ëû  Éí  ´©  ºÚÉ«  £Ô  Ðô  £¬  Å£×Ð¿ã  £¬  ÂÃÓÎ  Ã±  £»  ·ôÉ«  ×Ø  ÖÐ  Î¢  ºÚ  £¬  ËêÔÂ  ·çËª  ÔÚ  Ëû  Á³  ÉÏ  ÁôÏÂ  ÁË  ÉîÉî  µÄ  ¿Ì  ºÛ  £»  Ò»Ã×°Ë  ×óÓÒ  £¬  »¨°×  Í··¢  £¬  ¾«º·  ¡¢  ½¡×³  £¬  ¶¯×÷  Ãô½Ý  £¬  ÉùÒô  ºéÁÁ  ¡£
³öÃÅ  ÔÚÍâ  £¬  ÎÒ  ÊÇ  ²»´ó  ×¢Òâ  Éí±ß  ²»  ÈÏÊ¶  µÄ  ÈË  µÄ  ¡£
ºóÃæ  Ëû  °Ñ  ÎÒÃÇ  Á½¸ö  È­Í·  ²¢  ÔÚ  Ò»Æð  ÖØÖØ  µØ  »÷  ÔÚ  ×À  ÉÏ  £¬  ÊÇ  Ëµ  ÎÒÃÇ  ÃÀ  ÖÐ  Á½¹ú  ÈËÃñ  Õ¾  ÔÚ  Ò»Æð  £¬  ºÝºÝ  µØ  ´ò»÷  ÈÕ±¾  ·¨Î÷Ë¹  £¬  °Ñ  ËûÃÇ  ÖÃ  Ö®  ÓÚ  ËÀµØ  £¡
ÒòÎª  Ó¢Óï  ÖÐ  µÄ  ¡°  ËÀÍö  ¡±  ¶Á  ×÷  ¡°  ´õ  ¡±  £¬  ÎÒÃÇ  µ±µØ  »°  ¡°  ËÀÍö  ¡±  Ò²  ½Ð  ¡°  ´õ  ¡±  £¬  ÕâÊÇ  ÎÒ  ¶Á  ³õÖÐ  ÉÏ  Ó¢Óï  ¿Î  Ê±  ¾Í  ÒÑ¾­  ·¢ÏÖ  ÁË  µÄ  ¡°  ÃØÃÜ  ¡±  ¡£
Õâ  »Ø  ÎÒ  ÓÖ  Ìý  ¶®  ÁË  £¬  £Ä£é£å  ÊÇ  ËÀÍö  £¬  £Ê£á£ð£á£î£å£ó£å£Æ£á£ó£ã£é£ó£í  ÊÇ  ÈÕ±¾  ·¨Î÷Ë¹  ¡£
Ïë²»µ½  £¬  Ëû  Ìý  ¶®  ÁË  ÎÒ  µÄ  ²»  ÖªµÀ  ºÏ  ²»  ºÏ  Óï·¨  £¬  ÓÖ  ¼Ð´ø  ¹ãÎ÷  ¿ÚÒô  µÄ  Ó¢Óï  £¬  ÐË·Ü  Òì³£  £¬  ÃÍÈ»  ×¥  ¹ý  ÎÒ  µÄ  ÊÖ  £¬  ºÍ  Ëû  µÄ  ÊÖ  ½ô½ô  µØ  ÎÕ  ÔÚ  Ò»Æð  £¬  È»ºó  ÓÖ  °Ñ  ¸÷×Ô  µÄ  ÊÖ  ·Ö¿ª  £¬  ÎÕ  ³É  È­Í·  ×´  £¬  ²¢  ÔÚ  Ò»Æð  £¬  ÔÚ  ²Í×À  ÉÏ  ÖØÖØ  µØ  ´·  ÁË  Ò»ÏÂ  £º  ¡°  £Ä£é£å  £¬  £Ê£á£ð£á£î£å£ó£å£Æ£á£ó£ã£é£ó£í  £¡  ¡±
ÎÒ  ¸Ï½ô  Ëµ  £º  ¡°  £Î£ï  £¬  £Î£ï  £¬  £É  £á£í  £Ã£è£é£î£å£ó£å  £¨  ²»  £¬  ²»  £¬  ÎÒ  ÊÇ  ÖÐ¹úÈË  £©  ¡£  ¡±
ÎÒ  ¼û  Ëû  ÎÊ  ÎÒ  ÊÇ²»ÊÇ  ÈÕ±¾ÈË  £¬  Ò»ÖÖ  ×÷Îª  ÖÐ¹úÈË  µÄ  ×Ô×ðÐÄ  ºÍ  ×ÔºÀ¸Ð  ÓÍÈ»¶øÉú  ¡£
ÒòÎª  ÔÚ  ±ðµÄ  µØ·½  £¬  ÎÒ  Ò²Ôø  Óöµ½  ¹ý  ÀàËÆ  µÄ  Çé¿ö  £º  ÔÚ  Å·ÃÀ  ¹ú¼Ò  £¬  µ±µØÈË  ¼ûµ½  ÕâÐ©  »Æ  Æ¤·ô  ¡¢  ºÚ  Í··¢  ¡¢  ºÚ  ÑÛ¾¦  µÄ  ÑÇÖÞ  ÈË  £¬  ´ó¶¼  ÒÔÎª  ÊÇ  ÈÕ±¾ÈË  £¬  ÒòÎª  ¾ÅÊ®Äê´ú³õÆÚ  £¬  ÖÐ¹ú  ¸Ä¸ï¿ª·Å  ²»¾Ã  £¬  ³ö¹ú  µÄ  ÈË  »¹  ²»  ¶à  £¬  ËùÒÔ  ´ó¶¼  ÓÐ  ÕâÖÖ  Îó»á  ¡£
µ«  Õâ´Î  ÎÒ  Ìý  ¶®  ÁË  £º  Ëû  ÊÇ  ÎÊ  ÎÒ  ÊÇ²»ÊÇ  ÈÕ±¾ÈË  £¿
ÎÒ  µÄ  Ó¢Óï  Ë®Æ½  £¬  ½ö½ö  »á  Ëµ  ¡°  ÄúºÃ  ¡±  £¬  ¡°  Ð»Ð»  Äú  ¡±  £¬  ¡°  ÔÙ¼û  ¡±  µÈ  ¼¸¸ö  Ó¢Óï  µ¥´Ê  ¶øÒÑ  ¡£
µÉµÉ  ÑÛ  £¬  Ò¡Ò¡  Í·  £¬  ÓÖ  ¿´¿´  ÎÒ  £¬  ¿´  ÎÒ  ÓÐ  Ê²Ã´  ·´Ó¦  ¡£
Ëû  ¶à´Î  ÖØ¸´  Õâ¸ö  ¶¯×÷  £¬  Ò»Ãæ  ¿ÚÖÐ  ÄîÄîÓÐ´Ê  £º  ¡°  £Ê£á£ð£á£î  £¬  ºô  ¡ª  ¡ª  ¡ª  ºäÂ¡  £¡  ¡±
½Ó×Å  £¬  Ëû  ×óÊÖ  ²æÑü  £¬  Éì³ö  ÓÒÊÖ  £¬  ÓÒ  ÊÖÕÆ  ÏòÏÂ  £¬  ÇüÏ¥  ¡¢  ÍäÑü  £¬  Æ½Éì  µÄ  ÓÒÊÖ  ´Ó  Ñü  ¼Ê  Õâ¸ö  ¸ß¶È  £¬  ¼¸ºõ  Ìù  ×Å  µØÃæ  ÍùÇ°  ÂÓ¹ý  £¬  È»ºó  Ëû  ÂýÂý  Õ¾  ÆðÀ´  £¬  ÊÖÕÆ  µÄ  ¹ì¼£  Ò²  ³É  ÁË  ¸ß  ¡ª  ¡ª  ¡ª  µÍ  ¡ª  ¡ª  ¡ª  ¸ß  ÕâÑù  µÄ  Ò»  Ìõ  »¡Ïß  ¡£
ÎÒ  Ò»Ê±  Ã»ÓÐ  ·´Ó¦  ¹ýÀ´  £¬  Ã»ÓÐ  ×öÉù  ¡£
ºöÈ»  £¬  ÓÐ  Ò»¸ö  µ±µØÈË  ×ß  µ½  ÎÒ  ÃæÇ°  £¬  ÉñÉ«  ÑÏËà  µØ  ÎÊ  £º  ¡°  £Ê£á£ð£á£î£å£ó£å  £¨  ÈÕ±¾ÈË  £©  £¿  ¡±
ÓÐ  ÎåÁù¸ö  µ±µØÈË  Ò²  ¸÷×Ô  Òª  ÁË  ¸÷ÖÖ  Ê³Æ·  £¬  ×ø  ÏÂÀ´  ÂýÂý  µØ  ³ÔºÈ  ¡£
Ö»  Òª  ÁË  Ò»  ±­  Å£ÄÌ  £¬  Ò»  ´ü  Êí  Ìõ  £¬  ×ø  ÏÂÀ´  £¬  Âý  à¨  Âý  Òû  ¡£
ÓÉÓÚ  Ê±²î  µÄ  ¹ØÏµ  £¬  ÎÒ  ÄÔ×Ó  »è»è³Á³Á  µÄ  £¬  Ã»ÓÐ  Ê³Óû  ¡£
Õâ¸ö  µê  »¹ÓÐ  ¸ö  ¡°  Ë¾»ú  ´°¿Ú  ¡±  £¬  ¿ª³µ  µÄ  Ë¾»ú  °Ñ  ³µ  ¿ª  µ½  ¼ÝÊ»ÊÒ  Óë  ´°¿Ú  Æ½ÐÐ  Ê±  £¬  Í£ÏÂ  £¬  Ò¡  ÏÂ  ´°  ²£Á§  £¬  ±¨  ÉÏ  Òª  Ê²Ã´  ¶«Î÷  £¬  ·þÎñÉú  ¾Í  ´Ó  ´°¿Ú  Íù  ¼ÝÊ»ÊÒ  µÝ  ¹ýÈ¥  ¸÷ÖÖ  Ê³Æ·  £¬  »òÊÇ  Ò»  ±­  Ö½  ¹Þ×°  µÄ  Å£ÄÌ  £¬  Ò»  ´ü  Õ¨  Êí  Ìõ  £¬  »òÊÇ  Á½¸ö  ºº±¤°ü  £¬  Ë¾»ú  Ò»  Éù  ¡°  Ð»Ð»  ¡±  £¬  °Ñ  ³µ  ¿ª×ß  ÁË  £¬  Õâ  ¶Ù  Íí²Í  £¬  ÊÇ  ÔÚ  ³µ  ÉÏ  ³Ô  µÄ  ¡£
Âô  µÄ  ¶«Î÷  ¶àÖÖ¶àÑù  £¬  ÓÐ  ¸÷ÖÖ  ÏÚ  µÄ  ºº±¤°ü  £¬  ÈýÃ÷ÖÎ  £¬  ±¬  ÓñÃ×  £¬  Õ¨  Êí  Ìõ  ºÍ  ¸÷ÖÖ  ÒûÁÏ  ¡£
Õâ¸ö  µê  ²»´ó  £¬  Á½¼ä  ²ÍÊÒ  ´òÍ¨  £¬  Ò»  ÕÅ  ³¤  ¹ñÌ¨  £¬  Ê®À´ÕÅ  ÓÃ²Í  µÄ  ×À×Ó  £¬  Ê®·Ö  µÄ  Õû½à  ¡¢  Ã÷ÁÁ  £¬  ×°ÐÞ  µÃ  ºÜ  ¼òÆÓ  £¬  ÃÅ°å  ¡¢  ÀÈ  Öù  ¡¢  Ç½È¹  È«  ÓÃ  Ô­É«  µÄ  Ä¾°å  ×°ÐÞ  £¬  ·Â·ð  »¹  Í¸  ³ö  Ä¾²Ä  µÄ  Õó  Õó  ÇåÏã  ¡£
Ò»Ìì  £¬  Æû³µ  ÔÚ  ¹«Â·  ÉÏ  ÒÑ¾­  ÅÜ  ÁË  ÎåÁù¸öÐ¡Ê±  £¬  °øÍí  Ê±·Ö  £¬  ÎÒÃÇ  ÔÚ  Â·±ß  µÄ  Ò»  ¼ä  ¿ì²Í  µê  ÉÔ  ×÷  Í£Áô  £¬  ´ó¼Ò  ÏÂ³µ  £¬  Éì  Éì  Ñü  £¬  ¶¯¶¯  ½Å  £¬  ³Ô  µã  ¶«Î÷  £¬  Ïû³ý  Æ£ÀÍ  ¡£
ºÃÔÚ  ÃÀ¹ú  µÄ  ¹«Â·  Ê®·Ö  ·¢´ï  £¬  ×Ýºá½»´í  £¬  Á¢Ìå½»²æ  £¬  ¶à  ³µµÀ  ¡¢  È«  ·â±Õ  µÄ  ¸ßËÙ¹«Â·  £¬  Ð§ÂÊ  ºÜ  ¸ß  ¡£
Òª  ²É·Ã  µÄ  ¶ÔÏó  ×¡  µÃ  ·ÖÉ¢  £¬  ËùÒÔ  ÎÒÃÇ  Ò»Ìì  ´ó²¿·Ö  Ê±¼ä  »¨  ÔÚ  ÅÜÂ·  ÉÏ  ¡£
Ç§  Çû  Ò×  µÃ  £¬  °Ù  ÓÂ  ÄÑ  Çó  £¬  Æ½Ê±  Ï§  Ãü  Èç  ½ð  £¬  ¹Ø¼ü  Ê±  ²»Î·  »¢¿Ú  £¬  ºÚÓ°  Àï  ÓÐÈË  ÔÚ  ºô  £¬  ÉÁµç  ÖÐ  ÖÚ  Éù  ´ð  ¡°  ÓÐ  ¡±  £¡
ÏÕÇé  ÔÚ  ÃæÇ°  £¬  °²È«  ÔÚ  Éíºó  £¬  Éí  Ç°  ´óºÓ  ¼¤Á÷  £¬  Éíºó  ´ó½Ö  ÈËÁ÷  £¬  ´ó  µÌ  ²È  ÔÚ  ½ÅÏÂ  £¬  ÔðÈÎ  ¿¸  ÔÚ  ¼çÍ·  ¡£
ÈÔÊÇ  Ó¢ÐÛ  µÄ  Ê±´ú  £¬  ¿¼Ñé  ÕýÊÇ  Ê±ºò  £¡
·ü  Óê  Ê±½Ú  £¬  Ìì  ËÆ  Â©¶·  £¬  ºÆºÆ  É½ºé  Õð  ºð  £¬  ÌÏÌÏ  °×  ÀË  ¹ö  Çò  ¡£
Õâ  ¼¸Äê  £¬  Ðí¶à  ´óÑ§  ±ÏÒµÉú  ¡¢  ÑÐ¾¿Éú  ·ÖÅä  ²»  ³öÈ¥  »ò  ·ÖÅä  ÁË  ²»Ô¸  È¥  £¬  ¶ø  ¼±Ðè  ÈË²Å  µÄ  µØ·½  ÓÖ  Èç  ´óºµ  Ö®  Íû  ÔÆÄÞ  £¬  Õâ  »òÐí  ¾Í  ³öÏÖ  ÁË  Ä¾½³  ÐÞ  Ë®¿â  µÄ  ¡°  »û  ²Å  ¡±  ¡£
µ½  ÄÇÊ±  £¬  ¡°  Â³°à  ¡±  ¸ÄÐÐ  £¬  ¾Í  ¸ü¼Ó  ¡°  º£  À«  Æ¾  ÓãÔ¾  £¬  Ìì  ¸ß  ÈÎ  Äñ  ·É  ¡±  ÁË  ¡£
»»  ¸ö  ½Ç¶È  ¿´  £¬  Èç¹û  ¶à  ½»  ¡°  Ñ§·Ñ  ¡±  £¬  ÓÈÆäÊÇ  ½»  µ½  ÄÇÐ©  ×¨ÃÅ  °ìÀí  Ö¤Êé  °à  µÄ  µØ·½  È¥  £¬  ¡°  Â³°à  ¡±  ¾Í  ²»½ö  Ö»ÊÇ  ¸ö  Öú¹¤  £¨  ÕâÊÇ  Ëû  µ¨¸Ò  Éè¼Æ  Ë®¿â  µÄ  Î¨Ò»  ¡°  ºì  ±¾±¾  ¡±  £©  £¬  ¶øÇÒ  »¹  ¿ÉÄÜ  ±ä³É  ÑÐ¾¿Éú  ¡¢  ²©Ê¿Éú  Ò²  Î´¿É  Öª  °É  £¡
¶øÇÒ  £¬  ±ÀÌ®  ÁË  Ò»  ×ù  £¬  ±È  Æð  Éè¼Æ  ¹ý  Ê®Áù×ù  µÄ  ³É¼¨  £¬  ¡°  Ö÷Á÷  »¹ÊÇ  ºÃ  µÄ  Âï  ¡±  ¡£
Ë®¿â  ±ÀÌ®  ÁË  £¬  Ò»  ¾ä  ¡°  »¨Ç®  ½»  Ñ§·Ñ  ¡±  £¬  Ò²  ¾Í  ½á  ÁË  £¬  ¸É  ¸ïÃü  ÊÂÒµ  £¬  ÄÄ  ÓÐ  Ò»·«·çË³  µÄ  £¡
Ò²Ðí  ÓÐÈË  Ëµ  £¬  ÈÃ  Ä¾½³  Éè¼Æ  Ë®¿â  £¬  ×Ü  ±È  ÈË¸¡ÓÚÊÂ  µÄ  Ç¿  µÃ  ¶à  °É  £¿
µ¹ÊÇ  ÕâÐ©  ÏÖÏó  ±È±È½ÔÊÇ  £º  ·ÅÏÂ  ³úÍ·  ½ø  ÁË  ³Ç  £¬  ÕÕÑù  ³Ð½¨  ÍòÕÉ  ¸ßÂ¥  £»  ´Ó  ÎÞÒµ  ÓÎÃñ  µ½  ¡°  ·¢Ã÷  Ë®  ±ä  ÓÍ  ¡±  £¬  º¦  µÃ  Ò»Èº  ÔºÊ¿  Ã¦ºõ  ºÃ¼¸Äê  ²Å  °Ñ  Ëû  ¸æµ¹  ¡­  ¡­  ¼ÙÈç  Ã»ÓÐ  º¦  ËÀ  ÆßÌõ  ÈËÃü  £¬  Õâ  ¡°  Â³°à  ¡±  »¹  ½«  ¡°  Éè¼Æ  ¡±  ³ö  ¶àÉÙ  Ë®¿â  £¿
ÁªÏë  Ò»ÏÂ  £¬  ÎÒÃÇ  Ôç¾Í  ¶Ô  ÄÇÐ©  Ôø  ºÀ  Ì¸  ¡°  ÈË  ÓÐ  ¶à  ´ó  µ¨  ¡¢  µØ  ÓÐ  ¶à  ´ó  ²ú  ¡±  µÄ  Ê¼×÷Ù¸Õß  àÍÐ¦  ¹ý  ¡¢  ³°·í  ¹ý  £¬  µ«ÊÇ  £¬  Íü  ÁË  ÇÐ·ôÖ®Í´  µÄ  ²¢²»  ÉÙ¼û  ¡£
ÆäÊµ  £¬  Ä¾½³  ¡°  ¸ÄÐÐ  ¡±  ÐÞ  Ë®¿â  Ò²  ²»ÊÇ  ¸ö±ð  µÄ  £¬  È«¹ú  ÈýÍò¶à×ù  Ë®¿â  ÓÐ  ÖÊÁ¿  ÎÊÌâ  £¬  ÄÇ  ¿ÉÊÇ  Ðü  ÔÚ  ¶àÉÙ  ÈË  ·¿¶¥  ÉÏ  µÄ  ¡°  Ô¤±¸  ÔÖ»ö  ¡±  °¡  £¡
¿ÉÏ§  µÄ  ÊÇ  £¬  Õâ  ¡°  Â³°à  ¡±  ³öÊ¦  Î´  ½Ý  £¬  »ò  Ëµ  ÊÇ  ´óÒâ  Ê§  ¾£ÖÝ  £¬  Ã»  Ïëµ½  Ò»  ×ù  Ë®¿â  ±ÀÌ®  ¾Í  Ê¹  Ëû  ³É  ÁË  ¡°  ½¹µã  ¡±  ¡£
¶àÉÙ  Äê  À´  £¬  ÎÒÃÇ  Ô¶Àë  ¿ÆÑ§  µÄ  Êï¹â  £¬  Îª  ÄÇÐ©  ×Ô·â  µÄ  ¡°  ´óÊ¦  ¡±  ¡¢  ¡°  ×¨¼Ò  ¡±  ºÈ²Ê  ¡¢  ¹ÄÕÆ  ¹ý  ¶àÉÙ  ´Î  £¬  Ë­  Ò²  ¼Ç  ²»  Çå  ÁË  £»  ¶àÉÙ  ÔÙÊÀ  ¡°  »ªÙ¢  ¡±  ¡¢  µ±´ú  ¡°  ÀîÊ±Õä  ¡±  ÕÐÒ¡×²Æ­  £¬  ²ÆÔ´  ¹ö¹ö  ¡£
Äú  Ïë  £º  ÎÕ  ¸«Í·  ¡¢  Åª  Ä«¶·  µÄ  ³¤  Âú  ÀÏ¼ë  µÄ  ´ó  ÊÖ  £¬  ÕÕÑù  ÔÚ  Æ«Æ§  µÄ  É½Ïç  ¹´»­  ¡°  ¸ß  Ï¿  ³ö  Æ½  ºþ  ¡±  µÄ  ÃÀÃî  Í¼»­  £¬  Ôõ  ²»  ÁîÈË  ËàÈ»Æð¾´  £¿
Ò²Ðí  £¬  Ã»ÓÐ  Õâ  ×ù  ±ÀÌ®  µÄ  Ë®¿â  £¬  Õâ¸ö  ¡°  µ±´ú  Â³°à  ¡±  ¾Í  ÊÇ  ¼¸ºõ  ±»  ÂñÃ»  µÄ  ×ÔÑ§³É²Å  µÄ  µäÐÍ  ¡£
Ò»¸ö  Ä¾½³  ¾ÓÈ»  ¡°  Éè¼Æ  ¡±  ¹ý  Ê®Áù×ù  Ë®¿â  £¬  Æä  ½á¹û  Ôò  ºÜ  ²»ÐÒ  £¬  Ò»  ×ù  ¡°  ¿¢¹¤  ¡±  °ÙÈÕ  µÄ  Ë®¿â  Í»È»  ±ÀÌ®  £¬  Ôì³É  Æß  ÈË  ËÀÍö  £¬  ´å×¯  ±»  »Ù  ¡­  ¡­  ÕâÊÇ  ÖÐÑëµçÊÓÌ¨  ÅûÂ¶  µÄ  ¡£
ÕÅ  Öø  ¶Ô  Â³Ñ¸  Óë  Äá²É  ¹ØÏµ  µÄ  ÂÛÊö  Ò²  ´óÓÐ  ÐÂÒâ  £¬  Ö»ÊÇ  Â³Ñ¸  Óë  Î÷·½  ÏÖ´úÅÉ  ¹ØÏµ  µÄ  ÂÛÊö  ÉÔ  ÏÓ  Ò»°ã  £¬  ÓÐ´ý  ×÷Õß  ½øÒ»²½  µÄ  Ì½ÌÖ  Óë  Å¬Á¦  ¡£
ÕâÑù  Ò»ÖÖ  ÉîÈë  Ï¸ÖÂ  µÄ  ÆÊÎö  £¬  ½«  ÄÇÖÖ  ¼òµ¥»¯  µÄ  ¡¢  ½ÌÌõÖ÷Òå  µÄ  ¡¢  ²»¹Ë  ¿Í¹Û  ÊÂÊµ  Ò²  ²»  ÈÏÕæ  ×êÑÐ  ÎÊÌâ  µÄ  ¡°  ³¹µ×  Çå³ý  ¡±  Ëµ  ¡°  ³¹µ×  ¡±  ·ÛËé  ÁË  ¡£
Â³Ñ¸  ÒÆ»¨½ÓÄ¾  £¬  ½«  ÍÐ  ÊÏ  ¾Ö²¿  ÎÄÑ§  ÀíÂÛ  µÄ  ÏÊ»î  ÄÚÈÝ  £¬  ¼Þ½Ó  µ½  ÁË  ÎÞ²ú½×¼¶  ÎÄÑ§  µÄ  ¸ïÃü  ¿ÚºÅ  ÉÏ  £¬  ½ßÁ¦  Ê¹  Õâ  Ò»  ¿ÚºÅ  Ôú¸ù  ÓÚ  ÉóÃÀ  ²ã´Î  ¡£
Â³Ñ¸  ·´¶Ô  ¡°  Í»±ä  Ê½  ¡±  ÎÞ²ú½×¼¶  ÎÄÑ§  Óë  ÎÄÑ§¼Ò  £¬  ÕýÊÇ  ¡°  ²ÎÕÕ  ¡±  ÁË  ÍÐ  ÊÏ  µÄ  Òâ¼û  £¬  ÊÜµ½  ÁË  ÍÐ  ÊÏ  ¹ØÓÚ  ¸ÐÇé  ÇéÐ÷  ¡¢  ´´×÷  µÄ  ÏÂÒâÊ¶  ¹ý³Ì  µÈ  ÂÛÊö  µÄ  ÆôÊ¾  £»  ÕýÊÇ  ³ä·Ö  ×¢Òâ  ÁË  ÍÐ  ÊÏ  ¶Ô  ÎÞ²ú½×¼¶  ÎÄÑ§  ·¢Éú  ¡¢  ·¢Õ¹  µÄ  ÖÖÖÖ  ¼èÄÑ  ÐÔ  µÄ  ¹À¼Æ  ¡£
Â³Ñ¸  Óë  Ëû  Ïàµ±  Ò»ÖÂ  £¬  ±íÏÖ  ÁË  Ò»ÖÖ  »áÐÄ  µÄ  ¡¢  ¡°  Éî¿Ì  µÄ  ÁªÏµ  ¡±  ¡£
ÕÅ  Öø  ÈÏÎª  £¬  ÍÐ  ÊÏ  µÄ  ÉÏÊö  ·ÖÎö  ½Ô  Ïàµ±  ¾«Õ¿  ¡£
´Ó¶ø  ÈÏÎª  ½ö  ÔÚ  ÀíÄî  ²ã´Î  ±íÏÖ  ¸ïÃü  ²¢·Ç  ¸ïÃü  ÎÄÑ§  £¬  ¶ø  ±ØÐë  ÉîÈë  µ½  ÒÕÊõ  ±íÏÖ  ²ã´Î  ¡£
Ëû  ½«  ×÷¼Ò  µÄ  ÊÀ½ç¹Û  »®·Ö  Îª  Èý¸ö  ²ã´Î  £º  ÀíÄî  ²ã´Î  ¡¢  ¸ÐÇé  ²ã´Î  ¡¢  ÒÕÊõ  ±íÏÖ  ²ã´Î  ¡£
¡°  ÔÚ  ÄÇ¸ö  ËÕÁª  ÈË  Ò»°ã  Ö»  ¾ÖÏÞ  ÓÚ  Ì¸ÂÛ  ÎÄÑ§  Éç»áÑ§  µÄ  Äê´ú  £¬  Ëû  È´  ´Ó  ´´×÷  ÐÄÀí  µÄ  ½Ç¶È  ´¥  Ì½  ÁË  ¸ÐÇé  ÇéÐ÷  ¡¢  ´´×÷  µÄ  ÏÂÒâÊ¶  ¹ý³Ì  ¡¢  ÒÕÊõ  ÌìÐÔ  µÈ  Óë  Ö÷Ìå  ¹ÛÄî  Ïà¹Ø  µÄ  ÃüÌâ  ¡£  ¡±
ÍÐ  ÊÏ  ËäÈ»  ÈÏÎª  ÔÚ  ÎÞ²ú½×¼¶  ¸ïÃü  ¹ý³Ì  ÖÐ  ²»¿ÉÄÜ  ²úÉú  ÎÞ²ú½×¼¶  ÎÄÑ§  £¨  ¼´  ËùÎ½  ¡°  È¡Ïû  ÂÛ  ¡±  £©  £¬  È»¶ø  Õâ  ²¢²»  ÒâÎ¶×Å  Ëû  ¶Ô  ÎÄÑ§  ÌØÐÔ  µÄ  Àí½â  ¶¼  Ò»  ¹Å  ÄÔ  ¶ù  ´í  ÁË  ¡£
Óë  ºÍ  Ëû  Í¬Ê±  µÄ  ¼«×ó  ÅÉ  ¡°  À­ÆÕÅÉ  ¡±  Ïà±È  £¬  ÍÐ  ÊÏ  ¡°  ¶Ô  ÎÞ²ú½×¼¶  ÎÄÑ§  µÄ  Ë¼¿¼  ¸ü  ¶à  µØ  Æ«ÖØ  ÓÚ  Ëü  µÄ  ÑÏ¸ñ  µÄ  ÎÄÑ§  ÒâÒå  ¡±  ¡£
ÕÅ  Öø  ÈÏÎª  £¬  ÕâÖÖ  ¹Ûµã  Ö®ËùÒÔ  ´íÎó  £¬  ÔÚÓÚ  Ëü  Ö÷¹Û  ÈÏ¶¨  ÍÐ  ÊÏ  ¶Ô  Â³Ñ¸  µÄ  Ó°Ïì  Ö»ÓÐ  Ïû¼«  µÄ  Ò»  Ãæ  £¬  ¶ø  Êµ¼ÊÉÏ  Ô¶·Ç  Èç´Ë  ¡£
ÓÐ  Ò»ÖÖ  ¹Ûµã  ÈÏÎª  £¬  Â³Ñ¸  ËäÈ»  ÔÚ  ¶þÊ®Äê´úÖÐÆÚ  ÊÜ  ¹ý  ÍÐÂå´Ä»ù  µÄ  Ò»¶¨  Ó°Ïì  £¬  µ«  µ½  ¶þÊ®Äê´úÄ©  £¬  ÕâÖÖ  Ó°Ïì  ±ã  ³¹µ×  Çå³ý  ÁË  ¡£
ÓÉÓÚ  ÍÐÂå´Ä»ù  ºóÀ´  µÄ  ¶ÀÌØ  ÔâÓö  £¬  Â³Ñ¸  Óë  Ëû  µÄ  ÎÄÒÕ  Ë¼Ïë  µÄ  ¹ØÏµ  ¸ü  ³ÉÎª  ÈËÃÇ  ¹Ø×¢  µÄ  ½¹µã  ¡£
ËÕ¶í  ÉÏÊö  ¡°  Âí¿ËË¼Ö÷Òå  ÎÄ  ÂÛ  Èý  ¾ÞÍ·  ¡±  £¬  °ïÖú  Â³Ñ¸  ½«  Î¨ÎïÖ÷Òå  ÊÀ½ç¹Û  ÄÉÈë  ÁË  Ëû  µÄ  ¡°  ÎÄÑ§  Ë¼Ïë  ¡±  ¡£
¡°  ÏÈ  ½á¹¹  ¡±  ËäÈ»  ÔÚ  ÐÎÊ½ÉÏ  Ôâµ½  ÁË  ¡°  ºä  »Ù  ¡±  £¬  µ«  Ëü  ÄÚÔÚ  µÄ  ¡°  ¸÷ÖÖ  ÒòËØ  Ôò  Óë  ½ÓÊÜ  ¶ÔÏó  ÐÎ³É  Ò»¸ö  ÔÚ  ·ñ¶¨  ÖÐ  ÔÌº¬  ×Å  ¸üÉî  ²ã´Î  µÄ  ¿Ï¶¨  £¬  ÔÚ  ¶ÔÁ¢  ÖÐ  ´ïµ½  »¥²¹  Í³Ò»  µÄ  ÓÐ»ú  ·¢Õ¹  ¹ý³Ì  ¡±  ¡£
Õâ¸ö  ¡°  Æ«  ÊÑ  Òâ  Á¦  ¡±  ¡¢  ¡°  Æ«ÖØ  Ö÷¹Û  ¡±  µÄ  ¡°  ÏÈ  ½á¹¹  ¡±  £¬  Óë  ÉÏÊö  ËÕ¶í  ÎÄÒÕ  Ë¼Ïë  Åö×²  ºó  £¬  ÐÎ³É  ÁË  ¡°  Â³Ñ¸  »¯  µÄ  ÏÖÊµÖ÷Òå  ÎÄÒÕ  Ë¼Ïë  ¡±  ¡£
Â³Ñ¸  ÔÚ  ½ÓÊÜ  ËÕ¶í  ÎÄÒÕ  Ë¼Ïë  Ö®Ç°  £¬  Æä  ÎÄÒÕ  Ë¼Ïë  ÒÑ  »ù±¾  ¶¨ÐÍ  £¬  Æä  ºËÐÄ  Ôò  ÊÇ  ¡°  ´ÏÃ÷  µÄ  Î¨ÐÄÖ÷Òå  ¡±  ¡£
ÕâÖÖ  ¡°  È¡Ïò  ¡±  £¬  ³ýÁË  ÊÊÓ¦  ÖÐ¹ú  ÕþÖÎ  ¸ïÃü  µÄ  ÐèÒª  ÕâÖÖ  ¡°  ×óÒí  ÎÄÑ§  ¡±  µÄ  ¡°  ¹²Í¬  ÐèÇó  ¡±  Íâ  £¬  Ò²  ÊÊÓ¦  ÁË  Â³Ñ¸  ±¾ÈË  µÄ  ¡°  ¸öÈË  ÐèÇó  ¡±  ¡£
Ëü  Ö¸³ö  £º  ¡°  ËÕ¶í  ÎÄÒÕ  Ë¼Ïë  ÊÇ  Ò»ÖÖ  ÌØ±ð  ÖØÊÓ  ÎÄÑ§  Óë  Éç»á  µÄ  ÁªÏµ  µÄ  Ë¼Ïë  ÀàÐÍ  ¡±  £¬  ¿Í¹Û  ¶ÔÏó  µÄ  Õâ  Ò»  ¡°  ×ÔÉí  ¼ÛÖµ  ¡±  £¬  ÕýºÃ  ·ûºÏ  ¶þÈýÊ®Äê´ú  Â³Ñ¸  Õâ  Î»  ½ÓÊÜ  Õß  µÄ  ¡°  ÐèÇó  È¡Ïò  ¡±  ¡£
ÕÅ  Öø  ÓÃ  È«Êé  Èý·ÖÖ®Ò»  µÄ  Æª·ù  £¬  ´Ó  ¡°  Â³Ñ¸  ½ÓÊÜ  ËÕ¶í  ÎÄÒÕ  Ë¼Ïë  µÄ  ÏÈ  ½á¹¹  ¡±  ¡¢  ¡°  Â³Ñ¸  Óë  ÆÕÁÐººÅµ·ò  ¡¢  Â¬ÄÇ²ì¶ûË¹»ù  ÎÄÒÕ  Ë¼Ïë  ¡±  ¡¢  ¡°  Â³Ñ¸  Óë  ÍÐÂå´Ä»ù  ¡®  À­ÆÕÅÉ  ¡¯  ÎÄÒÕ  Ë¼Ïë  ¡±  µÈ  Èý¸ö  ·½Ãæ  Õ¹¿ª  ÂÛÊö  £¬  ¼È  ²ûÊÍ  ÁË  Â³Ñ¸  ½ÓÊÜ  ÉÏÊö  ÎÄÒÕ  Ë¼Ïë  µÄ  Ö÷¹Û  ÌØÕ÷  £¨  ±ØÈ»ÐÔ  ¼°  ¶ÀÌØ  ÐÔ  £©  £¬  Ò²  ÂÛÖ¤  ÁË  ÕâÖÖ  ½ÓÊÜ  µÄ  ¿Í¹Û  ÐèÇó  £¨  ¼´  ÀúÊ·  Ìõ¼þ  £©  ¡£
×÷Õß  µÄ  ¡°  ±È½Ï  ÊÓÒ°  ¡±  £¬  ×ÔÈ»  ²»  ÏÞÓÚ  Â³Ñ¸  ºÍ  ËÕ¶í  µÄ  ÉÏÁÐ  Öî  ¼Ò  £¬  Ò²  º­¸Ç  ÁË  Â³Ñ¸  ºÍ  Äá²É  ¡¢  ºÍ  Î÷·½  ÏÖ´úÅÉ  µÈ  £¬  µ«  ¹ØÓÚ  Â³Ñ¸  ºÍ  ËÕ¶í  ÉÏÁÐ  Öî  ¼Ò  µÄ  ±È½Ï  ÂÛÊö  £¬  ÏÔÈ»  ×îÎª  ÐÂÓ±  ºÍ  ³ä·Ö  ¡£
Õë¶Ô  ÕâÖÖ  Ñ§Êõ  À§¾³  £¬  ÔÆÄÏ  µÄ  ÇàÄê  Ñ§Õß  ÕÅÖ±ÐÄ  Í¬Ö¾  ½øÐÐ  ÁË  ³¤  ´ï  Ê®Äê  µÄ  Ç±ÐÄ  ÑÐ¾¿  £¬  Ð´  ³É  ÁË  ¡¶  ±È½Ï  ÊÓÒ°  ÖÐ  µÄ  Â³Ñ¸  ÎÄÒÕ  Ë¼Ïë  ¡·  Ò»  Êé  £¬  ×÷  ³ö  ÁË  ÓÐ  Ëµ·þÁ¦  µÄ  »Ø´ð  ¡£
¸Ä¸ï¿ª·Å  ÒÔÀ´  £¬  ÌØ±ð  ÔÚ  ËÕÁª  ½âÌå  Ö®ºó  £¬  Ñ§Êõ½ç  ²»ÉÙ  ÈË  ÊÔÍ¼  ×÷  ³ö  »Ø´ð  £¬  µ«  ×Ü  ¸ø  ÈË  ÒÔ  ¸ôÑ¥É¦Ñ÷  Ö®  ¸Ð  £¬  ¶øÇÒ  ´æÔÚ  ×Å  Ã÷ÏÔ  µÄ  Òâ¼û  ·ÖÆç  ¡£
ÈçºÎ  ¿´´ý  Â³Ñ¸  ¶Ô  ËûÃÇ  µÄ  Òë  ½é  ºÍ  ½ÓÊÜ  £¿
µ½µ×  ÈçºÎ  ¿´´ý  Â³Ñ¸  Ëù  ÊÜ  ÆÕÁÐººÅµ·ò  ¡¢  Â¬ÄÇ²ì¶ûË¹»ù  ÒÔ¼°  ÍÐÂå´Ä»ù  µÈ  ÈË  µÄ  Ó°Ïì  £¿
Â³Ñ¸  Óë  ËÕ¶í  ÎÄÒÕ  Ë¼Ïë  µÄ  ¹ØÏµ  £¬  ÊÇ  Â³Ñ¸  ÑÐ¾¿  ÖÐ  µÄ  Ò»  ´ó  ÄÑÌâ  ¡£
ÐèÒª  ÕâÑù  µÄ  ±È½Ï  ºÍ  »Ø´ð  £¨  Æ·  Êé  Ôý¼Ç  £©
Ð´  Íê  ºó  ÈÔ  ¾õ  ²»  ×ãÒÔ  ±í´ï  ÐÄÖÐ  ¶Ô  ×÷Àè  Ò¯Ò¯  µÄ  ¾´Ñö  £¬  Ëû  ÀÏÈË¼Ò  Èç  Ò»  ¿Ã  ¸ùÉîÒ¶Ã¯  µÄ  ´óÊ÷  £¬  Æä  Ì¹³Ï  Æä  ÈÊ°®  ¾ÍÊÇ  Ð´  Ò»  ±¾  ºñ  ºñ  µÄ  Êé  ¶¼  Î´±Ø  ±íÊö  µÃ  Çå³þ  ¡£
ÎÒ  Îª  º«  ÀÏ  ¾«ÐÄ  Äâ  ÁË  Ò»  ¸±  ÍìÁª  £º  ¸ßÉ½ÑöÖ¹  ÆÔ  Óý  ¼¸¶à  Ó¢²Å  ÐÄ  »ê  Èç  ºìÖò  ÒôÈÝ  Íð  ÔÚ  £»  ÔÆ  Ë®  ½ó»³  ¶÷»Ý  Êý  ´ú  Ê¦Éú  ÈÊ°®  ËÆ  ÈÕÔÂ  ³¤´æ  ÐÄ¼ä  ¡£
ÎÒ  Íü  ²»  ÁË  ½ñÄê£³ÔÂ  £¬  ÎÒ  ÔÚ  ºÓÄÏ  ÀÏ¼Ò  ¹ý  Íê  ´º½Ú  ·µ  ¾©  µÄ  µÚ¶þÌì  £¬  ÎÒ  ¼´  È¥  ¿´Íû  º«  ÀÏ  £¬  µ±Ê±  º«  ÀÏ  ¼Ò  ÖÐ  ÓÐ  ¿Í  £¬  ÎÒ  ²»±ã  ¾ÃÁô  £¬  ´Ò´Ò  ¸æ´Ç  Ê±  ¶Ô  º«  ÀÏ  Ëµ  £º  ¡°  ÎÒ  »á  ³£  À´  ¿´  Äú  ¡±  £¬  Ë­  Ïë  ÅµÑÔ  Î´  ¹û  ¾¹  ³É  ÓÀ±ð  ¡£
ÏÖÔÚ  £¬  Ô¶ÔÚ  ³¤´º  µÄ  ËÎÌÎ  Ð¡ÅóÓÑ  Èç¹û  ÖªµÀ  Ëû  ÈÕÒ¹  Ë¼Äî  µÄ  ×÷Àè  ÀÏÒ¯Ò¯  È¥ÊÀ  £¬  Õâ  Î»  Ê®¶þËê  µÄ  ¼áÇ¿  Ð¡  ÄÐ×Óºº  Ò»¶¨  »á  ·ÅÉù  Í´¿Þ  ¡£
º«  ÀÏ  Ò»  ¼ûµ½  ËÎÌÎ  £¬  ¾Í  Ï²»¶  ÉÏ  Õâ  Î»  Óë  ¼²²¡  ¿¹Õù  ÀÖ¹Û  ÏòÉÏ  µÄ  Ð¡ÅóÓÑ  £¬  Ò»  ÀÏ  Ò»  ÉÙ  ÁÄ  ÁË  ºÜ  ³¤  Ê±¼ä  £¬  ÁÙ±ð  Ê±  º«  ÀÏ  °Ñ  Àë  ¾©  Ç°  ÊÕµ½  µÄ  Èý°ÙÔª  ¸å·Ñ  ¾è  ¸ø  ËÎÌÎ  £¬  »¹  Îª  ËÎÌÎ  Ð´  ÁË  Ò»  Ê×  Ê«  ×÷  ¼ÍÄî  ¡£
ÔÚ  ÎÒ  µÄ  °²ÅÅ  ÏÂ  £¬  ËÎÌÎ  Ð¡ÅóÓÑ  ºÜ¿ì  ºÍ  º«  ÀÏ  ÔÚ  ±±¹ú  ´º³Ç  ¼ûÃæ  ÁË  ¡£
´óÑ§  µÚ¶þÄê  Êî¼Ù  Ç°Ï¦  £¬  ÎÒ  ½Óµ½  º«  ÀÏ  µÄ  ÐÅ  £¬  Ëµ  Ëû  ½«  À´  ³¤´º  ¿ª»á  £¬  Ïë  ½è  ´Ë  »ú»á  ¼û  ¼û  ËÎÌÎ  Ð¡ÅóÓÑ  ¡£
²»¾Ã  £¬  ËÎÌÎ  Ð¡ÅóÓÑ  ÈëÑ¡  µÚÈý½ì  È«¹ú  Ê®¼Ñ  ÉÙÏÈ¶ÓÔ±  £¬  ÄÇ  Æª  ±¨¸æÎÄÑ§  ¡¶  ÉúÃü  µÄ  ÌÎ  Éù  ¡·  ÈÃ  È«¹ú  ÉÙÏÈ¶ÓÔ±  ¶¼  ÖªµÀ  ÁË  Ëû  ¡£
ÎÒ  ×ßÊ±  Ëû  ÓÖ  Öö¸À  ÏÈ  ±ð  ¼±  ×Å  ½»¸å  £¬  ÈÃ  ÎÒ  °Ñ  ¸å×Ó  ÔÙ  ËÍ¸ø  Áí  Ò»  Î»  ¶ùÍ¯ÎÄÑ§  ÀÏ  ×÷¼Ò  ³ÂÄ£  ¿´  Ò»  ¿´  £¬  Ëµ  ³ÂÄ£  ÀÏ  ÒÑ  Ö¸µ¼  ÉÙÏÈ¶Ó  Ñ§  »á  ¹¤×÷  ÊýÄê  £¬  ¸ü  ÁË½â  ¶ùÍ¯  £¬  Îª  º¢×Ó  ÃÇ  Ê÷Á¢  Ñ§Ï°  °ñÑù  ÊÇ  ´óÊÂ  £¬  Æä  ±¨¸æÎÄÑ§  Ç§Íò  Âí»¢  ²»µÃ  ¡£
Ö±µ½  Áè³¿Ò»Ê±  £¬  º«  ÀÏ  ²Å  °Ñ  ¸å×Ó  ÐÞ¸Ä  Ò»±é  ¡£
Ò¹  ÒÑ  Éî  È´  ÒÀÈ»  ÃÆÈÈ  £¬  º«  ÀÏ  ÈÔ  ×ÐÏ¸  µØ  Éó¶Á  ×Å  ÎÒ  µÄ  ¸å×Ó  £¬  Á¬  ÎÒ  ÓÃ  ´í  µÄ  ±êµã·ûºÅ  ¶¼  Ò»Ò»  ¸ÄÕý  ¡£
Ëû  µ±Ê±  ÈÏÕæ  µÄ  ÉñÌ¬  £¬  ÉîÉî  ÀÓ  ÔÚ  ÁË  ÎÒ  µÄ  ÄÔº£  ¡£
ÍíÉÏ  £¬  ÔÚ  Ëû  µÄ  Êé·¿  £¬  º«  ÀÏ  Îª  ÎÒ  Ï÷  Íê  Ë®¹û  £¬  ¾Í  Ìý  ÎÒ  ÐðËµ  ¸å×Ó  µÄ  ÕûÌå  ²¼¾Ö  ºÍ  ¹¹Ïë  £¬  »¹  ²»Ê±  ÌáÎÊ  ¡£
Íê¸å  ºó  £¬  ÒÑ  ÊÇ  £·ÔÂµ×  £¬  ÍÅ¼ªÁÖÊ¡Î¯  ÈÃ  ÎÒ  ËÍ  ¸å  ½ø¾©  £¬  º«  ÀÏ  ÖªÏþ  ±ã  ÐÀÈ»  Ìá³ö  ÔÙ  Îª  ÎÒ  ÐÞ¸Ä  Ò»±é  ¸å×Ó  ¡£
´óÑ§  µÄ  µÚÒ»¸ö  Êî¼Ù  £¬  ÎÒ  ÊÜ  ÍÅÖÐÑë  Ö®  Ñû  ²ÉÐ´  µÚÈý½ì  È«¹ú  Ê®¼Ñ  ÉÙÏÈ¶ÓÔ±  ºòÑ¡ÈË  ³¤´ºÊÐ³çÖÇÐ¡Ñ§  ËÎÌÎ  Ð¡ÅóÓÑ  µÄ  ÊÂ¼£  ¡£
ºóÀ´  ÎÒ  ¼ÓÈë  ÁË  ÖÐ¹ú×÷¼ÒÐ­»á  £¬  ÄÃ  µ½  »áÔ±Ö¤  ÄÇÌì  £¬  º«  ÀÏ  Îª  ÎÒ  Ð´  ÏÂ  ÁË  ¡°  Îª  ·±ÈÙ  ×æ¹ú  Éç»áÖ÷Òå  ÎÄÒÕ  ÊÂÒµ  ×ÔÇ¿²»Ï¢  ¡±  µÄ  Ìõ·ù  ÒÔÊ¾  ÃãÀø  ¡£
Ìýµ½  ºÃÏûÏ¢  ÎÒ  µÚÒ»¸ö  Ïë  ¼±ÇÐ  ¸æËß  µÄ  ÈË  ¾Í  ÊÇ  ×÷Àè  Ò¯Ò¯  £¬  ÎÒ  ÅÜ  µ½  ÓÊ¾Ö  µç»°Í¤  ÅÅ  ÁË  Ò»¸ö¶àÐ¡Ê±  µÄ  ³¤  ¶Ó  ²Å  ²¦Í¨  ±±¾©  º«  ÀÏ  ¼Ò  µÄ  µç»°  £¬  º«  ÀÏ  ·Ç³£  ¸ßÐË  £¬  ÓÃ  ÌØÓÐ  µÄ  ºÓÄÏ  Ç»µ÷  ÔÙÈý  µØ  Ëµ  £¬  ËïÅ¯  Äã  Òª  ¸ü¼Ó  Å¬Á¦  £¬  ±¨´ð  Ñ§Ð£  ÖªÓöÖ®¶÷  ¡£
Ñ§Ð£  °Ñ  ÎÒ  ÕýÊ½  Â¼È¡  £¬  ÎÒ  ÓÖ  ÒÔ  ÓÅÐã  Éç»áÇàÄê  Éí·Ý  ÕýÊ½  ½øÈë  ÖÐÎÄÏµ¾Å¶þ¼¶  ±¾¿Æ  Ñ§Ï°  ¡£
ÎÒ  µ½  ¶«±±Ê¦´óÖÐÎÄÏµ  ³ÉÎª  Ò»  Ãû  ÅÔÌýÉú  ºó  £¬  ÎÒ  ÇÚÃã  Å¬Á¦  £¬  ÖÕÓÚ  ¸Ð¶¯  ÁË  Õâ  Ëù  ËØ  ÒÔ  °®»¤  ºÍ  ÅàÑø  ÈË²Å  Öø³Æ  µÄ  ´óÑ§  ¡£
º«  ÀÏ  ´ó¸Å  ·¢¾õ  ÁË  ÎÒ  µÄ  ÐÄÇé  £¬  ÎÒ  ×ßÊ±  Ëû  Â§  ×Å  ÎÒ  µÄ  ¼ç  Ò»Ö±  ËÍ  µ½  µçÌÝ  ¿Ú  £¬  µçÌÝ  ÃÅ  ¿ìÒª  ¹ØÉÏ  Ê±  £¬  ÎÒ  ·¢¾õ  »ÓÊÖ  ÔÙ¼û  µÄ  ×÷Àè  Ò¯Ò¯  ÏéºÍ  µÄ  Ä¿¹â  ÖÐ  ÈÔ  ±¥º¬  ×Å  Ï£¼½  Óë  ÆÚ´ý  ¡£
ÎÒ  Íû  ×Å  ºÍ°ª¿ÉÇ×  µÄ  º«  ÀÏ  ÄÇ  Ï¡Êè  µÄ  Òø·¢  £¬  Ïë  ×Å  ×ö  ÅÔÌýÉú  ¾Í  »á  ¿ªÊ¼  Ò»ÖÖ  Ç°Í¾  Î´²·  µÄ  Éú»î  £¬  ÄÚÐÄ  Ò»  Õó  Õó  Ëá³þ  £¬  Ïë  ¿Þ  È´  ¿Þ  ²»  ³öÀ´  ¡£
Éí²Ä  ¿ýÎà  º×·¢  Ï¡Êè  µÄ  ÀÏÏÈÉú  Ð¦ÃÐÃÐ  µØ  Ìý  ÎÒ  Ëµ  Íê  ¾öÒâ  ¸°  ¶«±±Ê¦´ó  ×ö  ÅÔÌýÉú  ºÍ  ½ñºó  ×ÔÑ§³É²Å  µÄ  ´òËã  ºó  £¬  ÓÃ  Ëû  ÓÐÁ¦  µÄ  ´ó  ÊÖ  ÅÄ  ÅÄ  ÎÒ  ÊÝÈõ  µÄ  ¼ç°ò  £¬  ´ÈÏé  µÄ  Ä¿¹â  ÉÏÉÏÏÂÏÂ  µØ  ½«  ÎÒ  ´òÁ¿  ÁË  Ò»±é  ÓÖ  Ò»±é  £¬  Ðí¾Ã  ²Å  Ëµ  £º  È¥  °É  £¬  ³¤´º  ¶¬Ìì  ºÜ  Àä  £¬  ×¢Òâ  ±ð  ¶³  ×Å  ÊÖ½Å  ¡£
ÄÇ  Äê  £¹ÔÂ  £¬  ÌØÕÐ  ÉÏ  ´óÑ§  Ö®  ÃÎ  ³¹µ×  ÎÞÍû  £¬  ÎÒ  Ö»ºÃ  È¥  ¶«±±Ê¦´óÖÐÎÄÏµ  ÅÔÌý  £¬  Â·¹ý  ±±¾©  Ë³±ã  ¿´Íû  º«  ÀÏ  ¡£
ÊÂÇé  ËäÈ»  Î´  ¹û  £¬  ÎÒ  È´  ÉîÉî  ÌåÎ¶  µ½  ÁË  ÀÏÏÈÉú  µÄ  ÈÊ°®  Óë  Ì¹³Ï  ¡£
ÎÒ  Óë  Ëû  ÀÏÈË¼Ò  ÏàÊ¶  Íí  Ð©  £¬  ÔÚ  ÁùÄê  Ç°  ÎÒ  ¸ßÖÐ  ±ÏÒµ  ÄÇ  Äê  £¬  ÓÉÓÚ  ÎÒ  µÄ  ÎÄÑ§  ÌØ³¤  £¬  ¼¸¼Ò  ÖØµã  ´óÑ§  ¸ø  ÎÒ  ÌáÇ°  ·¢  ÁË  ÃâÊÔ  Â¼È¡  Í¨ÖªÊé  £¬  È´  Òò  ±£ËÍ  ×Ê¸ñ  ÊÜ×è  £¬  ¶ùÍ¯ÎÄÑ§  ×÷¼Ò  ×Ú½é»ª  ÍÆ¼ö  ÎÒ  È¥  ¼û  º«  ÀÏ  ÇóÖú  £¬  º«  ÀÏ  ¹ûÈ»  ÈÈ³Ï  £¬  Ç§·½°Ù¼Æ  Ïë  ·¨  Îª  ÎÒ  Ïò  ÓÐ¹Ø  ²¿ÃÅ  ×ö¹¤×÷  ¡£
ÎÒ  Öª  º«  ÀÏ  Ôç  £¬  ¸Õ  ÉÏ  ³õÖÐ  ±ã  Öª  Ëû  ÊÇ  ÎÒ¹ú  ÖøÃû  ½ÌÓý¼Ò  ºÍ  ¶ùÍ¯ÎÄÑ§  ×÷¼Ò  £¬  µÂ¸ßÍûÖØ  £¬  ÎÒ  »¹  ÖªµÀ  Ëû  ÊÇ  ÎÒÃÇ  µËÏØ  ÈË  ¡£
º«  ÀÏ  ¼«Æä  ÈÈ°®  º¢×Ó  £¬  Ëû  Àú¾¡  ÆßÊ®¾Å¸öÄêÂÖ  £¬  Ò»ÇÐ  ºÃÏñ  Ú¤Ú¤  Ö®ÖÐ  ×Ô  ÓÐ  °²ÅÅ  £¬  ¶ø½ñ  ¾¹  ÔÚ  ÁùÒ»¶ùÍ¯½Ú  °éºÍ  ×Å  º¢×Ó  ÃÇ  µÄ  »¶Ð¦  ÀëÈ¥  £¬  ÄÑµÀ  ÕâÊÇ  Ëû  Óë  º¢×Ó  ÃÇ  Ö®¼ä  µÄ  ËÞ  Ôµ  £¿
ÎÒ  ¾ª´ô  ÁË  £¬  ¼¸ºõ  ÔÙ  Ò²  Ìý  ²»  Çå  º«´ï  »¹  Ëµ  ÁË  Ê²Ã´  £¬  ÑÛÀá  ´Ó  ÎÒ  ÑÛ¾¦  Àï  ¼±  ¼±  Ó¿³ö  £¬  ÎÒ  ¸ù±¾  À´²»¼°  ±æ±ð  ÄÇ  ÊÇ  Ò»ÖÖ  ÔõÑù  ×ÌÎ¶  ÔõÑù  °§Í´  µÄ  ÀáË®  £¬  ÎÒ  Ö»  ÖªµÀ  ÎÒ  ¾´°®  µÄ  ×÷Àè  Ò¯Ò¯  ×ß  ÁË  ¡£
ÄÇÌì  ÉÏÎç¾ÅÊ±  £¬  º«  ÀÏ  µÄ  ¶ù×Ó  º«´ï  ÔÚ  µç»°  ÖÐ  Ëµ  Æä  ¸¸  º«×÷Àè  ½ñ³¿ÈýÊ±ËÄÊ®·Ö  È¥ÊÀ  ¡£
Í¨¹ý  ÒÔ  Ìá¸ß  ÊÐ³¡  ¾ºÕùÁ¦  Îª  Ä¿±ê  µÄ  ¼¯ÍÅ¹«Ë¾  ¹¦ÄÜ  ½¨Éè  ºÍ  ÏÖ´ú  ÆóÒµ  ÖÆ¶È  ½¨Éè  £¬  ÖÐ¹úÊ¯ÓÍÌìÈ»Æø¼¯ÍÅ¹«Ë¾  ½«  ½¨Ôì  ³É  ¾ßÓÐ  Ïàµ±  ¹ú¼Ê  ¾ºÕùÁ¦  µÄ  ÖÐ¹ú  Ê¯ÓÍ  ¡°  º½¿ÕÄ¸½¢  ¡±  ¡£
°´ÕÕ  ¹ú¼Ê  ÓÐ¹Ø  ²âÆÀ  »ú¹¹  ¹«²¼  µÄ  Ê¯ÓÍ  ´¢Á¿  ¡¢  ÌìÈ»Æø  ´¢Á¿  ¡¢  Ê¯ÓÍ  ²úÁ¿  ¡¢  ÌìÈ»Æø  ²úÁ¿  ¡¢  Á¶ÖÆ  ÄÜÁ¦  ¡¢  ÏúÊÛÁ¿  µÈ  £¶Ïî  Ö¸±ê  ½øÐÐ  ×ÛºÏ  ÆÀ¼Û  £¬  ÖÐ¹úÊ¯ÓÍÌìÈ»Æø¼¯ÍÅ¹«Ë¾  ¿É  ½øÈë  ÊÀ½ç  Ê¯ÓÍ  £µ£°  Ç¿  £¬  ÅÅÃû  µÚ£±£°Î»  £¬  ÊÇ  ×î  ÓÐ  ÊµÁ¦  ²ÎÓë  ÊÀ½ç  Ç¿  Ç¿  ¾ºÕù  £¬  õÒÉí  ÊÀ½ç  £µ£°£°Ç¿  µÄ  ¹úÓÐ  ÌØ´ó  ÐÍ  ¹¤Òµ  Éú²ú  ÆóÒµ  ¡£
×Ê²ú  ÓµÓÐ  Á¿  Îª  £´£·£°£°¶àÒÚÔª  £¬  Äê  ÏúÊÛ  ÊÕÈë  Îª  £²£²£°£°¶àÒÚÔª  ¡£
ÓµÓÐ  Ô­ÓÍ  ¼Ó¹¤  ÄÜÁ¦  £±£®£°£²ÒÚ¶Ö  £¬  Õ¼  È«¹ú  Ô­ÓÍ  ×Ü  ¼Ó¹¤  ÄÜÁ¦  µÄ  £´£µ£®£¶£¥  ¡£
Äê²ú  Ô­ÓÍ  £±£®£°£·ÒÚ¶Ö  £¬  ÌìÈ»Æø  £±£´£¸ÒÚÁ¢·½Ã×  £¬  ·Ö±ð  Õ¼  È«¹ú  Â½ÉÏ  Ê¯ÓÍ  ¡¢  ÌìÈ»Æø  ×Ü²úÁ¿  µÄ  £·£´£®£´£¥  ºÍ  £¸£¶£¥  ¡£
ÐÂ  ³ÉÁ¢  µÄ  ÖÐ¹úÊ¯ÓÍÌìÈ»Æø¼¯ÍÅ¹«Ë¾  £¬  ÓµÓÐ  µÄ  Ê¯ÓÍ  ¡¢  ÌìÈ»Æø  µØÖÊ  ´¢Á¿  ·Ö±ð  Õ¼  È«¹ú  Â½ÉÏ  Ì½Ã÷  Ê¯ÓÍ  ¡¢  ÌìÈ»Æø  µØÖÊ  ´¢Á¿  µÄ  £·£´£®£²£¥  ºÍ  £¹£³£®£·£¥  ¡£
¹úÎñÔº  ¶Ô  ÖÐ¹úÊ¯ÓÍÌìÈ»Æø¼¯ÍÅ¹«Ë¾  ÊµÐÐ  ¼Æ»®  µ¥ÁÐ  £¬  ²¢  ¸³Óè  Æä  ÍâÃ³  ¾­Óª  ¡¢  ×Ê²ú  ÊÜÒæ  ¡¢  ×ÔÖ÷  Í¶×Ê  ¡¢  ½ø³ö¿Ú  ¡¢  ×ÔÖ÷  ¾ö¶¨  ÄÚ²¿  ÌåÖÆ  ºÍ  »ú¹¹  µÈ  ·½Ãæ  µÄ  È¨Á¦  ¡£
¹úÎñÔº  ÒÑ  ÊÚÈ¨  ÖÐ¹úÊ¯ÓÍÌìÈ»Æø¼¯ÍÅ¹«Ë¾  ½øÐÐ  ¹ú¼Ò  Í¶×Ê  µÄ  »ú¹¹  ºÍ  ¹ú¼Ò  ¿Ø¹É  ¹«Ë¾  ÊÔµã  £¬  ²¢  ×÷Îª  Ò»¸ö  ÕûÌå  ÁÐÈë  ¹ú¼Ò  ´óÐÍ  ÆóÒµ¼¯ÍÅ  ÊÔµã  Ãûµ¥  ºÍ  ¹úÎñÔº  È·¶¨  µÄ  ¹úÓÐ  ´óÖÐÐÍ  ÖØµã  ÆóÒµ  Ãûµ¥  £¬  ÏíÊÜ  ÓÐ¹Ø  Õþ²ß  ¡£
¹úÎñÔº  ½«  ÅÉ³ö  »ü²é  ÌØÅÉÔ±  £¬  ¶Ô  ¼¯ÍÅ¹«Ë¾  ×Ê±¾  ÔËÓª  ºÍ  Ó¯¿÷  ×´¿ö  ÊµÊ©  ¼à¶½  £¬  ²¢  ²»ÔÙ  Ïò  ¼¯ÍÅ¹«Ë¾  ³ÉÔ±  ÆóÒµ  ÅÉ³ö  »ü²é  ÌØÅÉÔ±  ¡£
ÊµÐÐ  ×Ü¾­Àí  ¸ºÔðÖÆ  £¬  ×Ü¾­Àí  Îª  ·¨ÈË  ´ú±í  ¡£
ÖÐ¹úÊ¯ÓÍÌìÈ»Æø¼¯ÍÅ¹«Ë¾  ÓÉ  ¹úÎñÔº  Ö±½Ó  ¼à¹Ü  £¬  ÓÉ  ¹ú¼Ò¾­Ã³Î¯  ºÍ  ¹ú¼ÒÊ¯ÓÍºÍ»¯Ñ§¹¤Òµ¾Ö  ¸ºÔð  ÁªÏµ  ¡£
¶þ  ÊÇ  ¾­Óª  ·¶Î§  ²»Í¬  £¬  Ô­  ÖÐ¹úÊ¯ÓÍÌìÈ»Æø×Ü¹«Ë¾  ÊÇ  Ò»¸ö  ÒÔ  ÓÍÆø  ×ÊÔ´  ²É¾ò  Òµ  ÎªÖ÷  µÄ  ¹«Ë¾  £¬  ÐÂ  ³ÉÁ¢  µÄ  ÖÐ¹úÊ¯ÓÍÌìÈ»Æø¼¯ÍÅ¹«Ë¾  ½ÓÊÜ  ÁË  ´Ó  Ô­  ÖÐ¹úÊ¯ÓÍ»¯¹¤×Ü¹«Ë¾  »®  Èë  µÄ  £±£´¸ö  Á¶ÓÍ  »¯¹¤  ÆóÒµ  ºÍ  £µ¸ö  ÏúÊÛ  ¹«Ë¾  £¬  ÓÉ  µØ·½  »®  ×ª  µÄ  £±£²¸ö  Ê¡  £¨  Çø  ¡¢  ÊÐ  £©  Ê¯ÓÍ  ¹«Ë¾  ºÍ  ¼ÓÓÍÕ¾  £¬  ÒÔ¼°  ¼ªÁÖÊ¯ÓÍ¼¯ÍÅÓÐÏÞ¹«Ë¾  ¡¢  ¼ª»¯¼¯ÍÅ¹«Ë¾  £¬  ÊÇ  Ò»¸ö  ²àÖØ  ¾­Óª  Ê¯ÓÍ  ÌìÈ»Æø  ¿±Ì½  ¿ª·¢  ÒµÎñ  £¬  Í¬Ê±  ¾­Óª  Ê¯ÓÍ  »¯¹¤  ÒµÎñ  µÄ  ÉÏ  ÏÂÓÎ  ¡¢  ÄÚ  ÍâÃ³  ¡¢  ²úÏú  Ò»Ìå»¯  ¹«Ë¾  ¡£
ÐÂ  ³ÉÁ¢  µÄ  ÖÐ¹úÊ¯ÓÍÌìÈ»Æø¼¯ÍÅ¹«Ë¾  ²»  ³Ðµ£  Õþ¸®  Ö°ÄÜ  £¬  ÊÇ  Ò»¸ö  ÕæÕý  ÒâÒå  ÉÏ  µÄ  ×ÔÖ÷  ¾­Óª  ¡¢  ×Ô¸ºÓ¯¿÷  ¡¢  ×ÔÎÒ  ·¢Õ¹  ¡¢  ×ÔÎÒ  Ô¼Êø  µÄ  ·¨ÈË  ÊµÌå  ¡£
ÐÂ  ³ÉÁ¢  µÄ  ÖÐ¹úÊ¯ÓÍÌìÈ»Æø¼¯ÍÅ¹«Ë¾  £¨  ¼ò³Æ  ÖÐ¹úÊ¯ÓÍ¼¯ÍÅ¹«Ë¾  £©  Óë  Ô­  ÖÐ¹úÊ¯ÓÍÌìÈ»Æø×Ü¹«Ë¾  ÓÐ  ºÜ  ´ó  Çø±ð  £¬  Ö÷Òª  ±íÏÖ  ÔÚ  ÒÔÏÂ  Á½¸ö  ·½Ãæ  £º  Ò»  ÊÇ  ÆóÒµ  ÐÔÖÊ  ²»Í¬  £¬  Ô­  ÖÐ¹úÊ¯ÓÍÌìÈ»Æø×Ü¹«Ë¾  ³ÉÁ¢  ÓÚ  £±£¹£¸£¸Äê£¹ÔÂ  £¬  ÊÇ  ÔÚ  Ô­  Ê¯ÓÍ¹¤Òµ²¿  µÄ  »ù´¡  ÉÏ  ×é½¨  µÄ  ¹ú¼Ò  Ê¯ÓÍ  ¹«Ë¾  ¡£
×î½ü  £¬  »ª±±ÓÍÌï  ÔÚ  ºÓ±±  Íò×¯  ÐÂ½¨  ÁË  Ò»¸ö  ÌìÈ»Æø  ¼Ó  Æø  Õ¾  £¬  ¿É  Îª  £´£°Á¾  ÌìÈ»Æø  Æû³µ  Ìá¹©  ·þÎñ  ¡£
ÎÒ¹ú  ÌìÈ»Æø  Æû³µ  ·¢Õ¹  ´¦ÔÚ  Æð²½  ½×¶Î  £¬  ´Ó  £±£¹£¸£¸Äê  ÔÚ  ËÄ´¨  ÄÏ³ä  ½¨  µÚÒ»¸ö  ¼Ó  Æø  Õ¾  £¬  ¸ÄÔì  £±£°£°Á¾  ÌìÈ»Æø  Æû³µ  ¿ªÊ¼  £¬  ¾­¹ý  £±£°Äê  µÄ  ·¢Õ¹  £¬  ¸÷ÖÖ  ÌìÈ»Æø  Æû³µ  ÒÑ  ´ï  £´£·£°£°Á¾  £¬  ¼Ó  Æø  Õ¾  ´ï  £·£µ×ù  ¡£
Ä¿Ç°  ÊÀ½ç  ¸÷¹ú  µÄ  Æû³µ  ÖÆÔìÉÌ  Èç  ¸£ÌØ  ¡¢  Í¨ÓÃÆû³µ  ¡¢  ´óÖÚ  ¡¢  Ñ©·ðÀ³  ¡¢  ·áÌï  µÈ  £´£³¼Ò  Æû³µ  ¹«Ë¾  ·×·×  ¿ªÊ¼  ÑÐÖÆ  ºÍ  ³öÊÛ  Ô­×°  ÌìÈ»Æø  Æû³µ  ¡£
ÆäÖÐ  Ö÷Òª  ·Ö²¼  ÔÚ  °¢¸ùÍ¢  ¡¢  Òâ´óÀû  ¡¢  ¶íÂÞË¹  ¡¢  ÃÀ¹ú  ¡¢  ¼ÓÄÃ´ó  ¡¢  ºÉÀ¼  ¡¢  ÈÕ±¾  ¡¢  °Ä´óÀûÑÇ  ¡¢  º«¹ú  ¡¢  Ä«Î÷¸ç  µÈ  ¹ú  ¡£
È¼Æø  Æû³µ  ×ÜÊý  Ô¼  Õ¼  ÊÀ½ç  Æû³µ  ÓµÓÐ  Á¿  µÄ  £°£®£·£¹£¥  ¡£
Ä¿Ç°  ÊÀ½ç  ÉÏ  Ô¼  ÓÐ  £Ì£Ð£Ç  Æû³µ  £´£°£±£®£±ÍòÁ¾  ¡¢  Ñ¹Ëõ  ÌìÈ»Æø  £¨  £Ã£Î£Ç  £©  Æû³µ  ½ü  £±£²£°ÍòÁ¾  £¬  ÒÔ¼°  ÉÙÁ¿  µÄ  Òº»¯  ÌìÈ»Æø  £¨  £Ì£Î£Ç  £©  Æû³µ  ¡£
¾Ý  Í³¼Æ  £¬  ÊÀ½ç  ÉÏ  ÒÑ  ÓÐ  £´£°¶à¸ö  ¹ú¼Ò  ¿ªÊ¼  ÍÆ¹ã  ÌìÈ»Æø  Æû³µ  ¡£
Óë  ÆäËü  È¼ÁÏ  Ïà±È  £¬  ÌìÈ»Æø  ºÍ  £Ì£Ð£Ç  ÓÉÓÚ  ¾ßÓÐ  ×ÊÔ´  ·á¸»  ¡¢  È¼ÉÕ  Çå½à  ¡¢  ¼¼Êõ  ³ÉÊì  ¡¢  °²È«  ¿É¿¿  ¡¢  ¾­¼Ã  ¿ÉÐÐ  µÈ  ÓÅµã  £¬  Òò¶ø  ÔÚ  ÊÀ½ç  ÉÏ  Ñ¸ËÙ  ·¢Õ¹  ÆðÀ´  ¡£
ÒÔ  ÌìÈ»Æø  ºÍ  Òº»¯  Ê¯ÓÍÆø  £¨  £Ì£Ð£Ç  £©  ×÷  Æû³µ  È¼ÁÏ  ÔÚ  ÊÀ½ç  ÉÏ  ÒÑ¾­  ÓÐ  £¶£°¶àÄê  µÄ  ÀúÊ·  ¡£
ÆäÖÐ  Ó¦ÓÃ  ×î  ¹ã  ¡¢  ×î  ¾ß  ·¢Õ¹  Ç±Á¦  µÄ  ÊÇ  Òº»¯  Ê¯ÓÍÆø  £¨  £Ì£Ð£Ç  £©  ºÍ  ÌìÈ»Æø  £¨  ¼×Íé  £©  ¡£
½üÄêÀ´  £¬  ÊÀ½ç  ÉÏ  Ðí¶à  ¹ú¼Ò  ³öÓÚ  ×¢ÖØ  »·¾³±£»¤  ºÍ  ÄÜÔ´  °²È«ÐÔ  µÈ  ·½Ãæ  µÄ  Ô­Òò  £¬  »ý¼«  ÑÐ¾¿  ºÍ  ¿ª·¢  ÆøÌå  È¼ÁÏ  ¡¢  ´¼  Àà  È¼ÁÏ  ¡¢  Ö²ÎïÓÍ  ¡¢  µçÁ¦  ¡¢  Çâ  µÈ  Çå½à  µÄ  Æû³µ  ´úÓÃ  È¼ÁÏ  ¡£
²¢  ÏàÓ¦  ½øÐÐ  ²úÈ¨  ÖÆ¶È  ¸Ä¸ï  £¬  ÔÚ  ¼¯ÍÅ¹«Ë¾  ÄÚ²¿  ÐÎ³É  ÒÔ  ¹«ÓÐÖÆ  ¾­¼Ã  Îª  Ö÷Ìå  ¡¢  ¶àÖÖ  ¾­Óª  ³É  ·Ý  ¹²Í¬  ·¢Õ¹  µÄ  ¸ñ¾Ö  ¡£
¸ù¾Ý  ²»Í¬  Çé¿ö  £¬  °Ñ  ËùÊô  ÆóÒµ  ¸Ä×é  Îª  ¼¯ÍÅ¹«Ë¾  µÄ  ·Ö¹«Ë¾  ¡¢  È«  ×Ê  ×Ó¹«Ë¾  ¡¢  ¿Ø¹É  ×Ó¹«Ë¾  »ò  ²Î¹É  ¹«Ë¾  £¬  ½¨Á¢  Æð  ¹æ·¶  µÄ  ¹«Ë¾  ÖÎÀí  ½á¹¹  ¡£
¼Ó´ó  ¼¯ÍÅ¹«Ë¾  ¹¤³Ì  ¡¢  ÀÍÎñ  ¡¢  ¼¼Êõ  ºÍ  Îï×Ê  ×°±¸  µÄ  ³ö¿Ú  £¬  ÒÔ  »ñÈ¡  ¸ü  ´ó  µÄ  Á¬´ø  Ð§Òæ  ¡£
»ý¼«  ¶ø  É÷ÖØ  µØ  ¿ªÕ¹  ¹úÍâ  Ê¯ÓÍ  ºÏ×÷  £¬  ÊµÊ©  ¿ç¹ú  ¾­Óª  ¡£
Òª  ÔÚ  ¼ÌÐø  ¼ÓÇ¿  ÌìÈ»Æø  ¿±Ì½  ¿ª·¢  µÄ  Í¬Ê±  £¬  ±àÖÆ  ºÃ  ÌìÈ»Æø  ¿ª·¢ÀûÓÃ  ¹æ»®  £¬  ¼°Ôç  ¹æ»®  ½¨Éè  ÌìÈ»Æø  ³¤  Êä  ¹ÜµÀ  £¬  ÖØµã  ¿ªÍØ  ³¤½­  ÖÐÏÂÓÎ  ºÍ  »·  ²³º£Íå  µØÇø  µÄ  ÌìÈ»Æø  ÊÐ³¡  ¡£
¸ù¾Ý  ÊÐ³¡  ·¢Õ¹  ÐèÒª  £¬  ÒÔ  ÏÖÓÐ  ×°ÖÃ  ºÍ  ¼Ó¹¤  ÄÜÁ¦  Îª  »ù´¡  £¬  ÒÔ  ¸ãºÃ  ÇøÓò  ÕûÌå  ÓÅ»¯  Îª  ÖØµã  £¬  ¼ÓËÙ  ½øÐÐ  ½á¹¹  µ÷Õû  £¬  ÊµÏÖ  ×ÊÔ´  ÓÅ»¯  ÅäÖÃ  £¬  ¶Å¾ø  ÖØ¸´  ½¨Éè  £¬  Ìá¸ß  ÕûÌå  ¾­¼ÃÐ§Òæ  ¡£
·¢Õ¹  Î÷²¿  ÖØµã  ÊÇ  ¼Ó¿ì  ×¼¸Á¶û  ºÍ  ÉÂ¸ÊÄþÅèµØ  µÄ  ¿±Ì½  ¿ª·¢  ²½·¥  £¬  ¼ÌÐø  ×¼±¸  ËþÀïÄ¾ÅèµØ  ºÍ  ²ñ´ïÄ¾ÅèµØ  £¬  ¸ãºÃ  Ê¯ÓÍ  ×ÊÔ´  µÄ  Õ½ÂÔ  ½ÓÌæ  ¡£
¼ÌÐø  ¹á³¹Ö´ÐÐ  ¡°  ÎÈ¶¨  ¶«²¿  ¡¢  ·¢Õ¹  Î÷²¿  ¡±  µÄ  ·½Õë  £¬  ÎÈ¶¨  ¶«²¿  Ö÷Òª  ÊÇ  ÒÀ¿¿  ½øÒ»²½  ÊµÊ©  ÎÈ  ÓÍ  ¿Ø  Ë®  ¹¤³Ì  £¬  ·¢Õ¹  Èý´Î  ²ÉÓÍ  ¼¼Êõ  £¬  ÍØÕ¹  ÍâÎ§  Çø¿é  ¹ö¶¯  ¿±Ì½  ¿ª·¢  £¬  Ô­ÓÍ  ²úÁ¿  £²£°£°£°Äê  ÎÈ¶¨  ÔÚ  £¸£´£°£°Íò¶Ö  ¡£
Îª´Ë  £¬  ÎÒÃÇ  ½«  ¼ÌÐø  ÒÔÏÂ  ¼¸¸ö  ·½Ãæ  µÄ  Å¬Á¦  £º
Ô¤¼Æ  Ô­¶¨  µÄ  È«Äê  Ê¯ÓÍ  Éú²ú  Ôö³¤  Ä¿±ê  ¿ÉÒÔ  ÈçÆÚ  ÊµÏÖ  £¬  ²¢  ÕùÈ¡  ÒÔ  ½ÏºÃ  µÄ  ²ÆÕþ  ÉÏ½É  À´  Õ¹ÏÖ  ¸Ä¸ï  µÄ  ³É¹û  ¡£
ÔÙ  ¾­¹ý  £³ÖÁ£µÄê  µÄ  Å¬Á¦  £¬  Á¦Õù  Ê¹  ¼¯ÍÅ¹«Ë¾  Ö÷Òª  ¾­¼Ã  Ö¸±ê  ´ïµ½  ÊÀ½ç  Ê¯ÓÍ  £µ£°  Ç¿  Ç°  £±£°Î»  µÄ  Ë®Æ½  £¬  ¼¯ÍÅ¹«Ë¾  ½üÆÚ  ×ÅÖØ  ¼ÓÇ¿  Ô­ÓÍ  ¡¢  ³ÉÆ·  ÓÍ  ²úÏú  ×ÛºÏÆ½ºâ  ºÍ  ÏÎ½Ó  £¬  ¼Ó´ó  ÏúÊÛ  ¹¤×÷  Á¦¶È  £¬  Õû¸ö  ÏµÍ³  µÄ  ¾­Óª  ×´¿ö  ¿ªÊ¼  ºÃ×ª  £¬  ¾­¼ÃÐ§Òæ  ÏÂ»¬  ×´¿ö  µÃµ½  ÁË  ÓÐÐ§  ¶ôÖÆ  ¡£
ÕùÈ¡  µ½  £²£°£°£°Äê  £¬  Ê¹  ¼¯ÍÅ¹«Ë¾  ´ó¶àÊý  Ê¯ÓÍ  ¡¢  Ê¯»¯  ÆóÒµ  »ù±¾  ½¨Á¢  ÏÖ´ú  ÆóÒµ  ÖÆ¶È  £¬  ¿÷Ëð  ÆóÒµ  ÊµÏÖ  Å¤¿÷ÎªÓ¯  ¡£
¼¸¸öÔÂ  À´  £¬  Ê¯ÓÍ¼¯ÍÅ¹«Ë¾  ¼á¾ö  ¹á³¹  µ³ÖÐÑë  ¡¢  ¹úÎñÔº  Áìµ¼  Í¬Ö¾  µÄ  ÖØÒª  Ö¸Ê¾  ¾«Éñ  £¬  ¼¯ÍÅ¹«Ë¾  ×¥½ô  ÑÐ¾¿  ºÍ  ÖÆ¶¨  ÊÊÓ¦  ÊÐ³¡¾­¼Ã  ·¢Õ¹  µÄ  ÐÂ  Ë¼Â·  ºÍ  ÐÂ  ¾Ù´ë  £¬  ÖÐ¹úÊ¯ÓÍ¼¯ÍÅ  ×Ü  µÄ  Ö¸µ¼Ë¼Ïë  ºÍ  ·Ü¶·  Ä¿±ê  ÊÇ  £º  ¸ß¾Ù  µËÐ¡Æ½  ÀíÂÛ  Î°´ó  ÆìÖÄ  £¬  È«Ãæ  ¹á³¹  ÂäÊµ  µ³  µÄ  Ê®Îå´ó  ºÍ  ¾Å½ìÈË´ó  Ò»´Î  »áÒé  ¾«Éñ  £¬  ¼á³Ö  ÒÔ  ÊÐ³¡  Îª  µ¼Ïò  £¬  ÒÔ  Ð§Òæ  Îª  ÖÐÐÄ  £¬  È«Ãæ  ÊµÊ©  ÉÏ  ÏÂÓÎ  ¡¢  ÄÚ  ÍâÃ³  ¡¢  ²úÏú  Ò»Ìå»¯  ¾­Óª  £¬  ·¢»Ó  ÕûÌå  ÓÅÊÆ  ºÍ  Ð­Í¬  Ð§Ó¦  £¬  ÔöÇ¿  ×ÛºÏ  ¾­¼Ã  ÊµÁ¦  £¬  °Ñ  ¼¯ÍÅ¹«Ë¾  ¾¡¿ì  ½¨Éè  ³ÉÎª  ÕÆÎÕ  ÏÈ½ø  ¿ÆÑ§¼¼Êõ  £¬  °´ÕÕ  ÏÖ´ú  ÆóÒµ  ÖÆ¶È  ÔË×÷  £¬  ¾ßÓÐ  ½ÏÇ¿  ¾ºÕù  ÄÜÁ¦  £¬  ¿ç  µØÇø  ¡¢  ¿çÐÐÒµ  ¡¢  ¿ç  ËùÓÐÖÆ  ºÍ  ¿ç¹ú  ¾­Óª  µÄ  ÌØ´ó  ÐÍ  Ê¯ÓÍ  Ê¯»¯  ÆóÒµ¼¯ÍÅ  ¡£
Îâ°î¹ú  ¸±×ÜÀí  ÌýÈ¡  ÁË  ÎÒÃÇ  µÄ  ¹¤×÷  »ã±¨  £¬  Ã÷È·  Ìá³ö  ÓÍÌï  Òª  ¿ª×ãÂíÁ¦  Éú²ú  £¬  °Ñ  ÏÞ²ú  ËðÊ§  ²¹  »ØÀ´  ¡£
ÖìéF»ù  ×ÜÀí  ¶à´Î  Ñ¯ÎÊ  Éú²ú  ¾­Óª  Çé¿ö  £¬  Ò²  ×÷  ÁË  ÖØÒª  Ö¸Ê¾  ¡£
×î½ü  ½­ÔóÃñ  ×ÜÊé¼Ç  ÔÚ  ÐÂ½®  ÊÓ²ì  ÆÚ¼ä  £¬  ×¨ÃÅ  ÌýÈ¡  ÁË  ÐÂ½®  Èý  ´ó  ÓÍÌï  ºÍ  Ê¯ÓÍ¼¯ÍÅ¹«Ë¾  µÄ  »ã±¨  £¬  ×÷  ÁË  ÖØÒª  Ö¸Ê¾  ¡£
µ³ÖÐÑë  ¡¢  ¹úÎñÔº  Áìµ¼  Í¬Ö¾  Ê®·Ö  ÖØÊÓ  ºÍ  ¹ØÐÄ  Ê¯ÓÍ  ¹¤Òµ  µÄ  ·¢Õ¹  ¡£
Ãæ¶Ô  ÕâÖÖ  ÐÎÊÆ  £¬  ¹ú¼Ò  ÔÚ  ¼Ó´ó  ºê¹Ûµ÷¿Ø  Á¦¶È  £¬  ¿ØÖÆ  ½ø¿Ú  £¬  ´ò»÷  ×ßË½  £¬  ³öÌ¨  ÐÂ  µÄ  Ô­ÓÍ  ¡¢  ³ÉÆ·  ÓÍ  Á÷Í¨  ÌåÖÆ  ¸Ä¸ï  ·½°¸  µÄ  Í¬Ê±  £¬  ¼Ó¿ì  ÁË  Ê¯ÓÍ  Ê¯»¯  ´ó  ÖØ×é  £¬  ³ÉÁ¢  Á½  ´ó  ¼¯ÍÅ¹«Ë¾  µÄ  ²½·¥  ¡£
½øÈë  £±£¹£¹£¸Äê  £¬  ÊÀ½ç  Ê¯ÓÍ  ÊÐ³¡  ²¨¶¯  ¾çÁÒ  £¬  ÔÙ  ¼ÓÉÏ  ¶«ÄÏÑÇ  ½ðÈÚ  Î£»ú  µÄ  Ó°Ïì  £¬  Ò»Ð©  ¹ú¼Ò  µÄ  ÆóÒµ  ´óÁ¿  Å×ÊÛ  ²úÆ·  £¬  ³å»÷  ÎÒ¹ú  ÊÐ³¡  £¬  Ê¹  Ê¯ÓÍ  Éú²ú  ÃæÁÙ  ¶àÄê  Î´  Óö  µÄ  ÑÏÖØ  À§ÄÑ  £¬  ³öÏÖ  ÁË  ¾­¼ÃÐ§Òæ  ÏÂ»¬  µÄ  ÑÏ¾þ  ×´¿ö  ¡£
È·±£  ¹úÃñ¾­¼Ã  Ôö³¤  £¸£¥  Ä¿±ê  µÄ  ÊµÏÖ  £¬  ÊÇ  ÖÐ¹úÊ¯ÓÍÌìÈ»Æø¼¯ÍÅ¹«Ë¾  Òå²»ÈÝ´Ç  µÄ  ÕþÖÎ  ÔðÈÎ  £¬  ÎÒÃÇ  ¾öÐÄ  ÓÃ  ´ó  ÖØ×é  ÍÆ¶¯  ´ó  ·¢Õ¹  £¬  ÔÚ  ¹Ø¼ü  µÄ  µÚÒ»Äê  Æð  ºÃ  ²½  £¬  ¿ª  ºÃ  Í·  ¡£
ÕâÊÇ  ÊÀ¼ÍÖ®½»  µ³ÖÐÑë  ¡¢  ¹úÎñÔº  Îª  ¼Ó¿ì  Ê¯ÓÍ  ¹¤Òµ  µÄ  ·¢Õ¹  £¬  ´Ù½ø  Éç»áÖ÷Òå  ÊÐ³¡¾­¼Ã  ¶ø  ²ÉÈ¡  µÄ  Ò»  Ïî  ÖØ´ó  ¸Ä¸ï  ¾Ù´ë  £¬  ½«  ¶Ô  ¿çÊÀ¼Í  ÖÐ¹ú  Ê¯ÓÍ  ¹¤Òµ  µÄ  ·¢Õ¹  ²úÉú  ¾Þ´ó  ¶ø  ÓÖ  ÉîÔ¶  µÄ  Ó°Ïì  £¬  ÖÐ¹úÊ¯ÓÍ¼¯ÍÅ  £±£¶£°Íò  Ö°¹¤  ÖÔÐÄ  Óµ»¤  ¡£
¸ù¾Ý  µ³  µÄ  Ê®Îå½ì¶þÖÐÈ«»á  ºÍ  ¾Å½ìÈË´ó  Ò»´Î  »áÒé  ÉóÒé  Åú×¼  µÄ  ¡¶  ¹úÎñÔº  »ú¹¹¸Ä¸ï  ·½°¸  ¡·  µÄ  ¾ö¶¨  ÒªÇó  £¬  ÖÐ¹úÊ¯ÓÍÌìÈ»Æø¼¯ÍÅ¹«Ë¾  ÓÚ  £·ÔÂ£²£·ÈÕ  ÔÚ  ¾©  ³ÉÁ¢  ¡£
ÖÐ¹úÊ¯ÓÍÌìÈ»Æø¼¯ÍÅ¹«Ë¾  ×Ü¾­Àí  Âí¸»²Å  
ÔÚ  Ê¯ÓÍ  ¹«Ë¾  ÖÐ  £¬  °´  ÓªÒµ  ÊÕÈë  ÅÅÐò  ÁÐ  µÚ£±£°Î»  £»  °´  ×Ü  ×Ê²ú  ÅÅÐò  Î»  ÁÐ  µÚ£·Î»  ¡£
Óë  ÊÀ½ç  £µ£°£°Ç¿  ÖÐ  µÄ  £±£´¼Ò  »¯¹¤  ¹«Ë¾  ºÍ  £³£±¼Ò  Ê¯ÓÍ  ¹«Ë¾  Ïà±È  £¬  ÔÚ  »¯¹¤  ¹«Ë¾  ÖÐ  °´  ÓªÒµ  ÊÕÈë  ÅÅÐò  £¬  ÁÐ  ¶Å°î¹«Ë¾  Ö®ºó  ¾Ó  µÚ£²Î»  £»  °´  ×Ü  ×Ê²ú  ÅÅÐò  Î»¾Ó  µÚ£±Î»  ¡£
ÐÂ  ×é½¨  µÄ  Ê¯»¯¼¯ÍÅ¹«Ë¾  £¬  £±£¹£¹£·Äê  ÏúÊÛ  ÊÕÈë  ºÏ¼Æ  Îª  £³£±£±£µ£®£°£³ÒÚÔª  £¨  ÈËÃñ±Ò  £©  £¬  ÕÛºÏ  £³£·£µ£®£³£°ÒÚÃÀÔª  £¬  ÔÚ  £±£¹£¹£·Äê£¸ÔÂ  ÃÀ¹ú  ¡¶  ÐÒ¸£  ¡·  ÔÓÖ¾  ¹«²¼  µÄ  ÊÀ½ç  £µ£°£°Ç¿  ÖÐ  £¬  °´  ÓªÒµ  ÊÕÈë  ÅÅÐò  ¿É  ÁÐ  µÚ£¶£²Î»  £»  °´  ×Ü  ×Ê²ú  ÅÅÐò  ¿É  ÁÐ  µÚ£±£·£°Î»  £¨  £´£µ£¸£®£¶£¶ÒÚÃÀÔª  £©  ¡£
ÐÂ  ×é½¨  µÄ  Ê¯»¯¼¯ÍÅ¹«Ë¾  ÓµÓÐ  ×Ê²ú  ×Ü¶î  £³£¸£°£¶ÒÚÔª  £»  Ô­ÓÍ  ²úÁ¿  £³£¶£°£±Íò¶Ö  £¬  Õ¼  È«¹ú  µÄ  £²£²£®£´£µ£¥  £»  ÌìÈ»Æø  ²úÁ¿  £²£³£®£·ÒÚÁ¢·½Ã×  £¬  Õ¼  È«¹ú  µÄ  £±£°£®£¶£¶£¥  £»  Ô­ÓÍ  Ò»´Î  ¼Ó¹¤  ÄÜÁ¦  £±£±£·£¹£´Íò¶Ö  £¬  Õ¼  È«¹ú  µÄ  £µ£²£®£°£¶£¥  £»  Ô­ÓÍ  ¼Ó¹¤  Á¿  £¸£³£²£³Íò¶Ö  £¬  Õ¼  È«¹ú  µÄ  £µ£´£®£±£°£¥  £»  ÒÒÏ©  Éú²úÄÜÁ¦  £²£²£°Íò¶Ö  £¬  Õ¼  È«¹ú  µÄ  £µ£µ£¥  £»  ºÏ³ÉÊ÷Ö¬  Éú²úÄÜÁ¦  £²£¸£²Íò¶Ö  £¬  Õ¼  È«¹ú  µÄ  £³£·£®£³£¥  £»  ºÏ³ÉÏËÎ¬  Ô­ÁÏ  Éú²úÄÜÁ¦  £±£¹£·Íò¶Ö  £¬  Õ¼  È«¹ú  µÄ  £·£±£¥  £»  ºÏ³ÉÏËÎ¬  ¾ÛºÏÎï  Éú²úÄÜÁ¦  £±£²£¶Íò¶Ö  £¬  Õ¼  È«¹ú  µÄ  £´£µ£¥  £»  ºÏ³ÉÏð½º  Éú²úÄÜÁ¦  £´£±Íò¶Ö  £¬  Õ¼  È«¹ú  µÄ  £¶£±£¥  ¡£
ÖÐ¹úÊ¯»¯¼¯ÍÅ¹«Ë¾  ÊÇ  ¹úÎñÔº  È·¶¨  µÄ  ¹ú¼Ò  ÊÚÈ¨  Í¶×Ê  µÄ  »ú¹¹  ºÍ  ¹ú¼Ò  ¿Ø¹É  ¹«Ë¾  ÊÔµã  ¡£
ÖÐ¹úÊ¯ÓÍ»¯¹¤¼¯ÍÅ¹«Ë¾  £¨  ¼ò³Æ  ÖÐ¹úÊ¯»¯¼¯ÍÅ¹«Ë¾  £©  ÊÇ  ¹ú¼Ò  ÔÚ  Ô­  ÖÐ¹úÊ¯ÓÍ»¯¹¤×Ü¹«Ë¾  »ù´¡  ÉÏ  £¬  ÓÚ  £±£¹£¹£¸Äê£·ÔÂ  ³ÉÁ¢  µÄ  ÌØ´ó  ÐÍ  ÆóÒµ¼¯ÍÅ  £¬  ¾ßÓÐ  ·¨ÈË  ×Ê¸ñ  ¡£
°´  ÓªÒµ  ÊÕÈë  ÅÅÐò  ÁÐ  µÚ£¶£²Î»  £¨  Ð¡  ×ÊÁÏ  £©
Ê¯»¯¼¯ÍÅ  ÔÚ  ÊÀ½ç  £µ£°£°Ç¿  ÖÐ  µÄ  Î»ÖÃ
Îª´Ë  ÓÐÈË  Ìá³ö  £¬  ÔÚ  ³ÉÆ·  ÓÍ  ²úÏú  ÎÊÌâ  ÉÏ  £¬  ÖÁÉÙ  Òª  ¼á³Ö  ÈýÌõ  Ô­Ôò  £º  ¼´  Á½  ´ó  ¼¯ÍÅ¹«Ë¾  Ó¦  ÔÚ  ¡°  Í³Ò»  ¡¢  ÓÐÐò  ¡¢  ¿ª·Å  ¡¢  ¾ºÕù  ¡±  µÄ  ×Ü  Ô­Ôò  ÏÂ  £¬  ÔÚ  ¹ú¼Ò  ÓÐ¹Ø  ²¿ÃÅ  µÄ  Í³Ò»  Ð­µ÷  ÏÂ  £¬  Ò»  ²»ÄÜ  ¸ã  ÖØ¸´  ½¨Éè  £¬  ²»ÄÜ  ÉÃ×Ô  ÐÂ½¨  »ò  ¸Ä  À©½¨  Ô­ÓÍ  ¼Ó¹¤  ×°ÖÃ  £¬  Ôö¼Ó  Ô­ÓÍ  ¼Ó¹¤  ÄÜÁ¦  ±ØÐë  ¾­¹ý  ¹ú¼Ò  ÓÐ¹Ø  ²¿ÃÅ  Åú×¼  £»  ¶þ  ²»ÄÜ  Ã¤Ä¿  Ìá¸ß  Ô­ÓÍ  ¼Ó¹¤  Á¿  £¬  ±ØÐë  °´ÕÕ  ÊÐ³¡  ÐèÇó  ¸ãºÃ  ×ÜÁ¿  Æ½ºâ  £¬  °´ÕÕ  ¹ú¼Ò  ÓÐ¹Ø  ²¿ÃÅ  È·¶¨  µÄ  Ô­ÓÍ  ¼Ó¹¤  ¼Æ»®  £¬  ÑÏ¸ñ  ¿ØÖÆ  ¼Ó¹¤  Á¿  £»  Èý  ²»ÄÜ  ¾ºÏà  ½µ¼Û  ¡¢  ÎÞÐò  ¾ºÕù  ¡£
Ë­  Ò²  ²»Ô¸  ¿´µ½  ¹úÄÚ  Á½  ´ó  ¹«Ë¾  Ã¤Ä¿  ¡¢  ¹ý¶È  µÄ  ¾ºÕù  £¬  »ò  ×ÔÏà²ÐÉ±  ¡£
ºÏ×÷  ºÃ  Àí½â  £¬  ¸´ÔÓ  µÄ  ÊÇ  Ë«·½  ÈçºÎ  ´òÆÆ  Â¢¶Ï  £¬  ¿ªÕ¹  ÓÐÐò  ¾ºÕù  ¡£
Á½  ´ó  ¹«Ë¾  ÖØ×é  ºó  ÓÖ  ÓÐ  ºÏ×÷  £¬  ÓÖ  ÓÐ  ¾ºÕù  ¡£
Ê¯ÓÍ»¯¹¤¼¯ÍÅ¹«Ë¾  Õ¼  £²£²£®£µ£¥  £»  Ô­ÓÍ  Ò»´Î  ¼Ó¹¤  ÄÜÁ¦  £¬  Ê¯ÓÍÌìÈ»Æø¼¯ÍÅ¹«Ë¾  Õ¼  £´£µ£®£¶£¥  £¬  Ê¯ÓÍ»¯¹¤¼¯ÍÅ¹«Ë¾  Õ¼  £µ£²£®£±£¥  £»  ÒÒÏ©  Éú²úÄÜÁ¦  £¬  Ê¯ÓÍÌìÈ»Æø¼¯ÍÅ¹«Ë¾  Õ¼  £´£±£¥  £¬  Ê¯ÓÍ»¯¹¤¼¯ÍÅ¹«Ë¾  Õ¼  £µ£µ£®£¸£¥  ¡£
Ô­ÓÍ  ²úÁ¿  £¬  Ê¯ÓÍÌìÈ»Æø¼¯ÍÅ¹«Ë¾  Õ¼  È«¹ú  µÄ  £¶£·£¥  £¬  ÌìÈ»Æø  ²úÁ¿  Õ¼  È«¹ú  µÄ  £¶£¶¡¤£³£¥  ¡£
´Ó  £±£¹£¹£·Äê  µÄ  Í³¼Æ  Êý¾Ý  ¿´  £¬  Ê¯ÓÍÌìÈ»Æø¼¯ÍÅ¹«Ë¾  ÔÚ  Ô­ÓÍ  ¡¢  ÌìÈ»Æø  ¿±Ì½  ¿ª·¢  ÉÏ  ÓµÓÐ  Ã÷ÏÔ  µÄ  ÓÅÊÆ  £¬  ¶ø  Ê¯ÓÍ»¯¹¤¼¯ÍÅ¹«Ë¾  ÔÚ  Ê¯ÓÍ  »¯¹¤  ÉÏ  ±£³Ö  ÁË  Ô­ÓÐ  µÄ  ÓÅÊÆ  ¡£
¶þ  ÊÇ  Á½  ´ó  ¼¯ÍÅ¹«Ë¾  »¥  ÓÐ  ½»²æ  £¬  ÃÜÇÐ  ºÏ×÷  £¬  ÓÐ  ¾ºÕù  ¡¢  ÓÐ  ±È½Ï  ¡¢  ÓÐ  ´Ù½ø  ¡£
Ê¯ÓÍÌìÈ»Æø¼¯ÍÅ¹«Ë¾  ÈÔ  ÒÔ  Ê¯ÓÍ  ÌìÈ»Æø  ¿±Ì½  ¿ª·¢  ÎªÖ÷  £¬  Í¬Ê±  ¼æ  ÓÐ  Ê¯ÓÍ  »¯¹¤  ÒµÎñ  £»  Ê¯ÓÍ»¯¹¤¼¯ÍÅ¹«Ë¾  ÈÔ  ÒÔ  Ê¯ÓÍ  »¯¹¤  ÎªÖ÷  £¬  Í¬Ê±  ¼æ  ÓÐ  Ê¯ÓÍ  ÌìÈ»Æø  ¿±Ì½  ¿ª·¢  ÒµÎñ  ¡£
¾Ý  ½éÉÜ  £¬  ÔÚ  È·¶¨  ¶Ô  Á½  ´ó  ¼¯ÍÅ¹«Ë¾  ÖØ×é  Ê±  £¬  ¹ú¼Ò  È·¶¨  ÁË  Á½Ïî  Ô­Ôò  £¬  Ò»  ÊÇ  ÖØ×é  ºó  µÄ  Á½  ´ó  ¼¯ÍÅ¹«Ë¾  Òª  ¸÷  ÓÐ  ²àÖØ  ¡£
Í¬Ê±  £¬  Ò²  ÄÜ  ´ø¶¯  µØ·½  Ïà¹Ø  ÆóÒµ  £¬  Èç  Ð¡  ÓÍÌï  ¡¢  Ð¡  Á¶ÓÍ  ¡¢  Ð¡  »¯¹¤  ¡¢  Ð¡  »¯ÏË  £¬  °üÀ¨  µØ·½  ¼ÓÓÍÕ¾  ¡¢  ÓªÏú  µ¥Î»  µÄ  Õû¶Ù  ºÍ  µ÷Õû  µÈ  ¡£
ÖØ×é  ºó  µÄ  Á½  ´ó  ¼¯ÍÅ¹«Ë¾  £¬  ½«  Öð²½  ÔÚ  ÄÚ²¿  ½øÐÐ  ²úÒµ  ½á¹¹  ¡¢  ²úÆ·  ½á¹¹  ºÍ  ×Ê±¾  ½á¹¹  µÄ  µ÷Õû  £¬  Ïò  ¹æÄ£  ¾­¼Ã  ºÍ  ×¨Òµ»¯  ¹ÜÀí  Âõ½ø  £¬  Õâ  ÓÐÀûÓÚ  µ÷Õû  ¾­¼Ã  ½á¹¹  £¬  ÓÅ»¯  ×ÊÔ´  ÅäÖÃ  £¬  ÔöÇ¿  ÕûÌå  ÊµÁ¦  ¡£
ÖØ×é  ÓÐÀûÓÚ  Ê¯ÓÍ  ¡¢  Ê¯»¯  ÆóÒµ  µÄ  ½á¹¹  µ÷Õû  ¡£
Õâ´Î  ¸Ä¸ï  ÔÚ  ÌåÖÆ  ÉÏ  ½â¾ö  ÁË  Õâ¸ö  ÎÊÌâ  £¬  ÕæÕý  ×öµ½  ÁË  ²úÏú  ¡¢  ÄÚ  ÍâÃ³  Ò»Ìå»¯  £¬  Îª  ÆóÒµ  ÊÊÓ¦  ÊÐ³¡  ±ä»¯  £¬  Ìá¸ß  ¹úÓÐ  ÆóÒµ  µÄ  ÊÐ³¡  ¾ºÕùÁ¦  ºÍ  ¿ØÖÆ  Á¦  Ìá¹©  ÁË  ÓÐÀû  Ìõ¼þ  ¡£
³¤ÆÚÒÔÀ´  £¬  ÓÉÓÚ  ²úÏú  ·Ö¸î  £¬  Ê¯ÓÍ  ¡¢  Ê¯»¯  ÆóÒµ  Ã»ÓÐ  Ô­ÓÍ  ¡¢  ³ÉÆ·  ÓÍ  µÄ  ½ø³ö¿Ú  ÍâÃ³  ×ÔÖ÷È¨  £¬  ¸ø  Éú²ú  ¾­Óª  Ôì³É  ÁË  ÖÖÖÖ  ±×¶Ë  £º  Éú²ú  ÆóÒµ  ²»ÄÜ  ½øÈë  ³ÉÆ·  ÓÍ  ÖÕ¶Ë  ÏúÊÛ  £¬  Éú²ú  ÆóÒµ  ºÍ  Ê¡  £¨  Çø  ¡¢  ÊÐ  £©  Ê¯ÓÍ  ¹«Ë¾  ¸÷×Ô  µÄ  ÓÅÊÆ  ÎÞ·¨  µÃµ½  ³ä·Ö  ·¢»Ó  £¬  Ôì³É  Ð§Òæ  Á÷Ê§  £¬  Ï÷Èõ  ÁË  Ê¯»¯  ÆóÒµ  µÄ  ¾ºÕùÁ¦  £¬  Ï÷Èõ  ÁË  ¹ú¼Ò  ¶Ô  ³ÉÆ·  ÓÍ  ÊÐ³¡  µÄ  ¿ØÖÆ  Á¦  £»  ÏÖÓÐ  Ô­ÓÍ  ¡¢  ³ÉÆ·  ÓÍ  ½ø³ö¿Ú  »ú¹¹  ºÍ  ´úÀí  »úÖÆ  ÎÞ·¨  ÊÊÓ¦  ÊÐ³¡¾­¼Ã  µÄ  ÒªÇó  £¬  ÆóÒµ  ÎÞÁ¦  ²¶×½  ¹ú¼Ê  Ô­ÓÍ  ÊÐ³¡  »úÓö  £¬  ½µµÍ  ²É¹º  ³É±¾  ¡£
ÖØ×é  ÊÇ  ÎªÁË  ´Ù½ø  ÊµÏÖ  ²úÏú  ¡¢  ÄÚ  ÍâÃ³  Ò»Ìå»¯  ¡£
Õâ´Î  Ê¯ÓÍ  ¡¢  Ê¯»¯  Á½  ´ó  ¹«Ë¾  ½øÐÐ  ÖØ×é  £¬  ²»½ö  ÄÜ  ÊµÏÖ  ÉÏ  ÖÐ  ÏÂÓÎ  Ò»Ìå»¯  £¬  Ìá¸ß  Á½  ´ó  ¼¯ÍÅ¹«Ë¾  µÄ  ×ÔÉí  ÕûÌå  ÊµÁ¦  £¬  ¶øÇÒ  ¿ÉÒÔ  Ê¹  ¶àÄê  ½â¾ö  ²»  ÁË  µÄ  ÎÊÌâ  ´Ó  ÌåÖÆ  ºÍ  »úÖÆ  ÉÏ  µÃµ½  ÓÐÐ§  ½â¾ö  ¡£
¶ø  ÎÒÃÇ  ÓÉÓÚ  ¹ýÈ¥  ³¤ÆÚ  ÊÜ  ¼Æ»®  ¾­¼ÃÌåÖÆ  Êø¸¿  £¬  Ê¯ÓÍ  ¡¢  Ê¯»¯  ÉÏ  ÖÐ  ÏÂÓÎ  ·Ö¸î  £¬  Ê¯ÓÍ  µÄ  ¿±Ì½  ¡¢  ¿ª·¢  ´ó²¿·Ö  ¹é  Ê¯ÓÍÌìÈ»Æø×Ü¹«Ë¾  £¬  ÉÙÁ¿  ÔÚ  µØÖÊ  ²¿ÃÅ  £»  Ê¯ÓÍ  µÄ  ¼Ó¹¤  ¡¢  ÒÒÏ©  ¡¢  Èý  ´ó  ºÏ³É  ²ÄÁÏ  ¡¢  ÓÐ»ú  »¯¹¤  µÈ  ´ó²¿·Ö  ¹é  Ê¯»¯×Ü¹«Ë¾  £¬  ²¿·Ö  ÔÚ  »¯¹¤²¿  ¡¢  ·ÄÖ¯²¿  ¡¢  Çá¹¤²¿  ºÍ  µØ·½  £»  Æû  ²ñÓÍ  µÈ  ÓÍ  Æ·  µÄ  ÏúÊÛ  ÔÚ  Ê¡  £¨  Çø  ¡¢  ÊÐ  £©  Ê¯ÓÍ  ¹«Ë¾  ¡£
µ±Ç°  ¹ú¼Ê  ÉÏ  ´ó  µÄ  Ê¯ÓÍ  ¡¢  Ê¯»¯  ¹«Ë¾  ´ó¶àÊý  ÊµÐÐ  ÉÏ  ÏÂÓÎ  Ò»Ìå»¯  ¡£
ÖØ×é  ÊÇ  ÎªÁË  ÊµÏÖ  Ê¯ÓÍ  ¡¢  Ê¯»¯  ÉÏ  ÏÂÓÎ  Ò»Ìå»¯  ¡£
ÖØ×é  ºó  µÄ  Á½  ´ó  ¼¯ÍÅ¹«Ë¾  Èç¹û  °´  ×Ê²ú  ºÍ  ÏúÊÛ  ÊÕÈë  ÅÅÐò  £¬  ¿ÉÒÔ  ½øÈë  ÊÀ½ç  £µ£°£°Ç¿  ¡£
ÖØ×é  ºó  µÄ  Ê¯ÓÍ  ¡¢  Ê¯»¯¼¯ÍÅ¹«Ë¾  £¬  ³ÉÎª  ÕæÕý  ÒâÒå  ÉÏ  µÄ  ¾­¼Ã  ÊµÌå  £¬  ÊÇ  ÊµÏÖ  ¸ü  ´ó  ·¶Î§  ¡¢  ¸ü  ¸ß  ²ã´Î  Ç¿  Ç¿  ÁªºÏ  µÄ  ÖØ´ó  Í»ÆÆ  ¡£
¼¯ÍÅ¹«Ë¾  ²»  ³Ðµ£  Õþ¸®  Ö°ÄÜ  £¬  ÊÇ  ×ÔÖ÷  ¾­Óª  ¡¢  ×Ô¸ºÓ¯¿÷  ¡¢  ×ÔÎÒ  ·¢Õ¹  ¡¢  ×ÔÎÒ  Ô¼Êø  µÄ  ·¨ÈË  ÊµÌå  ºÍ  ¾ºÕù  Ö÷Ìå  £¬  ÔÚ  ¹ú¼Ò  µ÷¿Ø  ºÍ  ¼à¶½  ÏÂ  £¬  ÒÀ·¨  ×ÔÖ÷  ¾­Óª  ¡£
ÖØ×é  Á½  ´ó  ¹«Ë¾  £¬  Ê×ÏÈ  ÊÇ  ÎªÁË  ÊµÐÐ  ÕþÆó  ·Ö¿ª  ¡£
´ø  ×Å  ÕâÐ©  ´ó¼Ò  ¹ØÐÄ  µÄ  ÎÊÌâ  £¬  ¼ÇÕß  ²É·Ã  ÁË  ÓÐ¹Ø  ²¿ÃÅ  ºÍ  ¹«Ë¾  ¡£
ÖØ×é  ºó  Á½  ´ó  ¹«Ë¾  µÄ  ×ÊÔ´  ºÍ  ×Ê²ú  ×´¿ö  ÈçºÎ  £¿
Á½  ´ó  ¼¯ÍÅ¹«Ë¾  ¹ÒÅÆ  ½«  ´Ù½ø  ÎÒ¹ú  Ê¯ÓÍ  ¡¢  Ê¯»¯  ÔËÓª  »úÖÆ  µÄ  ×ª±ä  ¡£
±¸ÊÜ  Éç»á  ¹Ø×¢  µÄ  ÎÒ¹ú  ×î´ó  µÄ  ¹úÆó  ×Ê²ú  ÖØ×é  ¡ª  ¡ª  ¡ª  ÖÐ¹úÊ¯ÓÍÌìÈ»Æø  ¡¢  ÖÐ¹úÊ¯ÓÍ»¯¹¤  Á½  ´ó  ¼¯ÍÅ¹«Ë¾  ½üÈÕ  Ðû¸æ  ³ÉÁ¢  £¬  ÕâÊÇ  ¹úÎñÔº  ÔÚ  ¾­¼ÃÌåÖÆ  ¸Ä¸ï  ÖÐ  £¬  ¼Ó¿ì  ¹úÆó  ¸Ä¸ï  µÄ  Ò»  Ïî  ÖØ´ó  Õ½ÂÔ  ¾ö²ß  ¡£
ÎÒÃÇ  Òª  ¸ß¾Ù  µËÐ¡Æ½  ÀíÂÛ  ÆìÖÄ  £¬  ½ôÃÜ  µØ  ÍÅ½á  ÔÚ  ÒÔ  ½­ÔóÃñ  Í¬Ö¾  Îª  ºËÐÄ  µÄ  µ³ÖÐÑë  ÖÜÎ§  £¬  ÔÚ  ¹úÎñÔº  µÄ  ÕýÈ·  Áìµ¼  ºÍ  ÓÐ¹Ø  ²¿ÃÅ  µÄ  ´óÁ¦  Ö§³Ö  ÏÂ  £¬  ·¢Ñï  ÎÒ¹ú  Ê¯ÓÍ  ¡¢  Ê¯»¯  Õ½Ïß  µÄ  ÓÅÁ¼  ´«Í³  ºÍ  ×÷·ç  £¬  ½è  ¸Ä¸ï  ÖØ×é  µÄ  ÓÐÀû  Ê±»ú  £¬  ³ä·Ö  ·¢»Ó  ÉÏ  ÏÂÓÎ  ¡¢  ÄÚ  ÍâÃ³  ¡¢  ²úÏú  Ò»Ìå»¯  µÄ  ÓÅÊÆ  £¬  ²»¶Ï  ÔöÇ¿  ¼¯ÍÅ  ÕûÌå  ÊµÁ¦  ºÍ  ÊÐ³¡  ¾ºÕù  ÄÜÁ¦  £¬  Å¬Á¦  Ìá¸ß  ¾­¼ÃÐ§Òæ  £¬  Îª  ½ñÄê  ¹úÃñ¾­¼Ã  Ôö³¤  £¸£¥  ×÷  ³ö  ÎÒÃÇ  Ó¦ÓÐ  µÄ  ¹±Ï×  ¡£
ÏúÊÛ  £¬  Òª  ¼Ó¿ì  ÍøÂç  ½¨Éè  £¬  Í¨¹ý  ÁªÓª  ¡¢  ²Î¹É  ¡¢  ´úÀí  ¡¢  ´úÏú  ¡¢  ´ú  ´¢  ¡¢  ¸ÄÔì  ¡¢  ÐÂ½¨  µÈ  ·½Ê½  £¬  À©´ó  ÊÐ³¡  ÍøÂç  £¬  ·¢Õ¹  ÖÕ¶Ë  ÏúÊÛ  ¡£
»¯¹¤  £¬  Òª  ¼ÌÐø  ¸ãºÃ  ÑàÉ½  ¡¢  ÆëÂ³  ¡¢  Ñï×Ó  ¡¢  ÉÏº£  µÈ  ´óÐÍ  ÒÒÏ©  ºÍ  Ìì½ò  ¡¢  ÖÐÔ­  µÈ  ÖÐÐÍ  ÒÒÏ©  µÄ  ¸ÄÔì  £¬  ×¥½ô  ×öºÃ  Ñï×Ó  ¡ª  °ÍË¹·ò  µÈ  Ò»Åú  ¿çÊÀ¼Í  ¡¢  ¸ß¿Æ¼¼  ¡¢  Ò»Ìå»¯  ´óÐÍ  Ê¯»¯  ºÏ×Ê  ºÏ×÷  ÏîÄ¿  µÄ  Ç°ÆÚ  ¹¤×÷  ¡£
Á¶ÓÍ  £¬  Ö÷Òª  ÊÇ  ¼Ó¿ì  Õòº£  ¡¢  Ã¯Ãû  ¡¢  ÆëÂ³  ¡¢  ¸£½¨  µÈ  ¼Ó¹¤  º¬  Áò  Ô­ÓÍ  ¸ÄÔì  ¼°  ÅäÌ×  ÂëÍ·  ´¢ÔË  ÉèÊ©  ½¨Éè  £¬  ¾¡¿ì  Íê³É  Ò»Åú  Éî¶È  ¼Ó¹¤  ºÍ  µ÷Õû  ½á¹¹  ¡¢  Ìá¸ß  ÖÊÁ¿  µÄ  ÉèÊ©  ¡£
ÓÍÌï  £¬  Í¶×Ê  Òª  ±£  ÐÂ  Ôö  Ì½Ã÷  ´¢Á¿  ¡¢  ±£  ÐÂ  Ôö  Ô­ÓÍ  ²ú  ÄÜ  ¡¢  ±£  ½ñÄê  Ô­ÓÍ  ²úÁ¿  £¬  ¼Ó¿ì  ¼¯ÍÅ¹«Ë¾  ÄÚ  Ê¤Àû  ¡¢  ÖÐÔ­  µÈ  ÀÏ  ÓÍÌï  µÄ  ¿±Ì½  ¿ª·¢  £¬  Í¬Ê±  »ý¼«  ²ÎÓë  ÐÂ½®ÓÍÌï  ºÍ  ¹úÍâ  ÓÍÌï  µÄ  ºÏ×÷  ¿±Ì½  ¿ª·¢  ¡£
Òª  °Ñ  ¹Ì¶¨×Ê²ú  Í¶×Ê  µÄ  ÖØµã  ·Å  ÔÚ  ÓÍÌï  ¿±Ì½  ¿ª·¢  ºÍ  Ê¯»¯  ÆóÒµ  µÄ  ¼¼Êõ¸ÄÔì  ÉÏ  £¬  Òª  °Ñ  ÒÑ¾­  È·¶¨  µÄ  ÓÐ  ÊÐ³¡  ¡¢  ÓÐ  Ð§Òæ  ¡¢  ÓÐ  ×Ê±¾½ð  ¡¢  ÓÐ  ¾ºÕùÁ¦  µÄ  ÏîÄ¿  ¼Ó¿ì  ½¨³É  Í¶²ú  £¬  »ý¼«  ÅàÓý  ÐÂ  µÄ  Ð§Òæ  Ôö³¤  µã  ¡£
ÔÚ  Ìá¸ß  Í¶×Ê  Ð§Òæ  µÄ  »ù´¡  ÉÏ  £¬  ¼ÌÐø  ±£³Ö  Ò»¶¨  µÄ  Í¶×Ê  Á¦¶È  ¡£
Òª  ³ä·Ö  ·¢»Ó  ²úÏú  Ò»Ìå»¯  µÄ  ÓÅÊÆ  £¬  ¼ÓÇ¿  Óë  Ê¯ÓÍÌìÈ»Æø¼¯ÍÅ¹«Ë¾  µÄ  ºÏ×÷  £¬  ÌØ±ðÊÇ  Í¨¹ý  ²ÉÈ¡  ¡°  ¿ØÖÆ  ×ÜÁ¿  ¡¢  ¹æ·¶  ³ö³§  ¡¢  ±£Ö¤  ÊÕ¹º  ¡¢  °´  ¼Û  ÏúÊÛ  ¡¢  ¹Ü  ºÃ  Åú·¢  ¡¢  À©´ó  ÁãÊÛ  ¡¢  ¼ÓÇ¿  ¼à¹Ü  ¡¢  ÏÞÆÚ  Å¤¿÷  ¡±  µÄ  ´ëÊ©  £¬  ÍÆ¶¯  ³ÉÆ·  ÓÍ  ³ö³§  ¡¢  Åú·¢¼Û¸ñ  µ½Î»  £¬  Î¬»¤  ¡°  Í³Ò»  ¡¢  ¿ª·Å  ¡¢  ¾ºÕù  ¡¢  ÓÐÐò  ¡±  µÄ  Ô­ÓÍ  ¡¢  ³ÉÆ·  ÓÍ  Á÷Í¨  ÖÈÐò  £¬  ¾¡¿ì  Å¤×ª  ±»¶¯  ¾ÖÃæ  ¡£
ÔÚ  Å¬Á¦  ½µµÍ  ³É±¾  ¡¢  ÍÚÇ±  Ôö  Ð§  µÄ  »ù´¡  ÉÏ  £¬  ÖØµã  ¸ãºÃ  ³ÉÆ·  ÓÍ  µÄ  ÊÐ³¡  ÓªÏú  ¹¤×÷  ¡£
µ±Ç°  Í»³ö  µÄ  ÈÎÎñ  ÊÇ  Òª  ¾¡¿ì  Å¤¿÷ÔöÓ¯  £¬  ¶à  ´´  ÀûÈó  ¡£
Òª  È·±£  È«Äê  Ô­ÓÍ  ²úÁ¿  ³¬¶î  Íê³É  ¼Æ»®  Ä¿±ê  £¬  Á¦Õù  ´ïµ½  £³£µ£³£°Íò¶Ö  £¬  Ö÷Òª  Ê¯ÓÍ  »¯¹¤  ²úÆ·  ²úÁ¿  ¡¢  Æ·ÖÖ  ¡¢  ÖÊÁ¿  Òª  ÊÊÓ¦  ÊÐ³¡  ÐèÇó  £¬  Ö÷Òª  ¾­¼Ã  ¼¼Êõ  Ö¸±ê  Òª  ÓÐ  Ò»¶¨  Ìá¸ß  £»  Á¦Õù  Ô­ÓÍ  ¿ª²É  ³É±¾  Í¬±È  ½µµÍ  £³£±Ôª£¯¶Ö  £¬  Ô­ÓÍ  ¼Ó¹¤  ·Ñ  Í¬±È  ½µµÍ  £±£°Ôª£¯¶Ö  £»  ÏúÊÛ  ÆóÒµ  ¹ÜÀí  ·ÑÓÃ  Í¬±È  ½µµÍ  £±£°£¥  ¡£
Òª  ±£  °²È«  ¡¢  Ìá  ¡°  Èý  ÂÊ  ¡±  £¨  ×ÛºÏ  ÉÌÆ·  ÂÊ  ¡¢  Çá  ÓÍ  ÊÕ  ÂÊ  ¡¢  ÓÅÖÊ  Æ·  ÂÊ  £©  ¡¢  ½µ  ¡°  ËÄ  ºÄ  ¡±  £¨  Ô­ÓÍ  Í¾  ºÄ  ¡¢  ¼Ó¹¤  ËðºÄ  ¡¢  ÄÜºÄ  ¡¢  ÎïºÄ  £©  ¡¢  Ñ¹  ¡°  Îå  ·Ñ  ¡±  £¨  ÖÆÔì  ·Ñ  ¡¢  ¹ÜÀí  ·Ñ  ¡¢  ÐÞÀí  ·Ñ  ¡¢  ²ÆÎñ  ·Ñ  ¡¢  ÈË¹¤  ·Ñ  £©  ¡¢  µ÷  ½á¹¹  £¨  µ÷Õû  ²úÆ·  ¡¢  ²úÒµ  ¡¢  ×Ê²ú  ½á¹¹  £©  ¡¢  ¿ì  ÖÜ×ª  £¨  ¸ãºÃ  ´ÙÏú  £¬  ¼õÉÙ  Ó¦  ÊÕ  ¿î  ¡¢  ´æ»õ  ¡¢  ¶Ì  ´û  £¬  ¼Ó¿ì  Á÷¶¯×Ê½ð  ÖÜ×ª  £©  £»  ÍÆ½ø  ¼¼Êõ  ½ø²½  £¬  ¸ãºÃ  ¼õÔ±  Ôö  Ð§  ¡£
Í¬Ê±  £¬  ÎÒÃÇ  Òª  ×ÅÖØ  ×¥ºÃ  ÄÚ²¿  ¹¤×÷  ¡£
Îª  Ê¹  Ê¯ÓÍ  ¡¢  Ê¯»¯  ÄÜ  ÔÚ  ½ñºó  ±£³Ö  ³ÖÐø  µÄ  ·¢Õ¹  £¬  ¹ú¼Ò  ÒÑ¾­  ºÍ  ÕýÔÚ  ÂäÊµ  Èç  ´ò»÷  ×ßË½  ¡¢  ¿ØÖÆ  ½ø¿Ú  ¡¢  Ô­ÓÍ  ³ÉÆ·  ÓÍ  ¼Û¸ñ  Óë  ¹ú¼Ê  ½Ó¹ì  µÈ  ÓÐ¹Ø  ºê¹Û  Õþ²ß  ¡£
ÓÉÓÚ  µ±Ç°  ¹ú¼Ê  ÊÐ³¡  Ô­ÓÍ  ¡¢  ³ÉÆ·  ÓÍ  ¹©´óÓÚÇó  £¬  ¼ÓÉÏ  ÑÇÖÞ  ½ðÈÚ  Î£»ú  µÄ  Ó°Ïì  ºÍ  ×ßË½  µÄ  ³å»÷  £¬  Ê¯ÓÍ  Ê¯»¯  ÆóÒµ  µÄ  Éú²ú  ¾­Óª  ÃæÁÙ  Ê®·Ö  ÑÏ¾þ  µÄ  ÐÎÊÆ  ¡£
Ê¯ÓÍ  Ê¯»¯  ÊÇ  ¹úÃñ¾­¼Ã  µÄ  Ö§Öù  ²úÒµ  £¬  ÖÐ¹úÊ¯»¯¼¯ÍÅ  ½ñÄê  µÄ  Ê×Òª  ÈÎÎñ  ¾Í  ÊÇ  £¬  ·¢»Ó  ¸Ä¸ï  ÖØ×é  µÄ  ÓÅÊÆ  £¬  ¸ãºÃ  Éú²ú  ¾­Óª  £¬  ×¥ºÃ  ³¤Ô¶  ·¢Õ¹  £¬  Å¬Á¦  Ìá¸ß  ¾­¼ÃÐ§Òæ  £¬  ´Ù½ø  ¹úÃñ¾­¼Ã  µÄ  ·¢Õ¹  ¡£
ÔÚ  µ±Ç°  £¬  Ê¯»¯¼¯ÍÅ¹«Ë¾  Òª  Îª  È·±£  ¹úÃñ¾­¼Ã  Ôö³¤  £¸£¥  ×÷  ³ö  Ó¦ÓÐ  µÄ  ¹±Ï×  ¡£
Õâ  ¾ÍÒª  ½øÒ»²½  Ã÷È·  ·¢Õ¹  Õ½ÂÔ  £¬  ÍÆ½ø  ½á¹¹  µ÷Õû  £¬  ¼Ó¿ì  »úÖÆ  ×ª»»  ¡£
ÔÚ  »úÓö  Óë  ÌôÕ½  ²¢´æ  µÄ  ÐÂ  Õ÷Í¾  ÉÏ  £¬  ÖÐ¹úÊ¯»¯¼¯ÍÅ  µÄ  ·¢Õ¹  Ä¿±ê  £¬  ¾ÍÊÇ  ÔÚ  ±£³Ö  ºÍ  ·¢»Ó  Ô­ÓÐ  ÌØµã  ºÍ  ÓÅÊÆ  µÄ  »ù´¡  ÉÏ  £¬  ×¥×¡  »úÓö  £¬  ¼ÌÍù¿ªÀ´  £¬  Ó­½Ó  ÌôÕ½  £¬  ¼Ó¿ì  ·¢Õ¹  ¡£
ÏÖÔÚ  ¾­¹ý  ÉÏ  ÏÂÓÎ  ¡¢  ÄÚ  ÍâÃ³  ¡¢  ²úÏú  Ò»Ìå»¯  µÄ  ÖØ×é  £¬  ÓÖ  ¿çÈë  ÁË  Ò»¸ö  ÐÂ  µÄ  ·¢Õ¹  ½×¶Î  ¡£
Ô­  ÖÐ¹úÊ¯ÓÍ»¯¹¤×Ü¹«Ë¾  ÔÚ  ¸Ä¸ï  ·¢Õ¹  ÖÐ  ÔËÐÐ  ÁË  ÕûÕû  £±£µÄê  £¬  È¡µÃ  ÁË  ÏÔÖø  ³É¼¨  £¬  »ýÀÛ  ÁË  ±¦¹ó  ¾­Ñé  £¬  µì¶¨  ÁË  ÐÛºñ  µÄ  ÎïÖÊ  »ù´¡  ¡£
°´ÕÕ  ¹úÎñÔº  µÄ  ¾ö²ß  ²¿Êð  £¬  ÖÐ¹úÊ¯ÓÍ»¯¹¤¼¯ÍÅ¹«Ë¾  ÒÑ  ÕýÊ½  ¹ÒÅÆ  ÔËÓª  ¡£
ÖÐ¹úÊ¯ÓÍ»¯¹¤¼¯ÍÅ¹«Ë¾  ×Ü¾­Àí  ÀîÒãÖÐ  
ÎªÁË  Ðû´«  ¹úÎñÔº  Õâ  Ò»  ÖØ´ó  ¾ö²ß  µÄ  ÒâÒå  £¬  ±¾±¨  ±Ù  ³ö  ×¨  °æ  £¬  ¶Ô  Õâ´Î  ÖØ×é  µÄ  Ä¿µÄ  ¡¢  ·½Ê½  ¼°  Á½  ´ó  ¼¯ÍÅ  ÖØ×é  ºó  µÄ  Çé¿ö  ½øÐÐ  ±¨µÀ  £¬  Í¬Ê±  ÒÔ  ÷Ï  Éç»á  ¸÷½ç  ¶Ô  Õâ  Ò»  ÊÂ¼þ  µÄ  ¹Ø×¢  Ö®  Çé  ¡£
Õâ´Î  Á½  ´ó  ÐÐÒµ  ´ó  ÖØ×é  £¬  ÊÇ  ½ñÄê  ¹úÎñÔº  ½øÐÐ  µÄ  Ò»  Ïî  ÖØ´ó  ¹úÆó  ¸Ä¸ï  ´ëÊ©  £¬  Æä  Õ½ÂÔ  Ó°Ïì  ÉîÔ¶  ¡£
Ê¯ÓÍ  Ê¯»¯  ¹¤Òµ  ×÷Îª  ÎÒ¹ú  ¹úÃñ¾­¼Ã  µÄ  Ö§Öù  ²úÒµ  £¬  ÔÚ  ¹úÃñ¾­¼Ã  ÔËÐÐ  ÖÐ  ·¢»Ó  ×Å  ÖØÒª  ×÷ÓÃ  ¡£
ÎÒ¹ú  Ä¿Ç°  ×î´ó  µÄ  ¹úÓÐ  ÆóÒµ  Õ½ÂÔ  ÖØ×é  µ÷Õû  ¡ª  ¡ª  ¡ª  Ê¯ÓÍ  ¡¢  Ê¯»¯  ¹¤Òµ  ÖØ×é  ½üÈÕ  ½áÊø  £¬  ÐÂ  µÄ  ÖÐ¹úÊ¯ÓÍÌìÈ»Æø¼¯ÍÅ¹«Ë¾  ¡¢  ÖÐ¹úÊ¯ÓÍ»¯¹¤¼¯ÍÅ¹«Ë¾  Ðû¸æ  ³ÉÁ¢  ¡£
¼Ò¼Ò  Åû  ÂÌ  £¬  »§  »§  ÇÙ  Òô  ¸§ÇÙ  Õß  ´Ó  ÎÞÃû  µ½  ÓÐÃû  éÅÊ÷  µÄ  Ã¿  Ìõ  ¸ùÐë  ¶¼ÊÇ  ÇÙ¼ü  Õû¸ö  Ð¡  µº  ¾Í  ÊÇ  Ò»  ¼Ü  ÉñÖÝ  Ö®  ÇÙ
ÇÙÉù  £¬  ´Ó  ´°¿Ú  Æ®  ³ö  Ô½¹ý  Ê¯  Æö  µÄ  Ç½Í·  ÔÚ  ÈÕ¹â  ÑÒ  ÉÏ  ÝÓÈÆ  ÈýÔÑ  ÂäÈë  ´óº£  £¬  ½¦  Æð  ±Ì²¨  ºô»½  ÖªÒô  ÇÙÉù  ÊÇ  ¹µÍ¨  º£Ï¿  µÄ  ´ºÓê  »½  À´  ÐÅ¸ë  ´«  ´ø  ÐÄ  Óï  »¯Îª  ÏàË¼  Ê÷  ÉÏ  Ñ¤Àö  µÄ  »¨¶ä
¹ÄÀËÓì  Ìý  ²»  ¼û  ³µÂÖ  ê¤ê¤  Ö»  Ìýµ½  ÔÃ¶ú  µÄ  ÇÙÉù  °²¾²  Âð  £¿
Õâ  ÏÂ  ÔÛÃÇ  Õæ  µÄ  ÎÞ¼Ò¿É¹é  ÁË  ¡­  ¡­  £¨  Âþ»­  £©
ÓÎ×Ó  Ïñ  ·çóÝ  £¬  ÃæÌõ  ¾Í  ÊÇ  Ç£  ×Å  ·çóÝ  µÄ  ÄÇ  Ïß  £¬  ÄÇ  ÊÖ  ¡£
ÎÒ  Ò²  ²»  Ã÷°×  ÎÒ  ÍäÍäÇúÇú  µÄ  ³¦×Ó  ÎªÊ²Ã´  ×Ü  ÐèÒª  Ï¸Ï¸ÈíÈí  µÄ  ÃæÌõ  À´  ÎÂÅ¯  ºÍ  °²Î¿  ¡£
ÎÒ  Ëµ²»Çå  ºÓÄÏ  ÈË  ÔõÃ´  ÄÇÃ´  °®  ³Ô  ÃæÌõ  ¡£
·ëÓÑÀ¼  ÏÈÉú  ÊÇ  ºÓÄÏ  ÄÏÑô  ÈË  £¬  ÓÐ  ¾ÞÖø  ¡¶  ÖÐ¹ú  ÕÜÑ§  Ê·  ÐÂ±à  ¡·  Æß²á  £¬  ÏíÄê  ¾ÅÊ®ÎåËê  ¡£
ÎÒ  Ò²  Ìæ  ×Úè±  ÏÈÉú  ÒÅº¶  £¬  Èç¹û  ÎÒ  ÈÏÊ¶  Ëý  £¬  ÎÒ  Ò»¶¨  »á  ÙÉ  ÆÞ×Ó  Îª  ÀÏÏÈÉú  ×ö  Ò»  ¶Ù  ÓÖ  Ò»  ¶Ù  ÊÖ  ß¦  Ãæ  µÄ  ¡£
Ëý  ÓÖ  ÒÅº¶  µØ  Ëµ  £º  ¡°  ¸¸Ç×  ÄºÄê  £¬  ³£  Ïë  ³Ô  ÊÖ  ß¦  Ãæ  £¬  ÎÒ  Ñ§  ×Å  ×ö  ÁË  ¼¸´Î  £¬  ×Ü  ²»  ³É¹¦  £¬  Ò²  ¾Í  ²»Ïë  Å¬Á¦  ÁË  ¡£  ¡±
ÃæÌõ  Ñ½  £¬  ¿É  Ï¡  ¿É  ³í  £¬  ÄÜ  Ï¡  ÄÜ  ³í  £¬  Õâ  ²ÅÊÇ  ¾Ó¼Ò  ¹ýÈÕ×Ó  µÄ  Ê³Îï  Á¨  ¡£
¿É¼û  £¬  ÃæÌõ  ÊÇ  Ìì  ¡¢  µØ  ¡¢  ÈË  ¡°  ºÍ  ¡±  µÄ  ÓÈÎï  ¡£
Èç¹û  Ëµ  £¬  Âó×Ó  Óë  Ë®  ÊÇ  ÌìµØ  ´ÍÓè  ÈËÀà  µÄ  £¬  ºÍÃæ  ¡¢  ß¦  Ãæ  ¡¢  ÇÐÃæ  ¡¢  Öó  Ãæ  Ôò  ÊÇ  ¡°  ÈËÎª  ¡±  µÄ  ¡£
×ö  µÄ  ¹ý³Ì  £¬  ÊÇ  ÈË  µÄ  ²ÎÓë  £¬  ÊÇ  ¸ÐÇé  µÄ  Í¶Èë  £¬  ÊÇ  ¶Ô  Âó×Ó  µÄ  ÔÙ  ´´×÷  £¬  ÊÇ  Âó×Ó  ÉúÃü  µÄ  Éý»ª  ¡£
±ÈÈç  Ë®  Óë  Ãæ  ÏàÓö  £¬  ³É  ²»  ÁË  ÃæÍÅ  £¬  Òª  ÈË  ºÍ  £¬  Ãæ  ºÍ  ºÃ  ÁË  £¬  ÈÔ  ³É  ²»  ÁË  ÃæÌõ  £¬  Òª  ÈË  ÓÃÁ¦  ÓÃÐÄ  È¥  ×ö  ¡£
ÊÖ  ß¦  Ãæ  »¹ÓÐ  ³éÏó  µÄ  ÒâÎ¶  °üº¬  ÆäÖÐ  £¬  ÄÇ  ÊÇ  ÒâÎ¶Éî³¤  µÄ  ¡£
ÃæÌõ  ÔÚ  Ê¹ÓÃ  ¿ê×Ó  µÄ  µØÇø  Ñ¸ËÙ  Á÷ÐÐ  ¡£
¸ü  Ãî  µÄ  ÊÇ  £¬  ÃæÌõ  Óë  ¿ê×Ó  ÊÇ  ÌìÉú  µÄ  ´îµµ  £¬  ÓÃ  ¿ê×Ó  ³Ô  ÃæÌõ  ²Å  ÏÔ³ö  Ä¬Æõ  ¡£
¹íÊ¹Éñ²î  £¬  Ëý  ½«  ÃæÍÅ  ß¦  ³É  ÁË  Ãæ  Ò³  £¬  ÓÖÊÇ  Éñ  Ê¹  ¹í  ²î  £¬  Ëý  ½«  Ãæ  Ò³  ÇÐ  ³É  ÁË  ÃæÌõ  £¬  Ò»ÖÖ  ÃÀÃî  µÄ  Ê³Æ·  µ®Éú  ÁË  ¡£
ÃæÍÅ  Ëæ  Ëý  µÄ  ÐÄÒâ  ÔÚ  Ëý  ÊÖÖÐ  Ç§±äÍò»¯  ¡£
ÃæÍÅ  ÔÚ  Ëý  ÊÖÖÐ  ±»  ·´¸´  Èà  µÃ  ·¢  ×Å  ÁÁ¹â  £¬  Ëý  ¿´¼û  ÁË  ÃæÍÅ  ÉÏ  Ó¡  ×Å  Ëý  ÃÀÀö  µÄ  Ö¸ÎÆ  ¡£
Ëý  °ÚÅª  ×Å  Éñ»°  °ã  µÄ  Ð¡Âó  Ãæ  £¬  ¿´  ×Å  ÏËÏË  ËØ  ÊÖ  ÏÂ  Âó  Ãæ  Óë  Ë®  µÄ  ÆæÃî  ÈÚºÏ  ¡£
ÎÒ  ÏàÐÅ  µÚÒ»¸ö  ß¦  ÃæÌõ  µÄ  ÈË  £¬  ÄÇ  ÊÇ  Ò»  Î»  ÐÄÁéÊÖÇÉ  µÄ  Å®×Ó  £¬  Ëý  Ò»¶¨  ÊÇ  Ò»  Î»  ÈÈ°®  Éú»î  £¬  ¶®µÃ  Éú»î  µÄ  ÈË  ¡£
¿ÉÊÇ  Òª  °Ñ  Âó×Ó  ±ä³É  ÃæÌõ  £¬  Æä¼ä  £¬  ¸´ÔÓ  ¶ø  Î°´ó  µÄ  ÑÝ±ä  £¬  ·Ç  Ìì²Å  Õß  ¡¢  Í¨  Éñ  Õß  ²»¿É  Îª  Ò²  £¡
µ¾¹È  È¥  ¿Ç  Îª  Ã×  £¬  Ê³  À´  È«  ²»  ·Ñ  ¹¦·ò  ¡£
µÚÒ»¸ö  ß¦  ÃæÌõ  µÄ  ÈË  £¬  ÄÇ  ÊÇ  Ò»¸ö  Ìì²Å  ¡£
Èç¹û  ÈËÀà  ²»  ¶®µÃ  ÓÃ  »ð  £¬  ²»  ¶®µÃ  ÓÃ  »ð  Êì  Ê³  £¬  Èç¹û  ÈËÀà  ²»  ÈÏÊ¶  Ð¡Âó  £¬  ²»ÄÜ  ´ó  Ãæ»ý  ÖÖÖ²  Ð¡Âó  £¬  Èç¹û  ÈËÀà  ²»  ¶®µÃ  ÓÃ  Ê¯Ä¥  °Ñ  ÂóÁ£  Ä¥  ³É  Ãæ·Û  £¬  Èç¹û  ÈËÀà  ²»»á  ÖÆ×÷  ÌÕ  ¹Þ  Ìú¹ø  £¬  ²»  ¶®µÃ  Öó  ·¹  £¬  Èç¹û  ÈËÀà  ²»  ¶®µÃ  Ä¾¹¤  ¼¼ÒÕ  £¬  ²»»á  ÖÆ×÷  Ãæ  °å  ß¦ÃæÕÈ  £¬  ÎÒÃÇ  ÔõÃ´  ÄÜ  ³Ô  ÉÏ  ÊÖ  ß¦  Ãæ  ÄØ  £¡
Ëü  ËãÊÇ  ÈËÀà  ½ø²½  µÄ  Ò»¸ö  ÖØÒª  ±êÖ¾  °É  ¡£
ÎÒ  ³£³£  Ïë  £¬  ÃæÌõ  £¬  Õâ  ÕæÊÇ  Ò»ÖÖ  ÃÀÃî  µÄ  Ê³Îï  £¡
Ãæ  ºÍ  µÃ  ²»  Ó²  ²»  Èí  £¬  ß¦  µÃ  ºñ±¡  ¾ùÔÈ  £¬  ÇÐ  µÃ  ¿íÕ­  Ò»ÖÂ  £¬  Öó  Ãæ  Ê±  »ðºò  ÕÆÎÕ  µÃ  ºÃ  £¬  ¿Ú¸Ð  ºÃ  £¬  Õâ  ¶¼  ²»ÊÇ  Ò»ÈÕ  Ö®  ¹¦  ¡£
Õâ  Î»  ÃæÌõ  ß¦  µÃ  ºÃ  µÄ  Ï±¸¾  ²©µÃ  Ò»¼Ò  ÈË  µÄ  »¶Ï²  ¡£
ÌÖ  ¸ö  ÀÏÆÅ  ÄÜ  »£  ÔÛ  £¬  ß¦  Ãæ  ß¦  µÃ  ±¡  £¬  ÇÐÃæ  ÇÐ  µÃ  Ï¸  £¬  ÏÂ  µ½  ¹ø  Àï  ÍÅÍÅ×ª  £¬  Ê¢  µ½  Íë  Àï  ºÉ»¨  °ê  £¬  ³Ô  µ½  ¶Ç  Àï  Õæ  ÊæÌ¹  ¡£
Ò¡  ¶É´¬  £¬  °Ú  ´ó¸ç  £¬  ´ó¸ç  ´¬  ÉÏ  ÌÖ  ÀÏÆÅ  ¡£
¸ø  ËÀÕß  ÉÏ·Ø  £¬  ËÍ  È¥  µÄ  Ê³Îï  ÖÐ  Ò²  ÓÐ  ÃæÌõ  ¡£
¼ÒÀï  Ìí  ÁË  ÐÂ  ¶¡  Çë¿Í  £¬  ¾Í  ½Ð  ¡°  ³Ô  ÃæÌõ  ¡±  £¬  ´óÈË  Ð¡º¢  ¹ýÉúÈÕ  £¬  Ò»  Íë  ¡°  ³¤ÊÙ  Ãæ  ¡±  ÊÇ  ±Ø²»¿ÉÉÙ  µÄ  ¡£
±ÈÈç  Âî  Ò»¸ö  ÈË  ±¿  £¬  ¾Í  Ëµ  Ëû  ¡°  ±¿  µÃ  Á¬  ÃæÌõ  Ò²  ²»»á  ß¦  ¡±  £¬  Ëµ  Ê²Ã´  ¶«Î÷  Èí  £¬  ¾Í  ÐÎÈÝ  Ëµ  ¡°  Èí  µÃ  ¸ú  ÃæÌõ  ËÆµÄ  ¡±  £¬  ÐªºóÓï  Ëµ  ¡°  ß¦ÃæÕÈ  ´µ  »ð  ¡ª  ¡ª  ¡ª  Ò»ÇÏ²»Í¨  ¡±  ¡£
ÖÐÔ­  ÈË¼Ò  ÒÔ  ÃæÌõ  Îª  ¼Ò³£  ·¹  £¬  Òò´Ë  ²»ÉÙ  ÃñÑè  ÃñË×  Óë  ÃæÌõ  ÓÐ¹Ø  ¡£
ºÍÃæ  ÊÇ  ß¦  Ãæ  µÄ  µÚÒ»µÀ  ³ÌÐò  £¬  Á¬  Ãæ  ¶¼  ºÍ  ²»ºÃ  £¬  ¸ü  ²»Òª  Ëµ  ß¦  ÃæÌõ  ÁË  ¡£
ÕýÔÚ  ÖíÈ¦  ¸É»î  µÄ  ÄÐÈË  Ìý  ÁË  £¬  Á³  ÉÏ  ¹Ò²»×¡  £¬  ¸ø  Ä¸Ç×  Åã  ×Å  Ð¦Á³  Ëµ  £º  ¡°  Äï  £¬  Äã  ¿´  £¬  ÖíÈ¦  Õý  È¦  ×Å  ÎÒ  ÄØ  ¡­  ¡­  ¡±
ÆÅÆÅ  ÈÔ  ºÍÑÕÔÃÉ«  µØ  Ëµ  £º  ¡°  ÈÃ  Äã  ÄÐÈË  ¸ø  Äã  »»  ¸ö  ´ó  ÃæÅè  ¡£  ¡±
Ò»»á¶ù  ¶Ò  Ë®  £¬  Ò»»á¶ù  ¶Ò  Ãæ  £¬  ÃæÅè  ¾Í  Ê¢  ²»  ÏÂ  ÁË  ¡£
¹ý  ÁË  Ò»»á¶ù  £¬  ÐÂÏ±¸¾  ÓÖ  º°  £º  ¡°  Äï  £¬  Ãæ  ÓÖ  Ï¡  ÁË  ¡£  ¡±
¹ý  ÁË  Ò»»á¶ù  £¬  ÐÂÏ±¸¾  ÓÖ  º°  £º  ¡°  Äï  £¬  Ãæ  ÓÖ  Ó²  ÁË  ¡£  ¡±
ÎÒ  µÄ  ¼ÒÏç  Á÷´«  ×Å  ÕâÑù  Ò»¸ö  Ð¦»°  £º  ÆÅÆÅ  ÈÃ  ÐÂ  ¹ýÃÅ  µÄ  ¶ùÏ±¸¾  ×ö·¹  £¬  ÐÂÏ±¸¾  ²»»á  £¬  ÓÖ  ²»ºÃÒâË¼  Ëµ  £¬  Ö»µÃ  Ó²×ÅÍ·Æ¤  ºÍÃæ  £¬  Ò»  Æ°  Ãæ  £¬  ¶Ò  Ò»  Æ°  Ë®  £¬  ÐÂÏ±¸¾  ¾Í  º°  £º  ¡°  Äï  £¬  Ãæ  Ï¡  ÁË  ¡£  ¡±
´å×¯  Àï  £¬  Ðí¶à  ÄÐÈË  Ò²  »á  ÊÖ  ß¦  Ãæ  µÄ  £¬  ¶ø  ¶ÔÓÚ  Å®ÈË  À´Ëµ  £¬  ÊÖ  ß¦  Ãæ  Óë  ×ö  ÕëÏß  »î  Ò»Ñù  £¬  ÊÇ  ±Ø±¸  µÄ  »ù±¾¹¦  ¡£
¼Ò  ÖÐ  À´  ÁË  ¿ÍÈË  £¬  Èç¹û  ÓÃ  ÊÖ  ß¦  Ãæ  ÕÐ´ý  £¬  ÈË¼Ò  Á³  ÉÏ  Ò²Ðí  ²»  ±íÏÖ  Ê²Ã´  £¬  ÐÄÀï  ¿Ï¶¨  ÊÇ  ²»  ¸ßÐË  µÄ  ¡£
ÆäÊµ  £¬  ÔÚ  ÖÐÔ­  Ïç´å  £¬  ÊÖ  ß¦  Ãæ  ÊÇ  ÔÙ  ÆÕÍ¨  ²»¹ý  µÄ  ¼Ò³£  ·¹  ¡£
ÅóÓÑ  ÃÇ  ³Ô  ÁË  Ãæ  £¬  ¶¼  Ëµ  ºÃ  £¬  Ã÷Ã÷  ³Ô  ±¥  ÁË  £¬  ÈÔ  Éá²»µÃ  ·ÅÏÂ  Íë  ¡£
Îª  ³Ô  ÃæÌõ  £¬  ¼ÒÀï  ×¨ÃÅ  ±¸  ÁË  Ãæ  °å  £¬  ß¦ÃæÕÈ  £¬  Öó  Ãæ  ÓÃ  µÄ  ¹ø  ÒÔ¼°  ³Ô  Ãæ  ÓÃ  µÄ  ´ó  Íë  ¡£
ÅóÓÑ  ÃÇ  Ëµ  ÎÒ  ÉÝ³Þ  £¬  Ð¦  ÎÒ  ¡°  ÈÈ°®  ÃæÌõ  ¡±  £¬  ËûÃÇ  µ½  ÎÒ  ¼Ò  £¬  Ò²  ³£³£  µãÃû  Òª  ³Ô  ÊÖ  ß¦  Ãæ  ¡£
¶¼ÊÐ  Éú»î  ÖÐ  £¬  ¼¸Ìì  ²»  ³Ô  ÊÖ  ß¦  Ãæ  £¬  ¾Í  ¾õµÃ  È±ÉÙ  Ð©  Ê²Ã´  £¬  ¶Ç×Ó  Ò²  ²»  Êæ·þ  £¬  ¾«Éñ  Ñá  Ñá  µÄ  £¬  Ö»Òª  Á½Íë  ÃæÌõ  ÏÂ  ¶Ç  £¬  ±ã  ¾õµÃ  ¾«Éñ  ³äÊµ  £¬  ÓÐ  Ç¿ÁÒ  µÄ  Âú×ã  ¸Ð  ºÍ  ÐÒ¸£  ¸Ð  ¡£
ÈË  ÊÇ  ×ÔÈ»  µÄ  ¶ù×Ó  £¬  ×ÔÈ»  ÊÇ  ÈËÀà  µÄ  Ò¡Àº  £¬  ÈË  Óë  ×ÔÈ»  Ï¢Ï¢ÏàÍ¨  £¬  Ïàå¦ÒÔÄ­  £¬  Í¬  ÊÇ  ÁÚ¾Ó  ¡£
¾¿  Æä  Êµ  £¬  ÈË  Óë  ×ÔÈ»  µÄ  ¸ß¶È  Í³Ò»  £¬  ³£  Ôì  ÈË¼ä  ÃÀ¾°  ¡£
ÕâÀï  Ãñ·ç  ´¿Õý  £¬  ·ç¾°  ÓÈ  ÃÀ  £¬  ·²  À´Õß  ÎÞ²»  Ì¾Îª¹ÛÖ¹  £¬  ÄÑÒÔÍü»³  ¡£
ÒòÎª  ËýÃÇ  ÒÑ  °Ñ  Äñ¶ù  µ±³É  ×Ô¼º  µÄ  ÁÚ¾Ó  £¬  Ïà¾´Èç±ö  £¬  ´Ó  ²»Ô¸  ´ó¶¯¸É¸ê  £¬  ÉË  ÁË  ºÍÆø  ¡£
ËüÃÇ  Ê±³£  ºÁ²»  ¿ÍÆø  µØ  °Ñ  ¹ûÅ©  µÄ  ºì¸»Ê¿  £¬  µ±³É  Ò»  ¶Ù  ÃÀÎ¶  ¼ÑëÈ  £¬  ¿ñÒû  ´ó  ½À  £¬  µ±ÈÊ²»ÈÃ  £»  µ«  ÌÈ  ÈÃ  ÎÂÍñ  ÏéºÍ  µÄ  ´å¹Ã  ¿´µ½  ÁË  £¬  Ò²  ½ö  Öå  Öå  Ã¼Í·  £¬  àÜ  àÜ  ×ì´½  £¬  ÈáÈõ  µÄ  àÁ¹Ö  Éù  Ï¸  Èô  ´º  ²Ý  ¡£
ÓÐÊ±  ÕâÐ©  ÁÖ  ÖÐ  µÄ  ¸èÊÖ  £¬  Ò²  »á  ×ö  Ò»Ð©  ¿ñÍý  µÄ  ¾Ù¶¯  ¡£
¾Ý  »¤ÁÖ  ÈËÔ±  ½²  £¬  µ½  ÁË  ÍíÉÏ  £¬  È«¶¼  ¾²ÇÄÇÄ  µØ  ÆÜÏ¢  ÁÖ  ÖÐ  £¬  Öð  Ö®  ²»  É¢  ¡£
ÖÁÓÚ  Ëµ  µ½  ÁÖ  ÖÐ  Äñ¶ù  £¬  ¸ü  ÊÇ  Ó¦ÓÐ¾¡ÓÐ  £º  °ßð¯  ¡¢  »Æð¿  ¡¢  Ï²Èµ  ¡¢  ðÑð³  £¬  Ô¼ÂÔ  ÉÏÍòÖ»  ¡£
µÇ  µ½  É½  µÄ  ¸ß  ´¦  £¬  ¿ÉÒÔ  ÕÒµ½  Ô­Ê¼  É­ÁÖ  ²Ð´æ  ÏÂ  µÄ  èë  Ä¾  ¡¢  ÆáÊ÷  ¡¢  é»×Ó  µÈ  Ï¡ÓÐ  Ê÷ÖÖ  ¡£
ÖñÁÖ  Ö®Íâ  £¬  »¹  É¢¼û  ¸÷ÖÖ  Ææ  »¨  Òì  Ä¾  £º  ÓÐ  À´×Ô  ¶«±±  µÄ  ÈÕ±¾  ÂäÒ¶ËÉ  ¡¢  ºìËÉ  £¬  À´×Ô  ½­ÄÏ  µÄ  ÁøÉ¼  ¡¢  Ë®É¼  ¡£
ÄÑ¹Ö  £¬  ÔÚ  Õâ  ÃÜ  Öñ  °üÎ§  ¡¢  Ë®  »·  É½  ºÏ  µÄ  È¥´¦  £¬  ¼´Ê¹  ÔÙ  ±ùÀä  µÄ  °éÂÂ  £¬  Ò²  ÄÜ  °Ñ  °®  Ö®  »ð  µãÈ¼  ¡£
¸ü  ÁîÈË  ³ÆÆæ  µÄ  ÊÇ  £¬  ÓÐ  Ò»  ¿Ã  Îå°ÙÄê  µÄ  Ä¾¹Ï  Ê÷  £¬  Ö¦è¾  ¾À½á  Å¤Çú  £¬  ¾Í  Ïñ  ÈÈÁµ  ÖÐ  µÄ  ÇéÈË  £¬  ½ôÃÜ  µØ  Â§±§  ÔÚ  Ò»Æð  £¬  ÄÑ  ·Ö  ÄÑ  Éá  ¡£
ÝëµØ  ÕâÀï  Ò»  µÀ  £¬  ÄÇÀï  Ò»  ãü  £¬  ÇáÇá  ½¦  ½¦  £¬  Ò»Â·  »¶³ª  £¬  µ÷Æ¤  µØ  ±Ä  ¹ý  Ò»  µÀ  µÀ  ¹µ  ¿²¶ù  £¬  ÔÚ  Ì¦  ºÛ  °ß²µ  µÄ  Ê¯°å  ÉÏ  ´ò  ×Å  ¹ö  ¶ù  ¿î¿î  °Ú¶¯  ¡£
Î¨Ò»  ´òÆÆ  Õâ  Ò»  á¯¼Å  µÄ  ÊÇ  ÕâÀï  µÄ  É½Èª  ¡£
ÕâÀï  Ì«  ¾²Ú×  ÁË  £¬  ¾²Ú×  µÃ  ¾Í  Ïñ  É¹  ÔÚ  ÎÝéÜ  ÏÂ  °×ÁÁ  µÄ  ÖëÍø  £¬  ÓÖ  Ïñ  ÉÙÅ®  Áý  ×Å  ÇáÉ´  µÄ  ÃÎ  ¡£
ÎÒ  ´Ó  º¢Ìá  Ê±´ú  Æð  £¬  ¾Í  ¼ÇµÃ  É­ÁÖ  Àï  ÓÐ  Ä³  ÖÖ  ¶«Î÷  ÔÚ  »î¶¯  ¡ª  ¡ª  ¡ª  Ä³  ÖÖ  ÎÒÃÇ  ²»  Àí½â  µÄ  ¶«Î÷  ¡£
ÔÚ  Õâ¶ù  µÄ  ÈËÃÇ  ¶¼  ÆÁÉù  ¾²  Æø  ²»¸Ò  Ëµ»°  £¬  Éî  ÅÂ  ¾ªÈÅ  ÁË  Ê²Ã´  ¡ª  ¡ª  ¡ª  ¾ªÈÅ  ÁË  Ê²Ã´  ÄØ  £¿
ÎÒ  ÔÚ  ÕâÀï  ÓÐ  Ò»ÖÖ  Ô¶Àë  ³¾Ïù  µÄ  ¸Ð¾õ  ¡£
¼ä»ò  ÓÐ  ¼¸Éù  Çå´à  µÄ  ¡°  ²¼¹È  ¡±  £¬  ÓÄÓÄ  µÄ  ·Â·ð  ´Ó  Ô¶¹Å  ´«À´  ¡£
ÔÚ  Õâ  ×ù  ÓÄÉî  µÄ  ¡°  Öñ  ¹Ý  ¡±  Àï  £¬  ÕûÌì  ¶¼  ºÜ  °²¾²  £¬  Äñ¶ù  ´©Ëó  Æä  ÖÐ  £¬  Ïñ  µã  µã  »ð»¨  £¬  Æ¬  Æ¬  ·«  Ó°  £¬  ÔÚ  ÂÌ  º£  Çí  ²¨  Àï  £¬  ÇáËÉ  ×ÔÈç  µØ  ÓÎß®  £¬  ºÜÉÙ  Ðú»©  ¡£
ÎÒÃÇ  Ò»ÐÐ  ËÄÎå  ÈË  Ë³  Ð¡µÀ  ×ß½ø  ÖñÁÖ  £¬  ÃÜÃÜÔÑÔÑ  £¬  ²ã²ãµþµþ  £¬  ¹âÏß  Ó°Ó°´Â´Â  µØ  Ðº  ÏÂ  £¬  ¾Í  Ïñ  Ò»Æ¬  ÇÄ  Óï  £¬  Ò»Õó  ÒõÁ¹  £¬  ºÜ  Âþ³¤  £¬  ºÜ  ÎÂÈá  £¬  ÈÃ  ÈË  ·Ö  ²»  ³ö  ÊÇ  »Æ»è  »¹ÊÇ  °×Öç  ¡£
Óë  ÎÒÃÇ  Í¬  À´  µÄ  ¼¸Î»  Ð¡»ï×Ó  £¬  ¸ö¸ö  º¹Á÷ä¤±³  £¬  Æø´­ÓõÓõ  £¬  ¼û  ÄÇ  ÀÏÕß  ±³  ²»  ÍÕ  Ñü  ²»  ¹­  £¬  ÃæÉ«  ÀÊ  Èó  £¬  ²»½û  ËàÈ»Æð¾´  ¡£
µ«¼û  ÓÐ  Ò»  É½  ÖÐ  ÀÏÕß  £¬  °×·¢  ò°÷×  £¬  »¹  ÔÚ  ²¥ÖÖ  Ê©·Ê  ¡£
Õâ  Îå  ÀÏ  ×î´ó  µÄ  °ËÊ®ÆßËê  £¬  ×îÐ¡  µÄ  ÁùÊ®ÆßËê  £¬  ¾«Éñ  ÛÇîå  £¬  ÆøÓî  ²»·²  ¡£
ÀÏÈË  ´ó¸Å  Äî  ¹ý  Ë½ÛÓ  £¬  ÑÔÌ¸  Ë¹ÎÄ  £¬  ÆÄÎª  ¾«Á·  ¡£
¸ø  ÎÒÃÇ  ÁìÂ·  µÄ  Ñ¦  ´óÒ¯  Ëµ  £º  ¡°  ÞÅ  ÄÚ  ¾­Äê  Á÷Ë®  äýäý  £¬  ×ÌÈó  ÁË  Õâ  Æ¬  ÖñÁÖ  Á½Ãæ  ¼Ð  É½  £¬  ÄÏ  ¿É  µ²  »Æº£  Ö®  ³±  £¬  ±±  ¿É  ¾Ü  ²³º£  Ö®  ·ç  £¬  ±£»¤  ×Å  Õâ  Æ¬  ÖñÁÖ  £»  Ãñ·ç  ´¿ºñ  £¬  É½  ÖÐ  ÁÖÄ¾  £¬  ¸÷×Ô  åÐÒ£  £¬  ¹ã  Ö²  ²»  »Ù  £¬  ³ÉÈ«  ÁË  Õâ  Æ¬  ÖñÁÖ  ¡£  ¡±
Õâ  ²»½ö  ÈÃ  ÈË  ²ïÒì  £¬  Õâ  ÄÏ¹ú  µÄ  ÁéÐã  ÔµºÎ  Éø  µ½  ÁË  Øâº·  µÄ  ±±¹ú  £¿
ÕâÀï  µÄ  ÄêÆ½¾ù  ÆøÎÂ  ¡¢  ÄêÆ½¾ù  Ë®Á¿  Óë  µ­  Öñ  ¼¯ÖÐ  ²úµØ  Õã½­  ¡¢  ¸£½¨  Ïà±È  £¬  ÏÔÈ»  µÍ  µÃ  ¶à  ¡£
ÖÚËùÖÜÖª  £¬  º£Ñô  ÊÇ  µ­  Öñ  ×ÔÈ»  ·Ö²¼Çø  µÄ  ±±  ½ç  ¡£
ÓÐ  µ­  Öñ  ¡¢  Ã«Öñ  ¡¢  ¸Õ  Öñ  ¡¢  ¹ðÖñ  ¡¢  Êµ  Öñ  ¡¢  °×  ¹¿  Öñ  £¬  ÑóÑóÈ÷È÷  Îå°ÙÓàÄ¶  ¡£
ºÓ  Ö®  °¶  É½  Ö®  Â´  £¬  ÃÖ  ÑÛ  ¾ã  ÂÌ  £¬  ³ýÁË  Öñ  »¹ÊÇ  Öñ  £¬  ÂÌ  ÍôÍô  £¬  Ë®ÁéÁé  £¬  Æë  Õ¹  Õ¹  £¬  Ó¢Æø  ±ÆÈË  ¡£
ÈËÃÇ  ×ÔÈ»  ÀÁµÃ  È¥  ¶¯  Ëü  £¬  Ëü  Ò²  ¾Í  ÄÇÃ´  Ø£×Ô  ´òÄ¥  £¬  Ï´  ¾¡  Ç¦»ª  ºÍ  ·Û÷ì  £¬  ²»  Ê³  ÈË¼ä  ÑÌ»ð  ¡£
ÞÅ  ÖÐ  ºÓÁ÷  £¬  ÂÑÊ¯  ×Ýºá  £¬  Ç§×Ë°ÙÌ¬  ¡£
×òÒ¹  Ò»  ³¡  Ð¡Óê  £¬  °Ñ  É½´¨  Ï´åª  µÃ  Ã¼ÇåÄ¿Ðã  ¡£
ÎÒÃÇ  È¥  ÓÎ  ÞÅ  ÄÇÌì  £¬  Õý  ¸ÏÉÏ  ¸ö  ÄÑµÃ  µÄ  ºÃ  Ìì  ¡£
ÞÅ  ÄÚ  ÍÁ·Ê  Ë®ÂÌ  £¬  ÁÖ  ÃÜ  Öñ  Ðã  £¬  ËØÓÐ  ¡°  ±±¹ú  Ð¡  ½­ÄÏ  ¡±  µÄ  ÃÀÓþ  ¡£
Î»ÓÚ  »Æº£  Ö®  ±õ  µÄ  º£ÑôÊÐ  ÕÐ»¢É½  Ö÷·å  ºó  ²à  £¬  ÓÐ  Ò»  Ìõ  ÃàÑÓ  ËÆ  ´ø  µÄ  ´ó  ÞÅ  £¨  £ë£õ£î£ç  £©  £¬  µ±µØÈË  ³Æ×÷  ´ó×¯ÞÅ  ¡£
ÕâÊÇ  ÀÏÉá  ÔÚ  ¼ÃÄÏ  Ð´  µÄ  Ê«  £¬  µ«  Ê±¾Ö  ²»Ðí  Ëû  ¹ý  ×Ô¼º  Ï²°®  µÄ  ÊéÕ«  Éú»î  £¬  £±£¹£³£µÄê³õÇï  Ëû  ¾Í  ±»  Õ½»ð  ¸Ï  ³ö  Õâ¸ö  Ð¡  Ôº  ÁË  £¬  ´Ëºó  Ò»Ö±  Ã»ÓÐ  »ØÀ´  ¡£
ÒÅº¶  µÄ  ÊÇ  ÏÖÔÚ  ¼ÃÄÏÊÐ  ¸ßÂ¥  ÁÖÁ¢  £¬  Ä¦Ìì  ¶ô  ÔÆ  £¬  ÌÃ  ¡¢  ¹Ý  ´¦´¦  £¬  ÏÒ¸è  ²»  ê¡  £¬  Ò»´ú  ÎÄÑ§  ´óÊ¦  ¾É¾Ó  È´  Á¬  ¿é  ±êÖ¾  µÄ  ÅÆ×Ó  Ò²  Ã»ÓÐ  ¡£
Õâ¸ö  Ð¡  Ôº  ÕýÊÇ  ×÷¼Ò  ÃÇ  ÐÄÄ¿  ÖÐ  ÏòÍù  µÄ  ×¡Ëù  £¬  ÎÞ  Ë¿Öñ  Ö®  ÂÒ  £¬  ÓÐ  ÌìÂ×Ö®ÀÖ  ¡£
ÀÏÉá  ×¡  ×Å  Ê±  £¬  ÖÐÌÃ  ÊÇ  ¹Ò  ×Å  É£×ÓÖÐ  ÏÈÉú  µÄ  Ò»  ÕÅ  ÓÍ»­  £¬  Ãû  Îª  ¡¶  ´óÃ÷ºþ  Ö®  Çï  ¡·  £¬  Ëû  Ëµ  ÄÇ  »­  ¡°  ºþ  ±ß  Ö»ÓÐ  ¼¸Öê  Çï  Áø  £¬  ºþ  ÖÐ  Ö»ÓÐ  Ò»  Ö»  ÓÎÍ§  £¬  Ë®  ×÷  »Ò  À¶  É«  £¬  ÁøÒ¶  ¶ù  °ë  »Æ  £¬  ºþ  Íâ  £¬  Ëû  »­  ÉÏ  ÁË  Ç§·ðÉ½  £»  ºþ¹âÉ½É«  £¬  Áª  ³É  Ò»  ·ù  Çï  Í¼  £¬  Ã÷ÀÊ  £¬  ËØ¾»  ¡±  ¡£
Ðì  ÀÏ  ºÜ  ·çÑÅ  £¬  ÖÐÌÃ  ¹Ò  ÁË  Êé·¨¼Ò  ÖÜ¼á·ò  Ð´  µÄ  ¶ÔÁª  £º  ¡°  ±Ìº£  Áù  ÷¡  Õ°  ÆøÏó  £¬  ÇàÌì  Ò»  º×  ¼û  ¾«Éñ  ¡±  ¡£
ÐÂ  Ö÷ÈË  ÐÕ  Ðì  £¬  ÊÇ  ¶þÇá¾Ö  ÍËÐÝ  ¸É²¿  £¬  Õâ  ·¿×Ó  ÊÇ  Ëû  ºÍ  ±ðÈË  Âò  µÄ  ¡£
¸ôÇ½  ÓÃ  ÁË  Ä¾°å  µñ»¨  ¸ôÉÈ  £¬  ÏÔµÃ  ¹ÅÉ«¹ÅÏã  ¡£
ÎÒÃÇ  Ëæ  ÏÖÔÚ  µÄ  ·¿Ö÷  ×ß½ø  ÕýÎÝ  £¬  ·¿Ö÷  ½éÉÜ  ÎÝ×Ó  ÈÔ  ±£³Ö  ¹ýÈ¥  µÄ  ¸ñ¾Ö  £¬  ÖÐ¼ä  Á½¼ä  ÊÇ  ¿ÍÌü  £¬  Á½±ß  ÊÇ  ÎÔÊÒ  ºÍ  Êé·¿  ¡£
ÕâÊÇ  Ò»¸ö  ¼òÆÓ  µÄ  Ð¡  Ôº  £¬  ÕýÃæ  ÊÇ  ËÄ¼ä  Æ½·¿  £¬  ¶«  ¡¢  Î÷  ¸÷  ÓÐ  Æ«·¿  £¬  ÓÐÐ©  Ïñ  ±±¾©  µÄ  ËÄºÏÔº  ¡£
Õâ¸ö  Ð¡  Ôº  ÔÚ  Ëû  ÑÛ  Àï  ÕæÊÇ  Ò»  ´¦  ÊÀÍâÌÒÔ´  ÁË  ¡­  ¡­
Ëû  ÔÚ  Ò»  ÕÅ  ¡°  È«¼Ò¸£  ¡±  ÕÕÆ¬  ÉÏ  ÌâÊ«  Ô»  £º  ¡°  °Ö  Ð¦  Âè  Ëæ  Å®  ³¶  Êé  £¬  Ò»¼Ò  Èý¿Ú  ÀÖ  °²¾Ó  £¬  ¼ÃÄÏ  É½Ë®  ³ä  ÃûÊ¿  £¬  Àº  Àï  Ã¨  Çò  Åè  Àï  Óã  ¡£  ¡±
Ëû  ÊÇ  ¸ö  ÈÈ°®  Éú»î  ºÍ  ÈÈ°®  ÃÀ  µÄ  ÈË  £¬  Éí±ß  ÓÐ  ½¿ÆÞ  °®Å®  £¬  Ôº  ÖÐ  ÓÐ  ÄñÓï»¨Ïã  £¬  ÏÐÊ±  ÒÔ  Ð¡  Ã¨  Îª  ÓÑ  £¬  Ò¹Àï  ÓÐ  ºÃ  Êé  ×÷  °é  £¬  Ëû  ÕæÕý  ¸Ðµ½  ÊÇ  Éí  ÔÚ  ¸£  ÖÐ  ÁË  ¡£
Ëû  ÔÚ  ÕâÀï  Éú»î  È·Êµ  ÊÇ  ¿ìÀÖ  µÄ  £¬  ´Ó  Ëû  µÄ  ÎÄÕÂ  ÖÐ  ¿ÉÒÔ  ¶Á  µ½  £¬  Ëû  ÔÚ  ¼ÃÄÏ  ÓÐ  Ðí¶à  ºÃÓÑ  £¬  ÔÚ  Ð¡  Ôº  ÖÐ  Ñø  ÁË  »¨²Ý  £¬  ²¢  Ñø  ÁË  Ò»  Ö»  ½Ð  ¡°  Çò  ¡±  µÄ  Ð¡  Ã¨  ¡£
Ëû  µÄ  ³¤Å®  Ò²  Éú  ÔÚ  ÕâÀï  £¬  Ò²Ðí  ÊÇ  ÎªÁË  ¼ÍÄî  £¬  Ëû  Îª  Å®¶ù  È¡Ãû  Îª  ¡°  Êæ¼Ã  ¡±  ¡£
Ëû  ×Ô¼º  ÔÚ  ¡¶  µõ  ¼ÃÄÏ  ¡·  Ò»  ÎÄ  ÖÐ  Ëµ  £º  ¡°  ÔÚ  ÄÇÀï  £¬  ÎÒ  Å¬Á¦  µØ  ´´×÷  £¬  ¿ì»î  µØ  ÐÝÏ¢  ¡­  ¡­  ËÄÄê  Ëä  ¶Ì  £¬  µ«ÊÇ  Ò»Æø  ×¡  ÏÂÀ´  £¬  ¡­  ¡­  ±ã  ÏÔÃ÷  µØ  ÔÚ  Õâ  Ò»Éú  Àï  ×Ô  ³É  Ò»  ¶ÎÂä  £¬  ÉîÉî  µØ  Ó¡  »®  ÔÚ  ÐÄÖÐ  £¬  Ê±  ¶Ì  Çé  ³¤  £¬  ¼ÃÄÏ  ¾Í  ³É  ÁË  ÎÒ  µÄ  µÚ¶þ  ¹ÊÏç  ¡£  ¡±
Ëû  ÔÚ  ¼ÃÄÏ  ×¡  ÁË  ËÄÄê  £¬  Ð´  ³É  ÁË  ¡¶  ´óÃ÷ºþ  ¡·  ¡¢  ¡¶  Ã¨  ³Ç  ¼Ç  ¡·  ¡¢  ¡¶  Àë»é  ¡·  ¡¢  ¡¶  Å£Ìì´Í  ´«  ¡·  ºÍ  ÊÕ  ÔÚ  ¡¶  ¸Ï¼¯  ¡·  ÖÐ  µÄ  Ê®¼¸¸ö  ¶ÌÆªÐ¡Ëµ  ¡£
¿öÇÒ  £¬  £±£¹£³£±Äê£·ÔÂ  £¬  Ëû  Óë  ÆÞ×Ó  ½á»é  £¬  »·¾³  ºÃ  £¬  ÐÄ¾³  ºÃ  £¬  Ëû  µÄ  ´´×÷  ½øÈë  ÁË  Ò»¸ö  ¸ß·åÆÚ  ¡£
Ïë  Ëû  ¸Õ¸Õ  ½áÊø  ÁË  Òì¹ú  ÉúÑÄ  £¬  ¹ý  ÉÏ  °²¶¨  µÄ  ÈÕ×Ó  £¬  ¼ÃÄÏ  ÓÖÊÇ  ÃûÊ¤  Ö®  µØ  £¬  ÐÄÀï  ¸Ã  ÊÇ  ¶àÃ´  µÄ  ã«Òâ  ¡°  ËÄÃæ  ºÉ»¨  ÈýÃæ  Áø  £¬  Ò»  ³Ç  É½É«  °ë  ³Ç  ºþ  ¡£  ¡±
¶Á  ÀÏÉá  ÎÄÕÂ  ÖªµÀ  ÀÏÉá  ÊÇ  ºÜ  °®  Ëû  ÔÚ  ¼ÃÄÏ  µÄ  Õâ¸ö  ¡°  ¼Ò  ¡±  µÄ  £¬  ÄÇÊ±  Ëû  ¸Õ  ´Ó  ¹úÍâ  »ØÀ´  £¬  ÊÜÆ¸  ÓÚ  ÆëÂ³´óÑ§  £¬  ½Ì  ¡°  Ð¡Ëµ  ×÷  ·¨  ¡±  ¡¢  ¡°  ÊÀ½ç  ÃûÖø  ÑÐ¾¿  ¡±  ¡£
ÎÒÃÇ  Ïñ  ×ß½ø  Ò»¼Ò  ¹ÅÆÓ  µÄ  Å©¼Ò  Ð¡  Ôº  Àï  ÁË  ¡£
ÎÒÃÇ  ×ó  ¹Õ  ÓÒ  ¹Õ  µØ  ½ø  ÁË  Ò»  Ìõ  Ð¡Ïï  £¬  ÖÕÓÚ  ÕÒµ½  ÁË  ÄÇ¸ö  À¶É«  µÄ  Ð¡  ÃÅÅÆ  £¬  ´óÃÅ  ±»  ·¿¶«  ¸Õ  ÓÃ  Ë®Äà  Ä¨  ¹ý  £¬  Ôº×Ó  Àï  Á½¿Ã  Ð¡  Ê÷  ÂÌ  Ó°  ÆÅæ¶  £¬  ¼¸Åè  Ð¡  »¨  ÔÚ  Î¢Î¢  µÄ  ·ç  Àï  ¹ËÓ°×ÔÁ¯  £¬  Í¥Ôº  ¾²Ú×  £¬  Ò»  ²õ  Ãù  Ê÷  ¡£
ÅóÓÑ  Ëµ  £º  ÀÏÉá  µ±Äê  ×¡  µÄ  ÊÇ  ¡°  ÄÏÐÂ½Ö£µ£¸ºÅ  ¡±  £¬  ÊÇ  Ò»¸ö  ¶À¼Ò  µÄ  Ð¡  Ôº×Ó  ¡£
Ò»  ×ù  ×ù  ¸ß²ã  ´óÂ¥  Õý  ¾ºÏà  áÈÆð  £¬  Ïë  ÀÏÉá  µ±Äê  Ò»¶¨  ×¡  µÄ  ÊÇ  Ð¡  ·¿×Ó  £¬  ÔÚ  Õâ  ÏÖ´ú  ¶¼ÊÐ  µÄ  Ã£Ã£  ¡°  Â¥  º£  ¡±  ÖÐ  £¬  ÊÇ  ¸ö  ¶àÃ´  ²»  ´òÑÛ  µÄ  µØ·½  ÄØ  £¿
ÅóÓÑ  ÃÇ  Ëµ  £¬  Èç¹û  Ìì  ¼Ù  ÒÔ  Äê  £¬  Ëû  µÄ  ¡¶  Õý  ºìÆì  ÏÂ  ¡·  ÄÜ  Ð´  Íê  £¬  ¸ü  ¸Ã  ÊÇ  ÖÐ¹ú  ÎÄÌ³  µÄ  ¾«Æ·  ÁË  ¡£
¶ÔÓÚ  ÀÏÉá  £¬  ÎÒ  ÊÇ  ºÜ  ³ç¾´  µÄ  £¬  ÎÒ  Ôø  ÓÊ¹º  ¹ý  Ò»Ì×  ¡¶  ÀÏÉá  ÎÄ¼¯  ¡·  £¬  Ëû  µÄ  ¡¶  ÂæÍÕ  Ïé×Ó  ¡·  £¬  Ëû  µÄ  ¡¶  ÔÂÑÀ¶ù  ¡·  ¾Ã¸ºÊ¢Ãû  ¡£
ÏÄÈÕ  Èª³Ç  £¬  Ìì¹â  Èç  º£  £¬  ¿´  ÁË  õÀÍ»Èª  £¬  ¿´  ÁË  ´óÃ÷ºþ  £¬  ÓÑÈË  ÓÖ  Ëµ  £º  ×÷¼Ò  ÀÏÉá  ÏÈÉú  ÔÚ  ¼ÃÄÏ  ×¡  ¹ý  ËÄÄê  £¬  ÎÒÃÇ  È¥  ¿´¿´  Ëû  µÄ  ¾É¾Ó  °É  ¡£
Ð¡Ëµ  £¬  ²¢·Ç  ÀúÊ·  £¬  ÔÚ  ²»  Î¥±³  ÀúÊ·  ÕæÊµ  »ù´¡  ÉÏ  £¬  ²»·Á  Óè  ×÷Õß  ÒÔ  ¹¹Ë¼  Ö®  ÌìµØ  £¬  ·ñÔò  ×÷Õß  Ö®  ±Ê  °²  ÄÜ  ³Û³Ò  £¿
×¾×÷  Òà  ÓÐ  ÀàËÆ  ÎÊÌâ  £¬  ÖØ´ó  ÊÂ¼þ  Ó¦  ·ûºÏ  Ê·Êµ  £¬  µ«  Èô¸É  Ï¸½Ú  ÖÐ  ÈËÎï  Óë  ÊÂ¼þ  ¡¢  Ê±¼ä  ¡¢  µØµã  µÈ  £¬  ÎÞÐè  ÍêÈ«  ±¾  Öî  Ê·Êµ  £¬  Èç  Ôø  ·¢Éú  Õß  »ò  ¿ÉÄÜ  ·¢Éú  Õß  £¬  ¼´  ·ÅÊÖ  ×«Ð´  £¬  ²»±Ø  ¾Ð  ÓÚ  Ê·Êµ  Ò²  ¡£
µ«  ×÷Õß  Îª  ¸ÅÀ¨  Ëù  Ôì  µäÐÍ  ÈËÎï  £¬  ÒÆ»¨½ÓÄ¾  £¬  ËÆ  ÎÞ  ²»¿É  £¬  ÆñÄÜ  ÒÔ  ´Ë  ¶ø  ¼¥  ×÷Õß  ²»  Öª  Ê·Êµ  ¡£
µÚ¶þ»Ø  ÕÅÒíµÂ  Å­  ±Þ  ¶½  ÓÊ  £¬  Ê·Êé  Ëù  ÔØ  Òà  ·Ç  ÕÅÒíµÂ  £¬  Êµ  Ïµ  Áõ±¸  ¡£
²»½ö  Õæ¼Ù  ÓÐ  ÎÞ  ¿É  ×÷ÈçÊÇ¹Û  £¬  ÉõÖÁ  ¿ÉÒÔ  ÕÅ¹ÚÀî´÷  £¬  Èç  ¡¶  Èý¹úÑÝÒå  ¡·  ÖÐ  µÚËÄÊ®Áù»Ø  £¬  ÓÃ  ÆæÄ±  ¿×Ã÷  ½è  ¼ý  £¬  ´Ë  ÊÂ  Ê·Êé  ÖÐ  Ëù  Ö¸  ²¢·Ç  ¿×Ã÷  £¬  ÄË  ËïÈ¨  Ò²  ¡£
ÀúÊ·Ð¡Ëµ  £¬  ³ÏÈç  Ëù  ÔÆ  £¬  ×î  ÄÑ  Ç¡µ½ºÃ´¦  £¬  Ëù  ¸Ä  ¡¶  ºìÂ¥ÃÎ  ¡·  ÖÐ  Áª  Óï  £¬  Ò»ÓïµÀÆÆ  ÆäÖÐ  °ÂÃØ  £¬  Éî  »ñ  ÎÒ  ÐÄ  ¡£
Ï¸  ÔÄ  ×ÜÄ¿  ÒÑ  ³ö  Îå¾í  £¬  ÆäÖÐ  Ë¼±æ  ¡¢  ÈËÊÂ  ¡¢  ´´×÷  ÉÍÎö  Öî  ÂÛ  £¬  Ì©  °ë  Î´Ôø  °Ý¶Á  £¬  ²¢·Ç  ÎÞ  ×ã  ¹Û  Õß  £¬  ±É  Òâ  ´óÓÐ  ¿É¹Û  £¬  Ï£  Ò»  ¶Á  Îª  ¿ì  ¡£
´ó  Ôý  Óë  ×ð  Öø  ¡¶  ÂÛ  Ñ§  ÎÄÑ¡  ¡·  µÚÁù¾í  £¬  ¾´  Ï¤  ¡£
Ñò³Ç¿¯  ×¾  Ñ¡  £¬  Ç°  Îå²á  ½Ô  ÎÞ  ×ã  ¹Û  £¬  µÚÁù²á  ÖÐ  ÉÐ  ÓÐ  ÔÓÎÄ  ÊýÊ×  ²»  ¾­  ¼û  Õß  £¬  Ù¹  ¼Ä  µ½  Ê±  ³Ê  Õþ  ¡£
×ãÏÂ  ÉîÖª  ¸öÖÐ  ÈýÃÁ  £¬  µ±  ²»  ÒÔÎª  ºÓºº  Ò²  ¡£
ÀúÊ·Ð¡Ëµ  ÐéÐéÊµÊµ  £¬  ×î  ÄÑ  Ç¡µ½ºÃ´¦  £¬  µÜ  ³¢  Ï·  ¸Ä  ¡¶  ºìÂ¥ÃÎ  ¡·  ÖÐ  Áª  Óï  Îª  ´Ë  Ìå  Ëµ·¨  ÔÆ  £º  ¡°  ¼Ù  ×÷  Õæ  Ê±  Õæ  ²»  ¼Ù  £¬  ÎÞ  Éú  ÓÐ  ´¦  ÓÐ  ·Ç  ÎÞ  ¡£  ¡±
¹ÊÈË  Çé  ÖØ  £¬  Á¼Ò©  Ïà  ÒÅ  £¬  ±¦  ²Ø  ÒÔ  ±¸  ²»Ê±Ö®Ðè  £¬  Ð»Ð»  ¡£
µÜ  ÓÖ  »¼  Ç°ÁÐÏÙ  £¬  Ò¹  Æð  ËÄÎå´Î  £¬  ¸ü  Ãß  ²»  °²  Ï¯  ¡£
¼ú  Çû  ¾Ý  ±±¾©Ò½Ôº  Àî¸¨ÈÊ  ´ó·ò  ÑÔ  £¬  Óë  ÈË²Î  Ñó  ²Î  ½é  ²»  ÏàÒË  £¬  ¹Ê  ÈýÄê  À´  ÈÕ  ·þ  Æä  ·½  £¬  Ö»  ÓÃ  Ì«×Ó²Î  Ðþ²Î  µÈ  Îï  ¡£
¼Û  À´  £¬  ·î  »Ý  Ìû  ²¢  ºñ´Í  »¨Æì  Õä  ²Î  £¬  ¸Ð  ¿Ì  Ö®ÖÁ  ¡£
µ«Ô¸  ÓÐÉúÖ®Äê  £¬  Å¬Á¦  Íê  Æª  £¬  ÒÔ  ±¨  ºñÍû  ¡£
¼ú  Çû  ½¡¿µ  Òà  ²»¼Ñ  £¬  ÄÔ  Ñª¹Ü  Ó²»¯  £¬  ÓÐÊ±  È±Ñõ  £¬  ¹©  Ñª  ²»×ã  Ò²  ¡£
¹Ê  ²»  ´§  ÚÙÂª  £¬  ²»Ï§  Ò»ÇÐ  £¬  ÃãÁ¦  Îª  Ö®  ¡£
¿¹ÈÕÕ½Õù  ¹ØÏµ  ÖÐ»ªÃñ×å  ÉúËÀ´æÍö  Ö®  ´óÊÂ  £¬  ·ÜÕ½  °ËÔØ  £¬  ÖÕÓÚ  »ñÊ¤  £¬  Ò»  Ñ©  °ÙÄê  À´  µÛ¹úÖ÷Òå  Õß  ÈëÇÖ  Ö®  ³ÜÈè  £¬  ÓÚ½ñ  ÒÑ  ËÄÊ®ÎåÇï  £¬  ¶ø  ÎÞ  Ò»  È«Ãæ  ·´Ó³  Óë  Ãè»æ  ´Ë  Ò»  ¼è¿à  Àú³Ì  Ö®  ×÷Æ·  £¬  Êµ  Îª  ¼«´ó  º¶ÊÂ  £¡
×¾×÷  ¡¶  ³¤³Ç  ÍòÀï  Í¼  ¡·  £¬  ¾­  Ö®  Óª  Ö®  £¬  ºö  ÑÉ  Ê®ÓàÔØ  £»  Èô  ÂÛ  ¹¹Ë¼  £¬  Ôò  Ôç  ÔÚ  °ëÊÀ¼Í  ÒÔÇ°  ¡£
×È  ·î  ÉÏ  »¨Æì  ²Î  Ò»  ºÐ  Óë  °²Éñ  Òº  Á½ºÐ  £¬  Æí  Ð¦ÄÉ  £¬  ÊÔ  ·þ  Ö®  £¬  ¶ÔÓÚ  ·ÀÖ¹  Ë¥ÀÏ  Óë  Ê§Ãß  ²»ÎÞ  ñÔÒæ  Ò²  ¡£
ÄÔÁ¦  ÀÍ¶¯Õß  £¬  ÌÈ  Ã¿ÈÕ  ±£³Ö  ÊÊµ±  ÔË¶¯Á¿  £¬  Íí¼ä  ÉÙ  Ë¼¿¼  £¬  Ê¹  Éñ¾­  ËÉ³Ú  £¬  Ôò  ÓÐÀûÓÚ  ÈëË¯  ¡£
Î´  Ê¶  Ôø  ·ñ  ¾ÍÒ½  £¬  Éè·¨  ÕïÖÎ  £¬  ÃîÊÖ»Ø´º  £¬  ÁÂ  ¿É  Õ¼  Îð  Ò©  Ö®  Ï²  ¡£
¾Ã  Î´  ñö  ½Ì  £¬  ÑöÄ½  Ö®  »³  £¬  ÎÞ  Ê±  »ò  ÊÍ  £¬  Õý  ÅÎ  °Ý¶Á  ¡¶  ¹Ü  ×¶  ÐøÆª  ¡·  £¬  ×ò  ·î  ´ó  Ôý  £¬  Ê¼  Ï¤  ´ó¼Ý  ËÄÄê  Ç°  ´ó  ²¡  ºó  £¬  ËÐ¶Á  °ë  ·Ï  £¬  ÉÔ  Ò»  ¹¹Ë¼  £¬  ±ã  Í¨Ïü  Ê§Ãß  £¬  ÉõÎª  ÐüÄî  ¡£
£Û  ×¢  £Ý  £º  îÒ  Öø  ÈýÖÖ  Ö¸  ¡¶  ³¤³Ç  ÍòÀï  Í¼  ¡·  Ç°  Èý¾í  £º  ¡¶  ÄÏ¾©  µÄ  ÏÝÂä  ¡·  ¡¢  ¡¶  ³¤½­  »¹  ÔÚ  ±¼ÌÚ  ¡·  ¡¢  ¡¶  ÄæÁ÷  Óë  °µÁ÷  ¡·  ¡£
ÎåÊ®ÎåÔØ  Ç°  »¦Î÷  ¹²  Ñ§  £¬  ½ñ  Ôò  ×ãÏÂ  ÉÐ  ²Å  Ôå  ºáÒç  £¬  ÓÞ  Ôò  ÐÔ  Áé  Èç  ·Ï  ¾®  Ê¯  Ìï  ÒÓ  £¬  ¿ÉÌ¾  ¿ÉÌ¾  £¡
¼ú  Çû  ËÄÄê  Ç°  ´ó  ²¡  ÒÔÀ´  £¬  Ë¥  ¼²  Ïà  Òò  £¬  Öî  »¼  ¼¯  Éí  £¬  ÓÈ  ¿à  ÐÄÁ¦  ¾ç  ¼õ  £¬  ÉÔ  Ò»  ¹¹Ë¼  £¬  ±ã  Í¨Ïü  Óã  Ä¿  ³¤  ¿ª  £¬  ÒÑ  ³É  Ê£  Ðà  ¡£
µÜ  Ëä  ÀÏ  ÑÛ  °²  ÕÏ  £¬  ËÐ¶Á  °ë  ·Ï  £¬  µ±  ´ÓÈÝ  ÒÔ  ´Ë  Îª  Óé  Ä¿  ÐÑ  ÐÄ  Ö®  ±à  Ò²  ¡£
ÈçÐí  º³  ¾ÅÖÝ  ´¹  Ç§¹Å  Ö®  ´ó  ÌâÄ¿  £¬  ±ØÐë  ¿¸  ¾Å¶¦  É¨  Ç§  ¾ü  Ö®  ´óÊÖ±Ê  £¬  ¿ÉÎ½  º¯  ¸Ç  Ïà³Æ  ÒÓ  ¡£
ºö  ·î  ÊÖÔý  £¬  ²¢  »Ý  ´Í  îÒ  Öø  ÈýÖÖ  £Û  ×¢  £Ý  £¬  ¾ªÏ²  ½»²¢  ¡£
Ç®ÖÓÊé  ¡¢  ÖÜ¶ø¸´  Ì¸  ÀúÊ·Ð¡Ëµ  £¨  ×÷¼Ò  Êé¼ò  £©
²»¹ý  £¬  ÄÇ  Ç°Ìá  £¬  ¿ÖÅÂ  µÃ  ÓÐ  Áõ  ´óÂè  ÄÇÑù  µÄ  ¡°  °ôºÈ  ¡±  Õß  £¬  ÏÈ  µÃ  ¸ø  Ëû  ÉÏ  ÉÏ  ¿Î  £¬  ¶øÇÒ  Ëû  »¹  µÃ  Á¼ÐÄ  Î´  ãý  ¡£
¹ûÈ»  ÓÐ  Ö®  £¬  ÎÒ  Ïë  ¿Ï¶¨  »á  ±¬  ³ö  Ò»  Ìõ  ÖµµÃ  ´ó  ³´  ÌØ  ³´  ·´¸´  ³´  µÄ  ´ó  ÐÂÎÅ  £¬  ²¢  ¶Ô  ¶ôÖÆ  ´Ë  Àà  ·çÆø  ´óÓÐ  ×÷ÓÃ  ¡£
ÎÒ  ÓÚÊÇ  ·¢  ¸ö  ÆæÏë  £º  Èç¹û  ½ñÌì  Ä³  ´ó  Àô  ÎªÁË  Ê²Ã´  ÒòÓÉ  £¨  »ò  ×Ô¼º  ¹ýÉúÈÕ  »ò  ¶ù×Ó  È¢  Ï±¸¾  £¬  »ò  ½è»ú  ÓÃ  ¹«¿î  ÕÐ´ý  É¶  ÅóÓÑ  Ö®Àà  £©  ÔÚ  ´ó  ¾Æµê  Ê¢Ñç  ´ý¿Í  £¬  ºì°ü  ·×  ¼¯  £¬  ¾ÆÑç  ´ý  ¿ª  £¬  Ææ¼£  ÃÍÈ»  ³öÏÖ  ¡£
Ê¢Ñç  °Õ  µÃ  ¸É´à  Æ¯ÁÁ  £¬  ÈËÃÇ  Ò²  ¾Í  Ô­ÁÂ  Ëû  µÄ  ²»ÊÇ  £¬  ²¢  Îª  Ëû  ¹ÄÕÆ  ÖÂºØ  ¡£
¸ß³ª  £º  ¡°  ´Ç  ±ö¿Í  Í£  ¸èÎè  °Õ  Ñç  Í£  õü  £¡  ¡±
ÊÊ  ÓÖ  ÓÐ  ¹ó¿Í  µ½  £¬  Àñµ¥  ³ÊÉÏ  Ê±  £¬  Ëû  ¶ÏÈ»  ºÈµÀ  £º  ¡°  °Õ  £¡  ¡±
Áõ  ´óÂè  ²»Ê§Ê±»ú  È¡  »­  Ò»  Öá  £¬  ÄËÊÇ  ÀÏ  ·òÈË  µ±Äê  Ëù  ×ö  ÉîÒ¹  ¿Î  ×Ó  Í¼  ¡£
Ï·  ¸É  Ëµ  ¸É  ³ª  ¾Í  ¿ÝÔï  £¬  Ðè  ÓÐ  µÀ¾ß  µã×º  ´©²å  Æä¼ä  £¬  ·½  ¼û  ÒâÈ¤  ¡£
¾Ý´Ë  £¬  ÄË  ¹é½á  ÔÆ  £º  ¡°  ¹Ö²»µÃ  ÈË  ³Æ  Äã  ÊÇ  ºÀ»ª  Ô×Ïà  £¡  ¡±
Ï·  ¼È  ¿ªÑÝ  ÁË  £¬  ÀÏ´óÂè  Ò²  ÒÑ  ¿ªËµ  ÁË  £¬  ×Ô  ²»ÄÜ  µ½´ËÎªÖ¹  £¬  »¹  µÃ  ÀúÊý  Ëû  µÄ  ÉÝ³Þ  ÀË·Ñ  µÈ  Çé  ¡£
¿ÉÁ¯  ÄÅ  £¬  ÀÏÌ«Ì«  Ã°×Å  ÑÏº®  ¿áÊî  ÉÏÉ½  ²É  ËÉÏã  £¬  ´ú  ÓÍ  µã  ¸ö  ÁÁ  £¬  Î¨¿Ö  Äã  Ñ§Òµ  ÓÐ  »Ä  ¡£
Ïë  µ±Äê  ÀÏÌ«Ò¯  ¹ýÊÀ  Ôç  £¬  ÀÏÌ«Ì«  ÈÕÀï  °ï  ÈË  ·ì  Á¬  Ï´  ½¬  £¬  Ò¹Àï  ½Ì  Äã  ¶ÁÊé  £¬  ÄÄÀï  ÓÐÇ®  Âò  ÓÍ  µãµÆ  £¡
ÓÚÊÇ  Ëý  ÀÏ  ÔÚ  ×ßÀÈ  ÉÏ  ¹ÊÒâ  »¬  µø  Ò»  õÓ  £¬  ·ÅÉù´ó¿Þ  ÆðÀ´  ¡£
Ôø  ·þÊÌ  ¹ý  ¿Ü×¼  Ä¸Ç×  µÄ  ÀÏ  ÆÍ  Áõ  ´óÂè  ±ã  Ëµ  £º  ±ð  ½ôÕÅ  £¬  Õâ  ÊÂ  ÎÒ  À´  ½â¾ö  £¬  »¹  µÃ  ºÃ  ºÃ  Ëµ  Ëû  Ò»  ¶Ù  ¡£
²»ÁÏ  ÆÍÈË  ³ÂÉ½  Ã¦  ÖÐ  °Ñ  Ô×Ïà  Ò»¼þ  ÐÄ°®  µÄ  ÓñÆ÷  Ë¤  Ëé  £¬  µÇÊ±  ÅÂ  µÃ  ÒªËÀ  ¡£
Ï¯  ÉÏ  É½Õäº£Î¶  £¬  Ìü  ÖÐ  Öé±¦  Óñ  Íæ  £¬  ÒÛÊ¹  ÈËÔ±  À´Íù  ÈçËó  £¬  ×Ô  ²»±Ø  Ëµ  ¡£
±í  µÄ  ÊÇ  ¿Ü  Ô×Ïà  ÄÇ  Ò¹  ×öÊÙ  ´óÑç±ö¿Í  £¬  ¸®  ÃÅ  ´ó  ¿ª  £¬  Öò»ð  Í¨Ã÷  £¬  ³Ë³µ  ÆïÂí  Ð¯  ÖØÀñ  À´  ¸®  °ÝÊÙ  µÄ  ¹ÙÔ±  ÂçÒï  ÓÚ  Í¾  ¡£
ºóÀ´  £¬  Ï·¾ç¼Ò  ÒÔ  ´Ë  Îª  ÓÉÍ·  ±à  ÁË  Ò»  ³ö  ÍêÕû  µÄ  Ï·  ¡£
¿É  Àí½â  Îª  Õâ  Î»  ±»  ×ð³Æ  ¡°  ¿ÜÀ³¹«  ¡±  µÄ  ´ó³¼  ·¢¼£  Éõ  Ôç  £¬  Éú»î  ÉÝ³Þ  £¬  Ï²»¶  ´ó³Ô´óºÈ  £¬  Çë¿Í  ÌØ  Ï²  °ÚÆ×  £¬  Á¬  ³ø·¿  ãïË®  ³Ø  ÅÔ  Ò²  ²»  È¼  ÓÍµÆ  £¬  ¶øÊÇ  µã  ¸üÎª  ¹óÖØ  µÄ  À¯Öò  ¡£
ÕâÀï  ÑÝ  µÄ  ¾Í  ÊÇ  Ëû  Ò»¸ö  ²»  Éõ  ¹â²Ê  µ«  ÖÕ¾¿  »¹  Ëã  ¹â²Ê  µÄ  ¹ÊÊÂ  £¬  Ëù  ¾Ý  ×ÊÁÏ  ºÜ  Ó²  Õû  ¡£
¿ÉÖª  Õâ  Î»  ÀÏ¼Ò  ÉÂÎ÷  Î¼ÄÏ  ¡¢  Ê·  ³Æ  ¿ÜÀ³¹«  µÄ  ´ó  Àô  ÏÍ  ¶øÇÒ  Ã÷  ÁË  ¡£
ºóÀ´  »¹ÓÐ  ¡°  ½ðÅÆ  µ÷  ¿Ü  £¬  Ò¹  Éó  ÅËºé  ¡±  µÄ  ¹ÊÊÂ  £¬  ÔÚ  Ãñ¼ä  ¿Ú±®  ²»´í  ¡£
×÷Îª  ±±ËÎ  Ãû  Ïà  £¬  ÔâÊÜ  ÁÉ¹ú  ÇÖÂÔ  Ê±  £¬  Ëû  ÊÇ  ¼á¾ö  µÄ  Ö÷Õ½  ÅÉ  £¬  Á¦´Ù  ËÎÕæ×Ú  µ½  Ç°·½  ¶½Õ½  £¬  ÆÈÊ¹  ÁÉ¹ú  ÖÐÖ¹  ½ø¹¥  £¬  ¾ÙÐÐ  ºÍÒé  £¬  ¶©Á¢  ¡°  å¤Ô¨  Ö®  ÃË  ¡±  ¡£
ÎÞÂÛ  ´Ó  Ê·  »¹ÊÇ  ´Ó  Ï·  ¿´  £¬  ë··â  À³¹ú¹«  µÄ  ¿Ü×¼  ¶¼  ¹»µÃÉÏ  ¡°  ÏÍÕß  ¡±  Ö®  ³Æ  ¡£
Ö»ÊÇ  ÎÒÃÇ  Ó¦¸Ã  ¼ÇÈ¡  ±ðÈË  µÄ  ½ÌÑµ  £¬  Ê¹  ÎÒÃÇ  Òª  ¸¶³ö  µÄ  ´ú¼Û  £¬  ²»  ÄÇÃ´  ²ÒÍ´  ºÍ  ¸ß°º  ²Å  ºÃ  ¡£
´ú¼Û  ×ÜÊÇ  Òª  ¸¶  µÄ  £¬  Ïë  ²»  ¸¶³ö  ¶ø  Ë÷È¡  Äã  Ïë  Òª  µÄ  ¶«Î÷  £¬  ÕâÊÇ  ³ÕÈË  µÄ  ÃÎ  ¡£
Ïë  ²»  ¸¶³ö  ´ú¼Û  £¬  ÅÂÊÇ  ÌìÕæ  µÄ  Ïë·¨  ¡£
ËûÃÇ  µÄ  ½ñÌì  £¬  ·Â·ð  ¾Í  ÊÇ  ÎÒÃÇ  µÄ  Ã÷Ìì  ¡£
Õâ  ËÆºõ  ÊÇ  ¸ö  ¹ÖÈ¦  £¬  ²¢  ²»¼û  ÎÒÃÇ  ÔõÃ´  ´ÏÃ÷  ÆðÀ´  ¡£
ÎÒÃÇ  µÄ  Éú»î  ÕýÔÚ  ×·¸Ï  ËûÃÇ  £¬  ÔÚ  ×·¸Ï  ËûÃÇ  µÄ  ¹ý³Ì  ÖÐ  £¬  ÎÒÃÇ  ÕýÔÚ  ¸¶³ö  ËûÃÇ  Ôø¾­  ¸¶³ö  ¹ý  µÄ  ´ú¼Û  ¡£
Íâ¹úÈË  µÄ  Éú»î  ÖÊÁ¿  ¸ß  £¬  ÓÚÊÇ  ËûÃÇ  ÄÇÀï  µÄ  ÈË  ¾Í  Ò×  µÃ  ÐÄÑª¹Ü  ²¡  ¡£
Éú»î  ºÃ  ÆðÀ´  Ò²  ÓÐ  ºÃ  ÆðÀ´  µÄ  Âé·³  £¬  Õâ  ¾Í  ÈçÍ¬  ÎÒÃÇ  ³ÔÒ©  £¬  ·ê  Ò©  ±Ø  ÓÐ¶¾  £¬  ÈÎºÎ  Ò»ÖÖ  ×÷ÓÃ  µÄ  ²úÉú  ¶¼  ÏàÓ¦  ÓÐ  Ëü  µÄ  ¸±×÷ÓÃ  ¡£
»»  Ò»¸ö  ½Ç¶È  Ïë  £¬  Õâ  »òÐí  ÊÇ  ÎÒÃÇ  ´Ó  Ò»ÖÖ  ÌåÖÆ  ×ªÏò  Áí  Ò»ÖÖ  ÌåÖÆ  Ëù  Òª  ¸¶³ö  µÄ  ´ú¼Û  °É  ¡£
ÎÞÐò  ´óÔ¼  ÊÇ  ÔÚËùÄÑÃâ  µÄ  ÊÂ  £¬  ×ª¹ì  ÄÄ  ÓÐ  Ïñ  ÈË  Ëµ  µÃ  ÄÇ°ã  ÇáÇáËÉËÉ  £¿
Æ»¹û  ÔõÃ´  Ò»µã  Ò²  ²»  ÏãÌð¿É¿Ú  ¡­  ¡­  ÈËÃÇ  ´ø  ×Å  ÒÉ»ó  ºÍ  ²Â¼É  ÉóÊÓ  ×Å  ÊÐ³¡¾­¼Ã  ¡£
ËûÃÇ  Âò  µÄ  Ð¡Ã×  ±»  È¾  ÁË  ÑÕÉ«  £¬  ºÈ  µÄ  ¾Æ  ×Ü  ¸Ð¾õ  ×Å  ×ÌÎ¶  ²»¶Ô  £¬  Êß²Ë  ÉÏ  µÄ  Å©Ò©  ³¬  Ã»  ³¬±ê  £¿
ÓÐ  ¼¸Î»  ÀÏÈË  £¬  ¿´  ×Å  ¹¤ÈË  ÓÃ  ¸äÍ·  ²ð  ×Å  ´¹»¨ÃÅ  £¬  ´ôÖÍ  µÄ  Ä¿¹â  Àï  Á÷Â¶  ×Å  µÄ  ÊÇ  ÍïÏ§  »¹ÊÇ  ÃÔ»ó  £¿
ÎªÁË  ´ó¼Ò  £¬  Ð¡  Ôº  Àï  µÄ  ÈËÃÇ  ¾¡¹Ü  ²»  ÇéÔ¸  Àë¿ª  ËûÃÇ  µÄ  ¹Ê¾Ó  £¬  ¿É  »¹ÊÇ  ÂîÂîßÖßÖ  µØ  °Ñ  ¼Ò¾ß  °á  µ½  Æû³µ  ÉÏ  ¡£
¿ÉÊÇ  Ëü  Òª  ±»  ÒÄÎªÆ½µØ  ÁË  £¬  ´úÖ®¶øÆð  µÄ  £¬  ½«  ÊÇ  ¿íÀ«  µÄ  ÂíÂ·  ºÍ  ÏÖ´ú  µÄ  ¸ßÂ¥  ¡£
ÕâÊÇ  Ìõ  ¹ÅÀÏ  µÄ  ½ÖµÀ  £¬  °ß²µ  µÄ  ´óÃÅ  ¿ÉÒÔ  ×÷Ö¤  £¬  ÃÅ¿Ú  µÄ  Ê¯¶Õ  ¼ÇÂ¼  ×Å  ËÄºÏÔº  Àï  µÄ  ¹ÊÊÂ  £¬  ÔÓÔº  Àï  µÄ  ÐúÈÂ  ºÍ  ÎÂÜ°  £¬  ÖÁ½ñ  ÈÃ  Ðí¶à  ÈË  »¹  ÁôÁµ  ²»  Éá  ¡£
Ã¿ÈÕ  ±Ø  ¾­  µÄ  ÂíÂ·  ½«Òª  ÍØ¿í  £¬  ÁÙ½Ö  ·¿ÎÝ  µÄ  Ç½  ÉÏ  Ð´  Âú  ÁË  ´ó´ó  µÄ  ²ð×Ö  ¡£
ÒòÎª  £¬  ÎÒÃÇ  Ã¿¸öÈË  ¶¼  ±ØÐë  Îª  ±Ë´Ë  Éú»î  µÃ  ¸ü  ºÃ  ¶ø  ÓÐËù  ·îÏ×  ²Å  ³É  ¡£
Ã»ÓÐ  °ì·¨  £¬  Íâ±ß  µÄ  ½¨Öþ¹¤µØ  ÉÏ  ÕýÔÚ  ¸Ç  Â¥  £¬  ÎªÁË  Ã÷Ìì  ÓÐ  ¸ü  ¶à  µÄ  ÈË  ÓÐ  ·¿  ×¡  £¬  Äã  ½ñÌì  ¾ÍÒª  Îª  ±ðÈË  ¸¶³ö  ´ú¼Û  ¡£
´°Íâ  ÓÖ  Æð·ç  ÁË  £¬  Ë«²ã  µÄ  ´°  Ó²ÊÇ  ×èµ²  ²»×¡  É³³¾  µÄ  ÇÖÈÅ  ¡£
ÔÚ  ÎÒÃÇ  Éú»î  µÄ  ÓïÑÔ  Àï  £¬  ´ú¼Û  ¶þ  ×Ö  µÄ  Ê¹ÓÃ  ÆµÂÊ  Ô½À´Ô½  ¸ß  ¡£
Ö»Òª  ÆìÖÄ  ÔÚ  £¬  ÖÐ¹úÈË  ¾Í  »á  ÎÞ  Íù  ¶ø  ²»Ê¤  ¡£
¡°  ÆìÖÄ  ¾Í  ÊÇ  ·½Ïò  £¬  ÆìÖÄ  ¾Í  ÊÇ  Á¦Á¿  ¡£  ¡±
ÊÇ  °¡  £¬  ÖÐ¹ú  ¸ïÃü  Ã¿´Î  ÔÚ  ¹Ø¼ü  Ê±¿Ì  ¶¼  ÒÀ¿¿  ºìÆì  ¡£
Ã¿µ±  ÎÒ  ¿´¼û  Ò»  Èº  Èº  »ªÈË  »Ø  ´óÂ½  Ì½Ç×  ÂÃÓÎ  Ê±  £¬  ÊÖÖÐ  ×Ü  Òª  ¾Ù  ×Å  Ò»  Ãæ  Ãæ  Ð¡  ºìÆì  £¬  ÉÏÃæ  Ð´  ×Å  £º  ¡°  ÎÒ  ÊÇ  ÖÐ¹úÈË  ¡±  £»  Ã¿µ±  ¿´¼û  Ò»  Èº  Èº  ÉÙÏÈ¶ÓÔ±  ÐØ  Ç°  Æ®  Æð  µÄ  ºìÁì½í  £¬  ¸ß¸ß  ¾ÙÆð  µÄ  ¶ÓÆì  £»  Ã¿µ±  ¹Û¿´  ÊÀ½ç  ÌåÓý  ±ÈÈü  Ê±  £¬  ¿´¼û  ÖÐ¹ú  ÔË¶¯Ô±  Îª  ×æ¹ú  ÕùµÃ  ÈÙÓþ  £¬  ¶áµÃ  ½±ÅÆ  £¬  µ±  ¹ú¸è  ×à  Ïì  ¹úÆì  Éý¿Õ  Ê±  £¬  Çê¿Ì  ¼ä  £¬  ÎÒ  ËÆºõ  ÁìÎò  µ½  £¬  ×æ¹ú  ÎªÊ²Ã´  ÓÃ  ºìÉ«  ×÷Îª  ¹úÆì  µÄ  »ùµ÷  ¡­  ¡­  Ã¿µ±  ÎÒ  ÏëÆð  ÁÒÊô  ÀÏÄÌÄÌ  µÄ  »°  £º  ¡°  Ëû  °Ñ  ºìÆì  ¿´  µÃ  ±È  ÐÔÃü  »¹  ÖØ  £¬  Ëû  ×ÜÊÇ  Ëµ  £º  ºìÆì  ÔÚ  Ê¤Àû  ¾Í  ÔÚ  ¡£  ¡±
ÀÏÈË  ÑÛ  Àï  àß  Âú  ÀáË®  £¬  Ïñ  ÊÇ  »Øµ½  ÁË  °ë¸ö¶àÊÀ¼Í  ÒÔÇ°  ¡­  ¡­
Ëµ  ×Å  £¬  ÀÏÈË  »Ø  ÎÔ·¿  °á  ³ö  Ò»¸ö  Ð¡  Ä¾Ïä  £¬  ´Ó  ÀïÃæ  ÄÃ  ³ö  ÁË  Ò»¸ö  Ð¡  °ü  £¬  ÓÃ  ÃÞ²¼  °ü  ÁË  ºÜ¶à  ²ã  £¬  Ò»  ²ã  Ò»  ²ã  ´ò¿ª  £¬  Ò»  Ãæ  °µºì  É«  µÄ  ºìÆì  ³ÊÏÖ  ÔÚ  ÎÒÃÇ  ÃæÇ°  £¬  ÉÏÃæ  Ó¡  ×Å  ¡°  ³àÎÀ¾ü¶ÀÁ¢ÍÅ  ¡±  µÄ  ×ÖÑù  ¡£
ÎÒ  È«  Ã÷°×  ÁË  £¬  ÎÒ  ¾øÍû  ÁË  £¬  ÎÒ  ÕûÕû  ¿Þ  ÁË  ÆßÌì  £¬  µ½  ºóÀ´  ÑÛÀá  Ò²  ¿Þ  ¸É  ÁË  ¡£
´ó¾ü  ÄÏÏÂ  Ê±  £¬  ÎÒ  µ½´¦  ´òÌý  Ò²  Ã»ÓÐ  ´òÌý  µ½  £»  ºóÀ´  ÎÒ  Õ¾  ÔÚ  Â·ÉÏ  µÈ  £¬  Ò²  Ã»ÓÐ  µÈµ½  £»  »Øµ½  ¼ÒÀï  °á  ¸ö  µÊ×Ó  ÔÚ  Â·±ß  ×ø  ×Å  µÈ  »¹ÊÇ  Î´  µÈµ½  ¡£
ºìÆì  ÔÚ  Ê¤Àû  ¾Í  ÔÚ  £¬  ÎÒ  µÄ  ÔðÈÎ  ºÜ  ÖØ  ºÇ  £¡
ÎÒÃÇ  Á©  Ì¸  ÁË  Ðí¶à  ¼Ò³£  £¬  ×î  ½Ð  ÎÒ  ÄÑÒÔ  Íü¼Ç  µÄ  ÊÇ  Ëû  ¸ø  ÎÒ  Ëµ  µÄ  ÄÇ  ¶Î  »°  ¡£
ÕâÊ±  ºÃ¶à  µ±±ø  µÄ  ¶¼  Î§Â£  À´  ÁË  £¬  ÎÒ  ÕÉ·ò  °Ñ  Àº×Ó  ÉÏ  ÃÉ  µÄ  ²¼  Ò»  ½Ò  £¬  ¼¦µ°  Ò»  »á  ¾Í  ±»  ËûÃÇ  ¡®  ÇÀ  ¡¯  ¹â  ÁË  ¡£
Ô­À´  Ëû  °Ñ  ºìÆì  ²å  ÔÚ  É½  ÄÔ  ¶ù  ÉÏ  £¬  ÓÖ  ×ªÉí  ·É¿ì  µØ  ÅÜ  µ½  °ëÉ½Ñü  À´  ½Ó  ÎÒ  ¡£
ÎÒ  ÕÉ·ò  µÃÖª  ÊÇ  ÎÒ  À´  ÁË  £¬  Ëû  ·É¿ì  µØ  Íù  É½  ÉÏ  ÅÜ  £¬  Õâ  ÏÂ  ¿É  °Ñ  ÎÒ  ¸ã  ºýÍ¿  ÁË  £¬  ÎÒ  À´  ÁË  Ëû  ÔõÃ´  »¹  Íù  É½  ÉÏ  ÅÜ  ÄØ  £¿
Ò»  ´òÌý  £¬  ºÜ¿ì  ¾Í  ÕÒµ½  ÁË  ÎÒ  ÕÉ·ò  µÄ  ¶ÓÎé  ¡£
Ò»  ½ø  ´ó  É½  Àï  £¬  Ô­À´  µ½´¦  ÊÇ  ÎÒÃÇ  µÄ  ¶ÓÎé  ¡ª  ¡ª  ¡ª  ºì¾ü  ¡£
ÎÒ  ÐÄÖÐ  °µÏ²  £¬  Ñû  ÁË  ¸ö  Ç×ÆÝ  Ìá  ÁË  Ò»  Àº×Ó  Êì  ¼¦µ°  ¾Í  Íù  É½  ÀïÍ·  ×ß  ¡£
ºóÀ´  Ìý  ÈË  Ëµ  ËûÃÇ  Ã»ÓÐ  ×ß  Ô¶  £¬  ¾Í  ÔÚ  ´ó±ðÉ½  ÀïÍ·  ¡£
£±£¹£²£¸ÄêÇï  £¬  ÎÒ  ÕÉ·ò  Ìý  ¹²²úµ³  µÄ  »°  £¬  ºÍ  ´å  ÉÏ  µÄ  ÈË  Ò»Æð  ÅÜ  È¥  ²Î¼Ó  ÁË  ³àÎÀ¾ü  £¨  ºó  ¸Ä±à  Îª  ºì¾ü  £©  £¬  ¸ú×Å  ºìÆì  ¾Í  ÉÏ  ÁË  É½  £¬  Ò»  È¥  ¼¸¸öÔÂ  ²»  »ØÀ´  £¬  ÎÒ  ÔÚ  ¼ÒÀï  Îª  Ëû  µ£ÐÄ  ¡£
µ±  ÎÒ  Ñ¯ÎÊ  Íê  ÁÒÊ¿  µÄ  »ù±¾  Çé¿ö  ºó  £¬  Ëý  Í¬  ÎÒ  ½²Êö  ÁË  Ò»¶Î  ¹ØÓÚ  ºìÆì  µÄ  ¹ÊÊÂ  ¡£
Ò»´Î  ÔÚ  Õâ¸ö  ¸ïÃü  ÀÏÇø  ÊÕ¼¯  Ê·ÁÏ  £¬  ÎÒ  ×ß·Ã  ÁË  Ò»  Î»  °ËÊ®¶àËê  µÄ  ÁÒÊô  ÀÏÄÌÄÌ  ¡£
Ç°  Ð©  Äê  £¬  Îª  ¹á³¹  ¹úÎñÔº  °ä²¼  µÄ  ¡¶  ¸ïÃü  ÁÒÊ¿  °ýÑï  ÌõÀý  ¡·  £¬  ÎÒ  ²Î¼Ó  ±àÐ´  ¡¶  Ð¢¸ÐÏØ  ¸ïÃü  ÁÒÊ¿  Ó¢Ãû  Â¼  ¡·  ¡£
ÎÒ  ËäÈ»  ÔÙ  Ò²  ³Ô²»ÉÏ  Ä¸Ç×  ×ö  µÄ  ôÕ×Ó  £¬  µ«  ÄÇ  Ãà  ºñ  µÄ  ÇåÏã  £¬  »á  ³¤¾Ã  Áô  ÔÚ  ÐÄ  µÄ  Éî´¦  ¡£
ÔÚ  Ä¸Ç×  µÄ  ÐÄÀï  £¬  ôÕ×Ó  ÊÇ  Ï°Ë×  µÄ  »¯Éí  £¬  ÊÇ  ÏçÇé  µÄ  ¼ÄÍÐ  £¬  ÊÇ  ¶Ô´ý  Éú»î  µÄ  Ì¬¶È  £»  ÔÚ  ÎÒ  ÐÄÖÐ  £¬  ôÕ×Ó  ÊÇ  ¹ýÈ¥  µÄ  Ô¸Íû  £¬  ÊÇ  ÒÔºó  ³¤  ³¤  µÄ  Ë¼Äî  ¡£
Ä¸Ç×  ÊÇ  ¸ö  Ã»ÓÐ  ¶Á  ¹ý  Êé  µÄ  ÈË  £¬  Ëý  ²»ÉÆ  ÑÔ´Ç  £¬  Ëý  ¾õµÃ  ×Ô¼º  ÄÜ  ÓÃ  ÕâÖÖ  ÆÓÊµ  µÄ  ·½·¨  À´  ±í´ï  ¶Ô  ÀÏÊ¦  µÄ  ¾´Òâ  ºÍ  ¸Ð¼¤  ¶ø  ¸ßÐË  ¡£
ºÜ¶à  Äê  Ç°  £¬  ÎÒ  µÄ  ÀÏÊ¦  ÎÞÒâÖÐ  Ìáµ½  Ã»  Ê±¼ä  ¹ý½Ú  £¬  Ä¸Ç×  ±ã  Ò»Ö±  ¼Ç  ÔÚ  ÁË  ÐÄÀï  ¡£
ÕâÐ©  Äê  £¬  ÎÒÃÇ  ÐÖµÜ  ÃÇ  ¶¼  ´ó  ÁË  £¬  ¶Ô  ôÕ×Ó  µÄ  ÐËÈ¤  µ­  µÃ  Ïñ  Ë®  Ò»Ñù  £¬  Ä¸Ç×  ×Ô¼º  ¸ü  ÊÇ  Ôç¾Í  ²»´ó  ³Ô  ôÕ×Ó  £¬  ¿É  Ëý  »¹ÊÇ  Ö´Òâ  Òª  Ã¿Äê  °ü  ôÕ×Ó  £¬  ²¢  ÉÙ²»ÁË  ¶£Öö  ÎÒ  ¸ø  ¸ßÖÐ  Ê±  µÄ  ÀÏÊ¦  ËÍ  ÉÏ  Ò»Ð©  ¡£
Ä¸Ç×  È´Ëµ  £º  ¡°  Àë¿ª  ÁË  ¼ÒÏç  £¬  °ü  ôÕ×Ó  ÊÇ  ÎªÁË  ¹ý½Ú  £¬  Ò²ÊÇ  ÎªÁË  Ò»¸ö  ¼ÍÄî  ¡£  ¡±
¿´¼û  Ëý  ÕâÃ´  ÀÍÉñ  £¬  ÎÒÃÇ  ¶¼  È°  Ëý  ²»±Ø  ÔÙ  Îª  ôÕ×Ó  ÊÜÀÛ  ¡£
±±·½  °ü  ôÕ×Ó  ÓÃ  Õ­Ð¡  µÄ  Î­  Ò¶  £¬  ÕâÑù  Ëý  Ö»ºÃ  ÏÈ  °Ñ  ¶àÆ¬  Î­  Ò¶  Âë  ºÃ  £¬  Ê®·Ö  Ð¡ÐÄ  µØ  ²Å  ÄÜ  °ü  ³ö  Ò»¸ö  ôÕ×Ó  À´  ¡£
ÎÒÃÇ  ¾Ù¼Ò  Ç¨  ¾©  ºó  £¬  ÓÉÓÚ  Ë®ÍÁ  Óë  Æøºò  µÄ  Ôµ¹Ê  £¬  Ä¸Ç×  µÄ  ÉíÌå  ×´¿ö  ±äµÃ  ºÜ  ²»ºÃ  £¬  µ«  Ã¿·ê  ¶ËÎç½Ú  £¬  Ëý  ÕÕÀý  Òª  ²É  Ò»Ð©  °¬  ²Ý  £¬  °ü  Ò»Ð©  ôÕ×Ó  ¡£
´Ó  ÄÇ  ÒÔºó  £¬  ÎÒ  ÔÙ  Ò²  ²»¸Ò  ÂÒ¶¯  £¬  Ã¿´Î  Ö»ÊÇ  ¾²¾²  µØ  Åã  ×Å  ÄÌÄÌ  ÊØ  ÔÚ  ³ø·¿  £¬  ¿´  ×Å  ôÕ×Ó  ÏÂ¹ø  £¬  ¿´  ×Å  Ôî  Àï  ºôºô  µÄ  »ðÃç  Ìøµ´  ×Å  °Ñ  ¹ø  ÉÕ  ÈÈ  £¬  ÌÚÌÚ  µÄ  ÈÈÆø  ´ø  ×Å  ôÕ×Ó  µÄ  ÇåÏã  £¬  ÔÚ  ³ø·¿  Àï  ÃÖÂþ  £¬  ÓÖ  ÇáÇá  µØ  Æ®  µ½  ÍâÃæ  £¬  ÈÚÈë  µÄ  ÑÌÓê  Àï  £¬  ²¢  ÔÚ  ÈÕºó  Ò»´Î´Î  ë³ëµ  ÔÚ  ÎÒ  Í¯Äê  µÄ  »ØÒä  ÖÐ  ¡£
Ä¸Ç×  Ö»  Ëµ  £º  ¡°  °ü  ôÕ×Ó  ÊÇ  ´óÈË  µÄ  ÊÂ  £¬  Äã  Íæ  È¥  °É  ¡£  ¡±
¿´  ×Å  ÄÇ  Ï¸³¤  µÄ  ÉË¿Ú  ÉÏ  Á£  Á£  Òóºì  µÄ  Ñª  Öé  £¬  ÎÒ  Ò»  ¾ä  »°  Ò²  Ëµ  ²»  ³öÀ´  ¡£
¼ÇµÃ  ÓÐ  Ò»´Î  £¬  ÎÒ  È¥  °ï  Ä¸Ç×  Ï´  ôÕ  Ò¶  £¬  Ëý  ÔÚ  ¹ØÕÕ  ÎÒ  Ð¡ÐÄ  Ê±  £¬  È´  ±»  ÎÒ  ³é¶¯  µÄ  ôÕ  Ò¶  »®ÆÆ  ÊÖÍó  ¡£
ÄÇ  ÑÕÉ«  ´äÂÌ  £¬  ¿´ËÆ  ÈáÈí  £¬  ÐÎ  Èç  ´ó  ÖñÒ¶  Ò»Ñù  µÄ  ôÕ  Ò¶  £¬  ÓÐÊ±  Õæ  Èç  µ¶¾â  Ò»°ã  ·æÀû  ¡£
Ã¿´Î  Âò  »Ø  ¿í¿í´ó´ó  µÄ  ôÕ  Ò¶  £¬  Ëý  ×Ü  Òª  Ò»  Æ¬  Æ¬  Ï´  ¾»  ¡£
È»¶ø  £¬  °ü  ôÕ×Ó  ÊµÔÚ  ÈÃ  Ä¸Ç×  ¶à  ÊÜ  ÁË  Ðí¶à  ÀÛ  ¡£
µ±Äê  ÎÒ  ¶Ô  ¶ËÎç½Ú  µÄ  ÈÈÐÄ  £¬  ÊµÔÚ  ÊÇ  ÎªÁË  Ò»¸ö  ³Ô  ×Ö  ¡£
ÄÇ¸ö  Ê±ºò  £¬  ÎÒ  ËäÈ»  ²»  ÖªµÀ  ÕâÐ©  ²Ý  µ½µ×  ÓÐ  Ê²Ã´  ½²¾¿  ºÍ  ×÷ÓÃ  £¬  ²»  ÁË½â  Ëý  µÄ  ÓÃÒâ  £¬  µ«  ÎÅ  µ½  Å¨Å¨  µÄ  °¬  Ïã  £¬  ¿´¼û  ÇàÇà  µÄ  ÝÅÆÑ  £¬  ÎÒ  ¾Í  Çå³þ  ³Ô  ôÕ×Ó  µÄ  ½ÚÈÕ  µ½  ÁË  ¡£
Ã¿Äê  ¶ËÎç½Ú  µ½À´  Ê±  £¬  Ä¸Ç×  ¾Í  »á  ÕÒ  À´  ÝÅÆÑ  £¬  ²É  À´  °¬  ²Ý  £¬  Ï´  ¾»  ºó  Ðü¹Ò  ÔÚ  ´°¿Ú  ÃÅÇ°  ¡£
ÄÇÊ±  £¬  ÎÒ  ¸¸Ç×  ³¤Äê  ÔÚÍâ  ¹¤×÷  £¬  Ä¸Ç×  ¶À×Ô  ÕÕ¹Ë  ÎÒÃÇ  ¡¢  ·þÊÌ  ÄÌÄÌ  £¬  ÈÕ×Ó  ¹ý  µÃ  ¼È  ½ôÕÅ  ÓÖ  ¼èÐÁ  £¬  ¿É  Ã¿·ê  ´«Í³  ½ÚÁî  £¬  Ëý  ×Ü  ÓÐËù  ±íÊ¾  ¡£
¶þÊ®¶àÄê  Ç°  £¬  ÎÒÃÇ  Éú»î  ÔÚ  ¸ÓÖÝ  £¬  Õâ  ËäÈ»  Ö»ÊÇ  ½­Î÷  ÄÏ²¿  µÄ  Ò»¸ö  Ð¡  ³Ç  £¬  µ«  ¾Ó×¡  ÔÚ  ÊÐÇø  £¬  È´  Ò²  ¸Ðµ½  Ô¶Àë  Ïç´å  £¬  Ô¶Àë  Ï°Ë×  ¡£
Ä¸Ç×  Ò»Éú  Ã»ÓÐ  ×ö  ¹ý  ÈÎºÎ  Å©ÊÂ  £¬  µ«  Ëý  È´  ÊÇ  ¸ö  ÊØ  Ê±Áî  ¡¢  ÖØ  ½ÚÆø  µÄ  ÈË  ¡£
ÔÚ  ¹ýÈ¥  µÄ  ÄêÔÂ  Àï  £¬  ÎÒ  Ò»Ö±  ³Ô  ×Å  Ä¸Ç×  ×ö  µÄ  ôÕ×Ó  £¬  ´Ó¶ø  ÈÏÊ¶  ÁË  ¶ËÎç½Ú  £¬  ×ß  ½ü  ÁË  ´«Í³  ¡£
ÇéË¼  ÖÁ´Ë  £¬  ÀáË®  ÒÑ¾­  Ó¿  Òç  ÔÚ  ÑÛ  Àï  £¬  ÊÓÏß  Ä£ºý  ÆðÀ´  £¬  ÐÄ¼ä  È´  ÓÐ  Ò»  ·Ý  ÎÂÈÈ  £¬  Ò»  ·Ý  ³Î  Ã÷  ¡£
Íû  ×Å  ×À  ÉÏ  µÄ  ôÕ×Ó  £¬  ÎÒ  ²»ÓÉµÃ  Ì¾Ï¢  Ò»  Éù  £¬  ÐÄÀï  ÉÁ¹ý  Ò»¸ö  ÄîÍ·  £º  ôÕ×Ó  ¿ÉÒÔ  ËæÊ±  ³Ô  £¬  ¿É  ÎÒ  ÔÙ  Ò²  ³Ô²»ÉÏ  Ä¸Ç×  ×ö  µÄ  ôÕ×Ó  ÁË  ¡£
ÆäÊµ  £¬  ÀàËÆ  ÕâÑù  µÄ  ÊÂ  £¬  ÏÖÔÚ  ÒÑ¾­  ºÜ¶à  ÁË  ¡£
Õâ  ±¾À´  ÓÐ×Å  ·á¸»  ´«Í³  ÄÚÈÝ  µÄ  Ê³Æ·  £¬  ÔÚ  ºÜ¶à  Ê±ºò  ±äµÃ  µÈÍ¬  ÓÚ  ÆÕÍ¨  Ê³Æ·  ¡£
ÅóÓÑ  µÄ  »°  £¬  ½²  µÃ  ¼È  ËæÒâ  ÓÖ  ÏÖÊµ  £¬  µÄÈ·  ³Ô  ôÕ×Ó  ÒÑ¾­  ²»  ·Ö  Ê±½Ú  ÁË  ¡£
µ«  ¶Ô  ÎÒ  À´Ëµ  ¸ü  ÊÇ  Ò»ÖÖ  Çé¸Ð  µÄ  ¼ÄÍÐ  ¡£
ÎÒÃÇ  ÆÚ´ý  ÓÐ  ¸ü  ¶à  ÕâÑù  µÄ  ×÷Æ·  ³ö°æ  ¡£
Í¬Ê±  ÎÒ  »¹  ÏàÐÅ  £¬  Ò»¶¨  »¹ÓÐ  Ðí¶à  ÀîÕòÎ÷  µÄ  Í¬ÐÐ  ÃÇ  £¬  Ò²  ÓÐ  ËûÃÇ  µÄ  Ôý¼Ç  ¡¢  ÊÖ¼Ç  ¡£
ÔÚ  Õâ¸ö  ÊÀ¼ÍÖ®½»  £¬  ÖÐ»ªÃñ×å  ÕñÐË  ¡¢  ÌÚ·É  ¼±ÇÐ  µØ  ÒªÇó  È«  Ãñ×å  ËØÖÊ  Ìá¸ß  µÄ  Ê±ºò  £¬  ³ö°æ  Ëû  µÄ  ÊÖ¼Ç  £¬  ÏàÐÅ  »á  ÊÜµ½  Ðí¶à  ½ÌÊ¦  µÄ  »¶Ó­  £¬  Ò²  »á  ÊÜµ½  Ðí¶à  ¼Ò³¤  µÄ  »¶Ó­  ¡£
Ëû  ÊÇ  °Ñ  ×Ô¼º  Ò»  ¿Å  »ðºì  µÄ  ÐÄ  Í¶Èë  µ½  Õâ¸ö  ÃÀºÃ  µÄ  ÊÂÒµ  ÖÐ  µÄ  ¡£
ÀîÕòÎ÷  Í¬Ö¾  µÄ  Õâ  ±¾  ÊÖ¼Ç  £¬  ¾Í  ÊÇ  Ëû  µÄ  ¡°  ÐÄÁé  Ð´Ê«  ¡±  ¡£
ÈË  µÄ  ³É³¤  ¹ý³Ì  £¬  ±äÊý  ÊµÔÚ  Ì«  ¶à  £¬  Òò´Ë  ¸ü  ÐèÒª  ÓÐ  ÖÚ¶à  µÄ  ÓÐÐÄÈË  ÓÃÐÄ  µØ  Ì½Ë÷  ¡¢  ÑÐ¾¿  ¡£
ÆäÊµ  £¬  Òª  ×ö  º¢×Ó  ÃÇ  ÈÏ¿É  µÄ  ¡°  Íõ  ¡±  £¬  ÕæÊÇ  Ì¸ºÎÈÝÒ×  £¡
ÓÐµÄ  ÈË  ÓÃ  ¡°  º¢×ÓÍõ  ¡±  µÄ  Ëµ·¨  À´  ±áµÍ  ½ÌÊ¦  ¡£
ÔÚ  Ëû  ºÍ  Ñ§Éú  Ö®¼ä  £¬  ÎÒÃÇ  ¿´  ²»  ¼û  ÓÐ  Ê²Ã´  ¡°  ´ú¹µ  ¡±  ¡£
Õý  ÒòÎª  Ëû  Öª  Ñ§Éú  ÃÇ  µÄ  ÐÄ  £¬  Ëû  ¾Í  Ó®µÃ  ÁË  ½ÌÓý  Òýµ¼  µÄ  Ö÷¶¯È¨  £¬  Í¬Ê±  Ò²  Ó®µÃ  ÁË  Ñ§Éú  ¶Ô  Ëû  µÄ  ×ðÖØ  ¡£
Ëû  ÊÇ  Ñ§Éú  µÄ  ÀÏÊ¦  £¬  ¸ü  ÊÇ  Ñ§Éú  µÄ  ÅóÓÑ  £¬  ¶øÇÒ  ÊÇ  ÖªÐÄ  µÄ  ÅóÓÑ  ¡£
ÀîÕòÎ÷  Í¬Ö¾  ¶Ô´ý  Ñ§Éú  µÄ  Æ½µÈ  Ì¬¶È  £¬  ¿ÉÄÜ  ÊÇ  Ëû  µÄ  Õâ  ±¾  ÊÖ¼Ç  ÖÐ  ×î  ÓÐ  ÌØÉ«  µÄ  ²¿·Ö  ¡£
°®  º¢×Ó  £¬  ²Å  ÄÜ  ÔÚ  Ê®¼¸Äê  µÄ  Ê±¼ä  Àï  ¼á³Ö²»Ð¸  µØ  Ð´  ÏÂ  ÄÇÃ´  ¶à  ÊÖ¼Ç  ¡¢  Ôý¼Ç  £¬  Îª  ½øÒ»²½  Ì½Ë÷  ½ÌÓý  µÄ  ¹æÂÉ  »ýÀÛ  ÄÇÃ´  ¶à  Ô­Ê¼  µÄ  ±¦¹ó  µÄ  ×ÊÁÏ  ¡£
°®  º¢×Ó  ²Å  ÄÜ  ÎÞÎ¢²»ÖÁ  µØ  ¹ØÐÄ  ¡¢  ×¢ÊÓ  ËûÃÇ  ³É³¤  ÖÐ  µÄ  Ã¿  Ò»¸ö  Ï¸½Ú  £¬  ²Å  ÄÜ  Îª  ËûÃÇ  µÄ  Ã¿  Ò»µã  Î¢Ð¡  ½ø²½  ¶ø  ÖÔÐÄ  Ï²ÔÃ  £¬  ²Å  ÄÜ  ¸ÐÖª  ËûÃÇ  µÄ  ¿àÄÕ  ºÍ  À§»ó  £¬  ²¢ÇÒ  Îª  ½â¾ö  ÕâÐ©  ÎÊÌâ  ¶ø  ·Ñ¾¡  ×Ô¼º  µÄ  ÐÄÑª  ¡£
Æä´Î  £¬  Ê¹  ÎÒÃÇ  Ç¿ÁÒ  ¸ÐÊÜ  µÄ  ÊÇ  ÀîÕòÎ÷  Í¬Ö¾  ¶Ô  Ñ§Éú  µÄ  Ò»Ç»  °®ÐÄ  ¡£
ÀîÕòÎ÷  Í¬Ö¾  ÈÏÎª  £¬  Õâ  ÕýÊÇ  ×Ô¼º  µÄ  Ö°Ôð  ¡£
Õâ  Ò»ÇÐ  ¶¼ÊÇ  ÐèÒª  ÔÚ  Ñ§Ð£  ÖÐ  µì¶¨  »ù´¡  µÄ  ¡£
ËûÃÇ  ÐèÒª  ÓÐ  ÖªÊ¶  £¬  ¸ü  ÐèÒª  ÓÐ  ÀíÏë  £¬  ÓÐ  ¼áÇ¿  µÄ  ÒâÖ¾  £¬  ÓÐ  ÓÅÁ¼  µÄ  Æ·ÖÊ  ¡£
ÕâÑù  µÄ  ÈË²Å  »¹Òª  ÄÜ¹»  ÕýÈ·  µØ  ´¦Àí  Éç»á  ¸÷ÖÖ  ¸´ÔÓ  µÄ  ÈË¼Ê¹ØÏµ  £¬  ¾­Àú  Ë³Àû  ºÍ  ¼èÄÑ  ¡¢  ³É¹¦  ºÍ  ´ìÕÛ  µÄ  ¿¼Ñé  ¡£
ÕâÑù  µÄ  ÈË²Å  £¬  ²»½ö  Òª  ÔÚ  Ñ§Ð£  Àï  ¶ÁÊé  £¬  Í¨¹ý  ¶ÁÊé  »ñµÃ  Ò»¶¨  µÄ  ÔúÊµ  µÄ  ÖªÊ¶  £¬  ¸ü  ÐèÒª  ÖÕÉí  ÓÐ  ¶ÁÊé  µÄ  ÐËÈ¤  £¬  ÇóÖª  µÄ  ÓûÍû  £¬  ²¢ÇÒ  ÓÐ  ÄÜÁ¦  ×Ô¼º  Ñ§Ï°  £¬  ÓÐ  ÄÜÁ¦  ÕÒµ½  ×Ô¼º  Ëù  ÐèÒª  µÄ  ÖªÊ¶  £¬  ÓÐ  ÄÜÁ¦  ÎüÈ¡  ÕâÐ©  ÖªÊ¶  ¡£
´Ó  ÀîÕòÎ÷  Í¬Ö¾  µÄ  ÊÖ¼Ç  Àï  £¬  ÎÒÃÇ  ¿ÉÒÔ  µÃµ½  µÄ  ×î  ÖØÒª  µÄ  ÆôÊ¾  £¬  Ê×ÏÈ  ÊÇ  ÈÏÇå  ×Ô¼º  µÄ  ½ÌÓý  »î¶¯  µÄ  Ä¿±ê  £¬  ²»ÊÇ  Ò»  ÕÅ  ÕÅ  µÄ  ³É¼¨µ¥  £¬  ²»ÊÇ  Ò»  ¶Ñ  ·ÖÊý  £¬  ²»ÊÇ  ¸ß  Ò»¼¶  Ñ§Ð£  µÄ  Â¼È¡  Í¨Öª  £¬  ¶øÊÇ  »îÉúÉú  µÄ  ÈË  £¬  ÊÇ  ÈË²Å  £¬  ÊÇ  ÄÜ¹»  ÔÚ  Î´À´  Éç»á  ÖÐ  Õ¾×¡  ½Å¸ú  £¬  ¿ª´´  ÊÂÒµ  µÄ  ÈË²Å  ¡£
ÀîÕòÎ÷  Í¬Ö¾  µÄ  ÊÖ¼Ç  ·´Ó³  ÁË  ÕâÖÖ  Å¬Á¦  µÄ  Ò»²¿·Ö  ¿ÉÏ²  ³É¹û  ¡£
Òò´Ë  ÎÒÃÇ  »¹  ÐèÒª  ¼ÌÐø  Å¬Á¦  Ì½Ë÷  ¸ü¼Ó  ÍêÉÆ  µÄ  ×ö·¨  ¡£
ÕýÏñ  ÈËÀà  ÈÏÊ¶  µÄ  Ã¿  Ò»¸ö  ³É¹û  £¬  Ö»Òª  Ïò×Å  ºÃÏñ  ÊÇ  Í¬Ò»  ·½Ïò  ¶à  ×ß  Ò»  Ð¡²½  £¬  ÕæÀí  ¾Í  »á  ±ä³É  ÃýÎó  £¬  ¶ÔÓÚ  ½ÌÓý  µÄ  ÁìÓò  Àï  Ðí¶à  ÓÐÓÃ  µÄ  ×ö·¨  £¬  Èç¹û  Íü¼Ç  ËüÃÇ  Ö»ÊÇ  ´ïµ½  ÅàÑø  ÈË²Å  Ä¿µÄ  µÄ  ÊÖ¶Î  £¬  ¾Í  ÍêÈ«  ÓÐ  ¿ÉÄÜ  ÒòÎª  ¹ÌÊØ  ÕâÐ©  ×ö·¨  ¶ø  Ô¶Àë  ÎÒÃÇ  µÄ  Ä¿±ê  ¡£
Ñ§Ð£  µÄ  ·ÖÀà  ¡¢  ·Ö¼¶  £¬  Ñ§¿Æ  ¡¢  ¿Î³Ì  µÄ  ·ÖÉè  £¬  ¸¨Öú  ½ÌÑ§  Éè±¸  ÒÔÖÁ  µç»¯½ÌÓý  ÉèÊ©  µÄ  ÔËÓÃ  £¬  ÊµÑé  ¡¢  ×÷Òµ  ¡¢  ¿¼ÊÔ  ¡¢  ÊµÏ°  ÒÔ¼°  ¸÷ÖÖ  ÓÐÒæ  µÄ  ½ÌÑ§  ·½·¨  £¬  µÈµÈ  £¬  ¶¼ÊÇ  ½ÌÓý  ¿ÆÑ§  ÑÐ¾¿  µÄ  ³É¹û  ¡£
ÎªÁË  ½ÌÓý  ×Ô¼º  µÄ  ºó´ú  £¬  ÈËÀà  ÔÚ  Õâ  ·½Ãæ  µÄ  Ì½Ë÷  ²¢  Ã»ÓÐ  Í£Ö¹  ¹ý  £¬  ¶øÇÒ  ÒÑ¾­  È¡µÃ  ÁË  Ðí¶à  ÖØÒª  µÄ  ½øÕ¹  ¡£
ÔÚ  ÕâÖÖ  Çé¿ö  ÏÂ  £¬  ´ÓÊÂ  ÈË  µÄ  ½ÌÓý  £¬  ¸ü  ÊÇ  Ò»ÖÖ  ¼è¿à  µÄ  ¡¢  ´ø  Ì½Ë÷  ÐÔ  µÄ  ¡¢  ºó¹û  ÍùÍù  ÄÑÒÔ  ÍêÈ«  È·¶¨  µÄ  ÀÍ¶¯  ¡£
ÈË  ¶ÔÓÚ  ÈË  ×ÔÉí  µÄ  ÈÏÊ¶  ÓÖ  »¹  Ô¶Ô¶  ²»×ã  ¡£
¶Ô  Õâ¸ö  ×î¸ß¼¶  µÄ  ÎïÖÊ  ÐÎÌ¬  ½øÐÐ  ¼Ó¹¤  ¡¢  µñ×Á  £¬  µ±È»  ÊÇ  Ò»ÖÖ  ×î¸ß¼¶  µÄ  ÀÍ¶¯  ¡£
ÈË  ±¾Éí  ¾Í  ÊÇ  ÓîÖæ  ¼ä  ÒÑÖª  µÄ  ÎïÖÊ  µÄ  ×î¸ß¼¶  ÐÎÌ¬  ¡£
Ëµ  ½ÌÊ¦  µÄ  Ö°Òµ  ×î  ³ç¸ß  £¬  »¹  ÒòÎª  ËûÃÇ  Éú²ú  µÄ  ²úÆ·  ÊÇ  ÊÀ¼ä  ×î¸ß¼¶  µÄ  ²úÆ·  ¡ª  ¡ª  ¡ª  ÈË²Å  ¡£
Õâ  Á½´Î  ´ó  µÄ  ·ÉÔ¾  ¶¼  ¼«´ó  µØ  ¼Ó¿ì  ÁË  ÈËÀà  ½ø²½  µÄ  ËÙ¶È  ¡£
ÏÖ´ú  Ñ§Ð£  µÄ  ³öÏÖ  £¬  ²»¹ý  ÈýËÄ°ÙÄê  ¡£
ÔÚ  ÈËÀà  µÄ  ½ÌÓý  Ê·  ÉÏ  £¬  ½ÌÊ¦  ×÷Îª  Ò»ÖÖ  ×¨Òµ  ³öÏÖ  £¬  ×î¶à  ²»¹ý  ¼¸Ç§Äê  £¨  ´Ó  ¿×·ò×Ó  ÖÁ½ñ  ²»×ã  ÈýÇ§Äê  £©  ¡£
¶Ì¶Ì  ¶þÈý°ÙÍòÄê  £¬  ¾Í  ´Ó  ¡°  Æä  Òì  ÓÚ  ÇÝÊÞ  Ò²  ¼¸  Ï£  ¡±  µÄ  ¾³µØ  £¬  ½ø²½  µ½  Èç½ñ  µÄ  ¹æÄ£  £¬  Æä  Ç°Í¾  ÈÔ  Î´¿É  ÏÞÁ¿  ¡£
ÓÚÊÇ  £¬  ÈË  ¾Í  ¿ÉÒÔ  Ò»´ú  Ê¤¹ý  Ò»´ú  £¬  ²¢ÇÒ  ·¢Õ¹  µÄ  ËÙ¶È  Ô½À´Ô½  ¿ì  ¡£
È»¶ø  £¬  ÈË  »¹  ¿ÉÒÔ  Í¨¹ý  ½ÌÓý  »ñµÃ  Ç°ÈË  ºÍ  ËûÈË  ´Ó  Êµ¼ù  ÖÐ  µÃÀ´  µÄ  ÖªÊ¶  £¬  ²¢ÇÒ  ÔÚ  Õâ¸ö  »ù´¡  ÉÏ  ¼ÌÐø  Ç°½ø  ¡£
Ãæ¶Ô  ÑÏ¿á  µÄ  ×ÔÈ»½ç  £¬  ÊµÔÚ  ²»  ×ãÒÔ  Ó¦¸¶  ¡£
¼¸Ê®Äê  µÄ  Êµ¼ù  £¬  ¼ÓÉÏ  Óë  Éú  ¾ã  À´  µÄ  ±¾ÄÜ  £¬  »ñµÃ  µÄ  ÄÜÁ¦  ±Ï¾¹  ÓÐÏÞ  ¡£
ÄÜ¹»  ½ÌÓý  ºÍ  ÊÜ  ½ÌÓý  £¬  ÊÇ  ÈËÀà  Ê¤¹ý  ÆäËû  ÉúÎï  µÄ  Ò»  ´ó  ÓÅÊÆ  ¡£
·ÖÊý  ¸ß  ÊÇ²»ÊÇ  ¾Í  Ò»¶¨  µÈÓÚ  Êé  ¶Á  µÃ  ºÃ  £¿
ÓÚÊÇ  ÓÖ  ÓÐ  ÐÂ  µÄ  ÎÊÌâ  ³öÀ´  £º  ¶Á  ºÃ  Êé  ÊÇ²»ÊÇ  ¾Í  Ò»¶¨  ÄÜ  ´ïµ½  ÕâÑù  µÄ  Ä¿µÄ  £¿
²»µ«  ÊÇ  Ë¼Ïë¼Ò  ÃÇ  ¡¢  ½ÌÓý¼Ò  ÃÇ  £¬  ¶øÇÒ  Ç§Ç§ÍòÍò  Îª  ÈË  ¸¸Ä¸  Õß  ¶¼  »Ø´ð  ¹ý  ÕâÑù  µÄ  ÎÊÌâ  ¡£
²»ÄÜ  Ëµ  ¹ýÈ¥  Ã»ÓÐ  Ìá³ö  ¹ý  ÕâÑù  µÄ  ÎÊÌâ  ¡£
¶Á  ÁË  ÀîÕòÎ÷  Í¬Ö¾  Ð´  µÄ  ½ÌÓý  ÊÖ¼Ç  £¬  ²»ÓÉµÃ  ²»  Ë¼¿¼  ÕâÑù  µÄ  ÎÊÌâ  £º  ÎÒÃÇ  ÎªÊ²Ã´  Òª  °ì  ½ÌÓý  £¿
ÎÒÃÇ  ÎªÊ²Ã´  Òª  °ì  ½ÌÓý  ¡ª  ¡ª  ¡ª  ¶Á  ¡¶  °®ÐÄ  Óë  ½ÌÓý  ¡·  £¨  Æ·  Êé  Ôý¼Ç  £©
¡÷  ·ëÓ¢×Ó  µÄ  ¡¶  ·çÓê  ¹ÊÈË  À´  ¡·  ÒÑ  ÓÉ  É½¶«»­±¨Éç  ³ö°æ  ¡£
¡÷  ²¿¶Ó  ×÷¼Ò  ÁõØ¹  µÄ  ³¤ÆªÐ¡Ëµ  ¡¶  Ì«Æ½  ËêÔÂ  ¡·  ×î½ü  ÓÉ  Ê±´úÎÄÒÕ³ö°æÉç  ³ö°æ  ¡£
¡÷  ¡¶  ¿µÎõ  ×Öµä  Í¨½â  ¡·  £¨  Èý¾í  ±¾  £©  ÓÉ  Ê±´úÎÄÒÕ³ö°æÉç  ³ö°æ  £¬  Ìî²¹  ÁË  ´ÇÊé  ³ö°æ  Ê·  ÉÏ  µÄ  ¿Õ°×  ¡£
¡÷  ¸ß¿­  µÄ  µÚÈý±¾  Ê«¼¯  ¡¶  ÐÄÁé  µÄ  Ïç´å  ¡·  £¬  ×î½ü  ÓÉ  ÈËÃñÎÄÑ§³ö°æÉç  ³ö°æ  £¬  ¹²  ÊÕ  Ò»°ÙËÄÊ®ÓàÊ×  ÏçÍÁ  Ê«  ¡£
¡÷  µ±  ÖÐ¹ú  ¾­¼Ã  ¸Ä¸ï  ×ßÏò  ÐÂÊÀ¼Í  Õ÷Í¾  ÖÐ  ÎÞ·¨  »Ø±Ü  µÄ  Ò»ÖÖ  ÌØÊâ  ÏÖÏó  ¡ª  ¡ª  ¡ª  ¹úÓÐ  ÆóÒµ  Ö°¹¤  ÏÂ¸Ú  Óë  ÔÙ¾ÍÒµ  ÈÕÒæ  Í¹ÏÖ  Îª  ÁîÈË  ÖõÄ¿  µÄ  ½¹µã  ÎÊÌâ  Ê±  £¬  °Ù»¨ÖÞÎÄÒÕ³ö°æÉç  ÍÆ³ö  È«  ¾°¹Û  ±¨¸æÎÄÑ§  ¡¶  £²£±ÊÀ¼Í  Ë­  ¸ø  Äã  ·¹  ³Ô  ¡ª  ¡ª  ¡ª  ÖÐ¹ú  ÏÂ¸Ú  Óë  ÔÙ¾ÍÒµ  ÎÊÌâ  ¾Û½¹  ¡·  Ò»  Êé  £¬  ¼°Ê±  ·´Ó³  ÁË  ÏÂ¸Ú  Óë  ÔÙ¾ÍÒµ  Õâ  Ò»  ÖØ´ó  Éç»á  ÎÊÌâ  ¡£
Êé  Ìïºº  Ìâ  »­  Ê«  £¨  Êé·¨  £©  £¨  ÒüÊÝÊ¯  £©
Ëû  Óë  ¹ÊÏç  µÄ  ÈËÃñ  ¡¢  ¹ÊÏç  µÄ  ÍÁµØ  ¡¢  ¹ÊÏç  µÄ  É½Ë®  ÓÀ¾Ã  µØ  ÈÚºÏ  ÔÚ  Ò»Æð  £¡
ÏÖÔÚ  £¬  Ëû  ÒÑ  ÓÀÔ¶  µØ  »Øµ½  ÁË  Ëû  ÉîÉî  Ö¿°®  ¡¢  »ê  Ç£  ÃÎ  ÈÆ  µÄ  ¹ÊÏç  ¡£
Òü  ÀÏÏÈÉú  ÉúÇ°  Ôø  ¶Ô  Ëû  µÄ  ·òÈË  Ëµ  £¬  Ëû  Òª  ÇåÇå°×°×  À´  £¬  ÇåÇå°×°×  È¥  £»  Ëû  Òª  »Ø¼Ò  £¬  Òª  °Ñ  Ëû  µÄ  ¹Ç»Ò  Èö  Èë  ¼ÒÏç  µÄ  Ì«ºþ  ¡£
ºóÀ´  £¬  Òü  ÀÏ  »¼²¡  ÆÚ¼ä  µÃÖª  ÒËÐËÈÕ±¨ÐÂÎÅÖÐÐÄ  ÐÂ  ´óÂ¥  ÕýÊ½  Âä³É  £¬  ±ã  ÐÀÈ»  Ìá±Ê  Ìâ´Ê  £º  ¡°  Ìú  ¼ç  µ£  µÀÒå  £¬  ÃîÊÖ  Öø  ÎÄÕÂ  ¡£  ¡±
ÒòÎª  ÕâÊÇ  ÎÒ  µÄ  ¼ÒÏç  ·¢Õ¹  ÁË  ¡¢  ½ø²½  ÁË  ¡¢  ÎÄÃ÷  ÁË  ¡£
È¥ÄêÇïÌì  £¬  ÒËÐËÈÕ±¨Éç  ¼ÇÕß  ³ö²î  ±±¾©  È¥  ¿´Íû  Òü  ÀÏÏÈÉú  £¬  Òü  ÀÏ  Ìý  ÁË  ÒËÐËÈÕ±¨  ¼´½«  À©°æ  ¡¢  ²ÊÓ¡  µÄ  ÏûÏ¢  £¬  ·Ç³£  ¸ßÐË  £¬  Ìá  ÁË  Ðí¶à  ÖÐ¿Ï  µÄ  Òâ¼û  ¡£
Òü  ÀÏÏÈÉú  ÈÈ°®  ¼ÒÏç  £¬  ÊÓ  ÒËÐËÈÕ±¨  Îª  ÀÏÅóÓÑ  ¡£
Òü  ÀÏÏÈÉú  ÖªµÀ  ºó  £¬  Ö÷¶¯  Óë  ÕÔ  ÀÏ  ÁªÏµ  £¬  ²»¾Ã  £¬  Ëû  ½«  ÕÔ  ÀÏ  µÄ  Ìâ´Ê  Á¬Í¬  Ëû  ×Ô¼º  ÌâÐ´  µÄ  ¡°  ÑôÏÛ  µÚÒ»  ÈËÎï  ¡±  ØÒ¶î  Ç××Ô  ËÍ  µ½  ÁË  ÒËÐË  ¡£
ÎªÁË  Ìá¸ß  ÖªÃû¶È  ºÍ  À©´ó  Ó°Ïì  £¬  Äâ  Çë  È«¹ú·ð½ÌÐ­»á  »á³¤  ¡¢  ÖøÃû  Êé·¨¼Ò  ÕÔÆÓ³õ  ÌâÐ´  ¡°  ÖÜÐ¢ºîÃí  ¡±  ØÒ¶î  ¡£
£±£¹£¹£´Äê  £¬  ÒËÐË  ²¦  ×¨¿î  ¶Ô  ÖÜÐ¢ºîÃí  ½øÐÐ  ÖØÐÞ  ²¢  ¶Ô  Éç»á  ¿ª·Å  ¡£
Î÷½ú  Ê±  £¬  ÒËÐË  ÓÐ  ¸ö  ÖøÃû  µÄ  ³ý  ¡°  Èýº¦  ¡±  ÈËÎï  ÖÜ´¦  £¬  Ëû  Îª  Æ½¶¨  Øµ  ÈË  ·´ÅÑ  ¶ø  Õ½ËÀ  ½®³¡  £¬  ºó  ±»  ×·Ôù  Îª  Æ½Î÷  ½«¾ü  £¬  ´Í  ·â  Ð¢ºî  £¬  ²¢  ½¨  Ãí  ¼Àìë  ¡£
£±£¹£¸£µÄê  £¬  ÒËÐË  ³ï½¨  Ðì±¯ºè¼ÍÄî¹Ý  £¬  Òü  ÀÏÏÈÉú  µÃÖª  ¼ÒÏç  Òª  Õ÷¼¯  Êé»­  £¬  ÂÊÏÈ  »ÓºÁ  »­  ÁË  Ò»  ·ù  ±¼ÌÚ  ³Û³Ò  µÄ  ¿¥Âí  £¬  Ò»Ôò  ±í´ï  ¶Ô  Í¬Ïç  »­  Âí  ´óÊ¦  Ðì±¯ºè  µÄ  ¾´Ñö  £¬  ¶þ  Ôò  Ô¸  ¼ÒÏç  ½¨Éè  Èç  ¿¥Âí  ±¼ÌÚ  Ò»ÈÕÇ§Àï  ¡£
Òü  ÀÏÏÈÉú  ²»½ö½ö  °Ñ  ×Ô¼º  ±ÏÉú  µÄ  ´ú±í  ×÷Æ·  ºÍ  ÊÕ²Ø  ÒÕÊõ  ÕäÆ·  ¶¼  ÎÞË½  µØ  Ï×¸ø  ÁË  ¼ÒÏç  £¬  ¶øÇÒ  ¶Ô  ¼ÒÏç  µÄ  ÊÂÇé  Ò²  ÈÈÇé  ¹ØÐÄ  ¡¢  ÀÖÓÚ  °ïÖú  ¡£
Ò»·¬  ·Î¸­Ö®ÑÔ  ±í´ï  ÁË  Òü  ÀÏ  ¶Ô  ¼ÒÏç  µÄ  Ò»Æ¬  ³à×Ó  Çé»³  ¡£
ÏÖÔÚ  £¬  ÎÒ  °Ñ  ÕâÐ©  ÒÕÊõ  ×÷Æ·  Ï×¸ø  ¼ÒÏç  ÈËÃñ  £¬  ÈÃ  Ëü  Îª  ¼ÒÏç  ·¢»Ó  Ó¦ÓÐ  µÄ  ×÷ÓÃ  £¬  ¸ü  ºÃ  µØ  Îª  ¼ÒÏç  ÈËÃñ  ·þÎñ  £¬  ÕâÊÇ  ÎÒ  ×î´ó  µÄ  Ô¸Íû  ¡£
ÓÉÓÚ  Í¶Éí  ¸ïÃü  £¬  ÔçÄê  ¾Í  Àë¿ª  ÁË  ÒËÐË  £¬  Ã»ÓÐ  Îª  ¼ÒÏç  ×÷  ³ö  ¹ý  ¶à  ´ó  ¹±Ï×  ¡£
ÒËÐË  ÊÇ  Éú  ÎÒ  Ñø  ÎÒ  µÄ  µØ·½  £¬  ÎÒ  ÊÇ  ºÈ  Ì«ºþ  Ë®  ³¤´ó  µÄ  ¡£
ÔÚ  Ðí¶à  ´ó  ³ÇÊÐ  ÇëÇó  Ëû  ÓÐ³¥  ¾èÏ×  ×÷Æ·  µÄ  Çé¿ö  ÏÂ  £¬  Ëû  ÒãÈ»  ½«  ¼ÛÖµÁ¬³Ç  µÄ  ¶þ°ÙËÄÊ®¶à¼þ£¨Ì×£©  ¸öÈË  ±ÏÉú  ´ú±í×÷  ºÍ  ÊÕ²Ø  ÒÕÊõ  ÕäÆ·  ÎÞ³¥  ¾èÏ×  ¸ø  ÁË  ¼ÒÏç  ¡£
Òü  ÀÏÏÈÉú  ¸ø  ÎÒ  µÄ  µÚ¶þ  Ó¡Ïó  ÊÇ  £¬  Ëû  ¶Ô  ¼ÒÏç  Ò»ÍùÇéÉî  ¡£
Ç°Äê  £¬  Ëû  Îª  ÒËÐË  Ò»¸ö  ÆóÒµ  Ð´  ÁË  Ò»  ·ù  ÕÐÅÆ  ×Ö  £¬  ÆóÒµ  Áìµ¼  Ó²  Òª  ¸ø  Ëû  ÈýÇ§Ôª  ³ê½ð  £¬  ÔÚ  ÍÆ´Ç  ²»  ÏÂ  µÄ  Çé¿ö  ÏÂ  £¬  Ëû  °Ñ  Ç®  ¾è  ¸ø  ÁË  ÒüÒÕ¹Ý  ÓÃ×÷  ¹ÜÀí  ·ÑÓÃ  ¡£
Ëû  ÈÏÎª  ÓÅÐã  µÄ  ÒÕÊõ  ×÷Æ·  Ó¦  ÓÉ  ´ó¼Ò  ·ÖÏí  £¬  ËùÒÔ  £¬  Ëû  ËÆºõ  ×ÜÊÇ  ÓÐÇó±ØÓ¦  £¬  µ«  È´  ´Ó²»  ÊÕÊÜ  ±¨³ê  ¡£
ÒËÐË  ÓÐ  ºÜ¶à  Òü  ÀÏ  ÌâÐ´  µÄ  ÕÐÅÆ  ºÍ  Ìâ´Ê  £¬  ¶øÇÒ  Ðí¶à  ÈºÖÚ  ¶¼  ÊÕ²Ø  ÓÐ  Ëû  µÄ  ×÷Æ·  ¡£
Æ½Ê±  ÎÒ  Óë  ÈËÃÇ  Ì¸  Æð  Òü  ÀÏÏÈÉú  £¬  ´ó¼Ò  µÄ  ¸Ð¾õ  ¶¼ÊÇ  Ò»Ñù  µÄ  ÈÈÇé  ¡£
µ±È»  £¬  Ëû  ²¢²»ÊÇ  ÒòÎª  ÎÒ  ÊÇ  ¼ÒÏç  µÄ  Ê²Ã´  ¹Ù  ¾Í  ÓÐ  Ê²Ã´  ÌØ±ð  ¡£
ÎÒ  ÓÚ  £±£¹£¹£¶Äê  ºÍ  ½ñÄê£³ÔÂ  È¥  ¾©  ¿´Íû  Ëû  £¬  Ëû  ºÍ  ·òÈË  ¶¼  Ê®·Ö  ÈÈÇé  ÕÐ´ý  ÁË  ÎÒ  ¡£
Òü  ÀÏ  ¸ø  ÎÒ  µÄ  µÚÒ»¸ö  Ó¡Ïó  ÊÇ  £¬  Ëû  ´ýÈË  ÎÂ  ÎÄ  ÈåÑÅ  £¬  È´  ÓÖ  ÈÈÇé  Ë¬ÀÊ  £¬  ´Ó²»  ÒÔ  ´ó¼Ò  ¶ø  ¹Â°Á  £¬  ×ÜÊÇ  ÒÔ  ³¤Õß  ¡¢  Ñ§Õß  µÄ  ·ç¶È  ¶ø  ÉîÎª  Í¬µÀ  ¡¢  ºóÑ§  ÒÔ¼°  Æ½Ãñ  °ÙÐÕ  Ëù  ÇÕÅå  ºÍ  ¾´ÖØ  ¡£
ÔÚ  Óë  Òü  ÀÏ  µÄ  ¶à´Î  ½Ó´¥  ÖÐ  £¬  Ëû  ¸ø  ÎÒ  ÁôÏÂ  ÁË  Ðí¶à  Éî¿Ì  ¶ø  ÄÑÍü  µÄ  Ó¡Ïó  ¡£
ÎÒ  µ÷  µ½  Òü  ÀÏ  ¼ÒÏç  ¹¤×÷  Ê±  £¬  Õý  ¸ÏÉÏ  ¡°  ÒüÊÝÊ¯ÒÕÊõ¹Ý  ¡±  Âä³É  ¿ª¹Ý  £¬  ÓÚÊÇ  ²Å  ÓÐÐÒ  ½áÊ¶  Õâ  Î»  ÕþÖÎ  ÉÏ  ³çÉÐ  ½ø²½  £¬  ÎªÈË  ÉÏ  ½²Çó  ºñµÀ  £¬  ÒÕÊõ  ÉÏ  ×Ô  ³É  ¼Ò  Êý  µÄ  Êé»­  ´ó¼Ò  £»  ²Å  ÓÐÐÒ  ¹ÛÉÍ  Òü  ÀÏÏÈÉú  ¾èÏ×  ¸ø  ¼ÒÏç  µÄ  ÄÇÃ´  ¶à  ÒÕÊõ  ÕäÆ·  £»  Ò²  ²Å  ¿ªÊ¼  ÁË½â  Òü  ÀÏÏÈÉú  ¸ßÉÐ  ÎÞË½  µÄ  Ë¼Ïë  ¾³½ç  ¡£
ÒüÊÝÊ¯  ÏÈÉú  ÓëÊÀ³¤´Ç  µÄ  Ø¬ºÄ  ´«À´  £¬  ÎÒ  ÔÚ  ¸Ðµ½  Í»È»  ºÍ  Õð¾ª  µÄ  Í¬Ê±  £¬  ½û²»×¡  Îª  ÒËÐË  ÈËÃñ  Ê§È¥  Ò»  Î»  ¿É  ÇÕ  ¿É¾´  µÄ  ÏçÏÍ  ¶ø  ÉîÉî  ±¯Í´  £¬  Îª  ÖÐ¹ú  Êé»­  ½ç  Ê§È¥  Ò»  Î»  ½Ü³ö  µÄ  ÒÕÊõ  ´óÊ¦  ¶ø  ±¶¸Ð  ÍïÏ§  ¡£
ÒËÐË  ÈËÃñ  µÄ  ³à×Ó  ¡ª  ¡ª  ¡ª  »³Äî  ÒüÊÝÊ¯  ÏÈÉú  £¨  ÐÄ  Ïã  Ò»  °ê  £©  £¨  ¸½  Í¼Æ¬  £±  ÕÅ  £©
Çå³¿  £¬  µ±  ÐñÈÕ  ´Ó  ·ãÊ÷  Æº  È½È½  ÉýÆð  £¬  Ò»  ¹É  ÌúÁ÷  Ïò  ¾®¸ÔÉ½  ÇÄÈ»  ¿ª½ø  ¡­  ¡­
ÄÇ  Íí  £¬  ÈýÍå  µÄ  µÆ»ð  È¼  ÁÁ  ÁË  Ò¹Ä»  £¬  µ³Æì  ÏÂ  ¾ÙÆð  Ò»  Ë«  Ë«  ÖÒÓÂ  µÄ  ÌúÈ­  ¡£
¡°  Ã«  Î¯Ô±  ¡±  µÄ  ³ÁÎÈ  ÔÙ  Ò»´Î  ÎÈ×¡  ¶¯µ´  µÄ  ÇéÐ÷  £¬  Ëû  Ëµ  £º  ¡°  Ö§²¿  ½¨  ÔÚ  Á¬  ÉÏ  ¡±  ¿ÉÒÔ  Äý¾Û  É¢ÂÒ  µÄ  ±øÍÅ  ¡£
·ãÊ÷  ÏÂ  µÄ  ÐûÑÔ  Õðº³  Ò»  ¿Å  ¿Å  ÖËÈÈ  µÄ  ÐÄÁé  £¬  Òª  Éú´æ  ¾ÍÒª  Ïò  ¾É  ÊÆÁ¦  Õ¹¿ª  ÊâËÀ  ¾öÕ½  ¡£
ÕýÒå  Ö®  Ê¦  ´©ÆÆ  ·âËø  Í¦½ø  ¸Ó  ÄÏ  ´óµØ  £¬  Ç§ÓàÖ§  ¸ÖÇ¹  ¼¯½á  ÔÚ  Ð¡  Ð¡  ÈýÍå  ¡£
ÄÇ  ÊÇ  ÈõÐ¡  Óë  Ç¿´ó  ¡¢  ÕýÒå  Óë  Ð°¶ñ  ¿¹ºâ  µÄ  ÈÕ×Ó  £¬  ÇïÊÕ  Ê±½Ú  µÄ  Ò»´Î  ÐÐ¶¯  Õðº³  ÁË  ¾É  Íõ³¯  µÄ  ±¦µî  ¡£
ÍþÎä  Ö®  ºÓ  ÒÑ  ×³À«  ±¼ÌÚ  ÁË  ÆßÊ®Ò»¸ö´ºÇï  £¬  ¾ª  »ØÊ×  £¬  ÎÒ  Ì÷Íû  µ½  Ò»¸ö  ÉÁ¹â  µÄ  Æðµã  ¡£
¾¡¹Ü  ÅÚ»ð  ÒÑ  ÏûÊ§  ÔÚ  ×òÌì  ÄÇ  ¶Î  ¿àÄÑ  £¬  ¾¡¹Ü  ÏÖ´ú  Éú»î  ÈÕÒ¹  Á÷ÌÊ  ×Å  Îå²Ê  °ßìµ  £¬  ¿É  ÔÚ  ¼ÇÒä  µÄ  ²ãÂÍ  Àï  ³£ÓÐ  Ç¹Éù  ÝÓ»Ø  £¬  ÔÚ  Ç§ÖÖ  ÍòÖÖ  µÄ  Ê÷Ä¾  Àï  ×Ü  ÓÐ  ºì  ·ã  ÉÁÏÖ  ¡£
Í¼  ¢Ü  »¤Ê¿  ÔÚ  ¼±Õï  ¹Û²ì  ÊÒ  Îª  »¼Õß  ÊäÒº  ¡£
Í¼  ¢Û  ÊÖÊõÊÒ  ÄÚ  £¬  Íâ¿Æ  Ò½Ê¦  Îª  »¼Õß  ×ö  ðÞÆø  ÊÖÊõ  ¡£
Ò½Ôº  ×°±¸  ÁË  £Ø  ¹â  »ú  ¡¢  £Â  ³¬  ¡¢  Î¸¾µ  ¡¢  ÊÖÊõ  Æ÷Ðµ  ºÍ  ²¡·¿  ÉèÊ©  £¬  Ê×Åú  £³£°Ãû  ·Ö±ð  ¾ßÓÐ  ³õ  ¡¢  ÖÐ  ¡¢  ¸ß¼¶  Ö°³Æ  µÄ  Ò½Ê¦  ¡¢  »¤Ê¿  µ½Î»  ÉÏ¸Ú  £¬  ¿ª  Õï  µÚÒ»¸öÔÂ  ¾Í  ÕïÖÎ  »¼Õß  £´£°£°£°  ¶à  ÈË  £¬  Å¤×ª  ÁË  ¸Ã  µØÇø  ³¤ÆÚ  È±  Ò½  ÉÙ  Ò©  µÄ  ¾ÖÃæ  ¡£
Îª  »º½â  ×ÔÉí  Ò½»¤  ÈËÔ±  ¶à  ¡¢  Ðè  ·ÖÁ÷  °²ÖÃ  µÄ  ×´¿ö  £¬  ³ï×Ê  °ÙÍòÔª  £¬  ÔÚ  ËÕ  ¡¢  Â³  ¡¢  Ô¥  ¡¢  Íî  ½ÓÈÀ  µØÇø  µÄ  °²»Õ  í¸É½ÏØ  Áõ°µÂ¥Ïç  ´´½¨  ÁË  Ò»  Ëù  ÉèÓÐ  £´£°¼ä  ¡¢  £¶£°£°Æ½·½Ã×  Ôº  ·¿  µÄ  »ÝÃñÒ½Ôº  ¡£
Íî±±¿óÎñ¾ÖµÚ¶þÖ°¹¤×ÜÒ½Ôº  »ý¼«  ¿ªÕ¹  Ò½ÁÆ  ÏÂÏç  ·öÆ¶  ÐÐ¶¯  £¬  ¿´ºÃ  Å©´å  Ò½ÁÆ  ÊÐ³¡  ¡£
Èç¹û  ±»  ÊäËÍ  µ½  ²¿¶Ó  µÄ  ²»  ºÏ¸ñ  ±øÔ±  ²»  ½ÓÊÜ  ²¿¶Ó  ½ÌÓý  £¬  ½øÐÐ  ·¸×ï  »î¶¯  £¬  Ôì³É  ¶ñÁÓ  Ó°Ïì  £»  ÐÐÎª  ÈË  ¶à´Î  ½ÓËÍ  ²»  ºÏ¸ñ  ±øÔ±  »òÕß  ½ÓËÍ  ¶à  Ãû  ²»  ºÏ¸ñ  ±øÔ±  µÄ  £¬  Ôò  ÊôÓÚ  ¡°  ºó¹û  ÌØ±ð  ÑÏÖØ  ¡±  £¬  ÐÌ·¨  ¹æ¶¨  ¼ÓÖØ  Æä  ÐÌ·£  ¡£
¡°  Çé½Ú  ÑÏÖØ  ¡±  Ö÷Òª  ÊÇ  Ö¸  ±»  ÊäËÍ  µ½  ²¿¶Ó  µÄ  ²»  ºÏ¸ñ  ±øÔ±  ÔÚ  ²¿¶Ó  ²»  ½ÓÊÜ  ½ÌÓý  £¬  ÑÏÖØ  Î¥·¨  Î¥¼Í  µÈ  Çé¿ö  ¡£
µÚ  ËÄ  £¬  ÐÐÎª  ÈË  µÄ  ÐÐÎª  Çé½Ú  ÑÏÖØ  µÄ  ²Å  ¹¹³É  ·¸×ï  ¡£
ÕâÀï  µÄ  ¡°  ±øÔ±  ¡±  Ö¸  ÖÐ¹úÈËÃñ½â·Å¾ü  ºÍ  Îä×°¾¯²ì  ²¿¶Ó  µÄ  ÏÖÒÛ  ±øÔ±  £¬  ²»  °üÀ¨  ÎÄÖ°  ºÍ  ÆäËû  ÈËÔ±  ¡£
µÚ  Èý  £¬  ÐÐÎª  ÈË  ÔÚ  Õ÷±ø  ¹¤×÷  ÖÐ  £¬  ¾ßÓÐ  áßË½Îè±×  £¬  ½ÓËÍ  ²»  ºÏ¸ñ  ±øÔ±  µÄ  ÐÐÎª  ¡£
µÚ  ¶þ  £¬  ÐÐÎª  ÈË  ÓÐ  Ö÷¹Û  ¹ÊÒâ  ÐÄÀí  £¬  Èç¹û  ³öÓÚ  Ò»Ê±  Êèºö  »òÕß  ¿Í¹Û  Ô­Òò  µ¼ÖÂ  ±øÔ±  ²»  ºÏ¸ñ  £¬  ±¾  ×ï  ²»ÄÜ  ³ÉÁ¢  ¡£
Èç¹û  ¾ß±¸  ÁË  ÏÂÁÐ  Ìõ¼þ  £¬  ¼´  ¹¹³É  ½ÓËÍ  ²»  ºÏ¸ñ  ±øÔ±  ×ï  £º  µÚÒ»  £¬  ·¸×ï  Ö÷Ìå  ÊÇ  ÌØÊâ  Éí·Ý  £¬  °üÀ¨  µØ·½  ¸ºÔð  Õ÷±ø  µÄ  ÈËÔ±  ºÍ  ¾ü¶Ó  ¸ºÔð  ½Ó  ±ø  µÄ  ÈËÔ±  ¡£
ÐÌ·¨  µÚÈý°ÙÆßÊ®ËÄÌõ  ¹æ¶¨  £º  ¡°  ÔÚ  Õ÷±ø  ¹¤×÷  ÖÐ  áßË½Îè±×  £¬  ½ÓËÍ  ²»  ºÏ¸ñ  ±øÔ±  £¬  Çé½Ú  ÑÏÖØ  µÄ  £¬  ´¦  ÈýÄê  ÒÔÏÂ  ÓÐÆÚÍ½ÐÌ  »òÕß  ¾ÐÒÛ  £»  Ôì³É  ÌØ±ð  ÑÏÖØ  ºó¹û  µÄ  £¬  ´¦  ÈýÄê  ÒÔÉÏ  ÆßÄê  ÒÔÏÂ  ÓÐÆÚÍ½ÐÌ  ¡£  ¡±
Òò´Ë  £¬  ÐÞ¶©  ºó  µÄ  ÐÌ·¨  ÔÚ  µÚÆßÕÂ  ÐÂ  Ôö  ÁË  Ò»  Ìõ  ¡°  ½ÓËÍ  ²»  ºÏ¸ñ  ±øÔ±  ×ï  ¡±  ¡£
Èç¹û  ±øÔ±  ÖÊÁ¿  ²»ºÏ  ÒªÇó  £¬  ±ØÈ»  »á  ¸ø  ¹ú¼Ò  °²È«  ºÍ  ¹ú·À  ÀûÒæ  Âñ  ÏÂ  ¼«´ó  µÄ  Òþ»¼  ¡£
Õ÷¼¯  ÐÂ±ø  £¬  ÊÇ  ¼ÓÇ¿  ²¿¶Ó  ½¨Éè  ¡¢  ¹®¹Ì  ¹ú·À  µÄ  Ò»  Ïî  ÖØÒª  ¹¤×÷  ¡£
ÀÏ  Àî  Åª  ²»  Ã÷°×  £º  ÎÊÌâ  »á  ÓÐ  ÕâÃ´  ÑÏÖØ  Âð  £¿
Ò»µ©  Ôì³É  ÑÏÖØ  ºó¹û  £¬  »¹  ¿ÉÄÜ  ÊÜµ½  ÐÌÊÂ  ´¦·£  ¡£
µ«ÊÇ  £¬  ÀÏ  ÕÅ  È´Ëµ  £¬  ÀÏ  Àî  µÄ  ¶ù×Ó  ÓÐ  ¹ý  ·¸×ï  ¼ÇÂ¼  £¬  ²»  ·ûºÏ  ±øÔ±  ÒªÇó  £¬  Èç¹û  ÃÉ»ì¹ý¹Ø  £¬  ÊäËÍ  µ½  ²¿¶Ó  £¬  ¾Í  ÊÇ  Ò»ÖÖ  Î¥·¨ÐÐÎª  ¡£
ÀÏ  Àî  µÄ  ¶ù×Ó  Òò  µÁÇÔ  ±»  ¹«°²  »ú¹Ø  ¹ÜÖÆ  £¶¸öÔÂ  £¬  ÐÌ  Âú  ÊÍ·Å  ºó  £¬  ÀÏ  Àî  µ£ÐÄ  ¶ù×Ó  ÔÙ´Î  ×ßÉÏ  Ð°Â·  £¬  ±ã  ÇëÇó  ÏçÎä×°²¿  ³¤  ÀÏ  ÕÅ  °ïÃ¦  £¬  ÈÃ  ¶ù×Ó  ÈëÎé  µ½  ²¿¶Ó  ¶ÍÁ¶  ¼¸Äê  ¡£
½ÓËÍ  ²»  ºÏ¸ñ  ±øÔ±  ¹¹³É  ·¸×ï  £¨  ÊÂ  ÖÐ  ÓÐ  ·¨  £©
ËÄ  ¡¢  ±¾  ×ï  µÄ  Ö÷Ìå  Îª  ÌØÊâ  Ö÷Ìå  £¬  ÐÐÎª  ÈË  ±ØÐë  ÊÇ  ¹úÓÐ  ¹«Ë¾  ¡¢  ÆóÒµ  ¡¢  ÊÂÒµµ¥Î»  µÄ  ¹¤×÷ÈËÔ±  ¡£
Èý  ¡¢  ÐÐÎª  ÈË  ÔÚ  Ö÷¹Û  ·½Ãæ  ±íÏÖ  Îª  ¹ÊÒâ  £¬  ¼´  Ã÷Öª  ×Ô¼º  µÄ  ÐÐÎª  »á  ¸ø  ±¾  µ¥Î»  Ôì³É  ÖØ´ó  ËðÊ§  £¬  ÈÔ  Ï£Íû  »òÕß  ·ÅÈÎ  Õâ  Ò»  Î£º¦  ½á¹û  µÄ  ·¢Éú  ¡£
¶þ  ¡¢  ÔÚ  ¿Í¹Û  ·½Ãæ  ±íÏÖ  Îª  ÐÐÎª  ÈË  ÀûÓÃ  Ö°Îñ  ÉÏ  µÄ  ±ãÀû  £¬  ½«  ±¾  µ¥Î»  µÄ  Ó¯Àû  ÒµÎñ  £¨  Êµ¼ù  ÖÐ  °üÀ¨  µ¥Î»  ÓÐ  ¿ÉÄÜ  »ñÈ¡  ÀûÈó  µÄ  Ö÷¹Ü  ÒµÎñ  ¡¢  ¸¨  Óª  ÒµÎñ  ¡¢  ÁªÓª  ÒµÎñ  £©  ½»  ÓÉ  ×Ô¼º  µÄ  Ç×ÓÑ  ½øÐÐ  ¾­Óª  £¬  »ò  ÒÔ  Ã÷ÏÔ  ¸ßÓÚ  ÊÐ³¡  ¼Û  µÄ  ¼Û¸ñ  £¨  ¼´  ÉÌÆ·  µÄ  ¼Û¸ñ  Ë®Æ½  ³¬¹ý  Í¬Ò»  µØÇø  ¡¢  Í¬Ò»  ÆÚ¼ä  ¡¢  Í¬Ò»  µµ´Î  ¡¢  Í¬ÖÖ  ÉÌÆ·  µÄ  ÊÐ³¡  Æ½¾ù  ¼Û¸ñ  µÄ  ºÏÀí  ·ù¶È  £»  »òÕß  ÉÌÆ·  µÄ  ²î¼Û  ÂÊ  ¡¢  ÀûÈóÂÊ  ³¬¹ý  Í¬Ò»  µØÇø  ¡¢  Í¬Ò»  ÆÚ¼ä  ¡¢  Í¬Ò»  µµ´Î  ¡¢  Í¬Ò»  ÉÌÆ·  µÄ  Æ½¾ù  ÀûÈóÂÊ  µÄ  ºÏÀí  ·ù¶È  £©  Ïò  ×Ô¼º  µÄ  Ç×ÓÑ  ¾­Óª  ¹ÜÀí  µÄ  µ¥Î»  ²É¹º  ÉÌÆ·  £¬  »òÕß  ÒÔ  Ã÷ÏÔ  µÍÓÚ  ÊÐ³¡  ¼Û  µÄ  ¼Û¸ñ  Ïò  ×Ô¼º  µÄ  Ç×ÓÑ  ¾­Óª  ¹ÜÀí  µÄ  µ¥Î»  ÏúÊÛ  ÉÌÆ·  £¬  »òÕß  Ïò  ×Ô¼º  µÄ  Ç×ÓÑ  ¾­Óª  ¹ÜÀí  µÄ  µ¥Î»  ²É¹º  ²»  ºÏ¸ñ  ÉÌÆ·  ¡£
¸ù¾Ý  ÎÒ¹ú  ÐÌ·¨  µÚÒ»°ÙÁùÊ®ÁùÌõ  ¹æ¶¨  £¬  ±¾  ×ï  ¾ßÓÐ  ÒÔÏÂ  ÌØÕ÷  £º  Ò»  ¡¢  Ëù  ÇÖ·¸  µÄ  ¿ÍÌå  ÊÇ  ¹ú¼ÒÀûÒæ  ¡£
Îª  Ç×ÓÑ  ·Ç·¨  Ä²Àû  ×ï  ÊÇ  ÎÒ¹ú  ÐÂ  ÐÌ·¨  ¹æ¶¨  µÄ  Ò»  Ïî  ÐÂ  ×ïÃû  ¡£
°¸·¢  ºó  £¬  Íõ  Ä³  ±»  ÒÀ·¨  ´þ²¶  £¬  ¼ì²ì  »ú¹Ø  Ïò  ·¨Ôº  ÆðËß  ºó  £¬  ·¨Ôº  ¾­  ÉóÀí  ÈÏÎª  Íõ  Ä³  µÄ  ÐÐÎª  ÒÑ  ¹¹³É  Îª  Ç×ÓÑ  ·Ç·¨  Ä²Àû  ×ï  £¬  ÒÀ·¨  ÅÐ´¦  Íõ  Ä³  ÓÐÆÚÍ½ÐÌ  £¶¸öÔÂ  £¬  ·£½ð  £±ÍòÔª  ¡£
£±£¹£¹£·Äê£±£²ÔÂ  £¬  Íõ  Ä³  ÓÖ  ÒÔ  Ã÷ÏÔ  ¸ßÓÚ  ÊÐ³¡  ¼Û  µÄ  ¼Û¸ñ  £¬  ´Ó  Àî  Ä³  ¾­Óª  µÄ  ÉÌµê  ¹ºÂò  ÁË  Ò»Åú  »úµç  ²úÆ·  £¬  ¸ø  ¹«Ë¾  Ôì³É  ÁË  £µÍò¶àÔª  µÄ  ¾­¼Ã  ËðÊ§  ¡£
£±£¹£¹£·Äê£±£±ÔÂ  £¬  Íõ  Ä³  ÔÚ  ÆÞ×Ó  µÄ  Ò»ÔÙ  ÒªÇó  ÏÂ  £¬  ½«  ±¾  ¹«Ë¾  Ò»  Ïî  ÓÐ  ½Ï´ó  Ó¯Àû  µÄ  ²Êµç  ºÍ  µç±ùÏä  ÏúÊÛ  ÒµÎñ  °µÖÐ  ½»¸ø  ÁË  Àî  Ä³  ¾­Óª  £¬  ÖÂÊ¹  Íõ  Ä³  ËùÔÚ  ¹«Ë¾  ËðÊ§  £·Íò¶àÔª  ¡£
Ò»¼Ò  ¹úÓÐ  ¹«Ë¾  ¾­Àí  Íõ  Ä³  µÄ  ÄÚµÜ  Àî  Ä³  ¿ª  ÁË  Ò»¼Ò  ÉÌµê  £¬  ¾­Óª  ¼Òµç  ÏúÊÛ  ÒµÎñ  ¡£
²»µÃ  Îª  Ç×ÓÑ  ·Ç·¨  Ä²Àû  £¨  ÊÂ  ÖÐ  ÓÐ  ·¨  £©
µç»°  £º  £¨£°£±£°£©£¶£³£´£·£°£¸£µ£²  
±±¾©º£¾üÂÛÖ¤ÑÐ¾¿ÖÐÐÄÃÅÕï²¿ñ²ðï¿Æ  Ö÷ÈÎ  ÁõÁÕ  
´óÁ¿  ÁÙ´²  Êµ¼ù  ·¢ÏÖ  £¬  ¾­  ÖÎÁÆ  ºó  ²¡Çé  ÎÈ¶¨  ¿ØÖÆ  ÔÚ  £³Äê  ÒÔÉÏ  µÄ  »¼Õß  £¬  »³ÔÐ  ºó  ·¢×÷  ÂÊ  ²»»á  Ôö¼Ó  £¬  µ«  »³ÔÐ  ÆÚ¼ä  ÈÔ  Ó¦  ¹®¹Ì  ÖÎÁÆ  £¬  ×îºÃ  ²ÉÓÃ  ÖÐÒ©  ÖÆ¼Á  £¬  ÕâÑù  ¿ÉÒÔ  »ù±¾  ±ÜÃâ  Ò©Îï  ¶Ô  Ì¥¶ù  µÄ  Ó°Ïì  ¡£
Èô  Ö»ÓÐ  Ò»·½  »¼ÓÐ  ñ²ðï  £¬  ÒÅ´«  ¸ÅÂÊ  ÔÚ  £µ£¥  ÒÔÏÂ  £¬  Èô  Ë«·½  ¾ù  Îª  ñ²ðï  »¼Õß  £¬  Ôò  ºó´ú  ·¢²¡ÂÊ  ¿É  ¸ß  ´ï  £²£°£¥  ¡£
ñ²ðï  »¼Õß  µÄ  ºó´ú  ÒÅ´«  ¸Ã  ²¡  µÄ  ¸ÅÂÊ  ÊÓ  ¸¸Ä¸  Ë«·½  µÄ  Çé¿ö  ¶ø  ¶¨  ¡£
Ò©Îï  ¾ßÓÐ  »¯Ìµ  Õò  ¾ª  ¡¢  ÏûÊ³  ìî  ÓÙ  ¡¢  Ï¢  ·ç  ÐÐ  Æø  ¡¢  °²Éñ  ¿ªÇÏ  µÄ  ¹¦Ð§  £¬  ²¢  µ÷½Ú  ÈËÌå  »úÄÜ  ×´Ì¬  £¬  Ô¶ÆÚ  ÁÆÐ§  ¹®¹Ì  £¬  ´ó²¿·Ö  ñ²ðï  »¼Õß  ÄÜ¹»  ÖÎÓú  £¬  ¶øÇÒ  Ô¤ºó  ½ÏºÃ  ¡£
ÖÐÒ½  ×¨¼Ò  ÒÑ  ÑÐÖÆ  ³ö  ÏµÁÐ  ÖÆ¼Á  £¬  ·Ö±ð  Õë¶Ô  ²»Í¬  ÀàÐÍ  ½øÐÐ  ÖÎÁÆ  ¡£
¸÷  ÐÍ  ÔÚ  ¾ßÓÐ  ¹²ÐÔ  µÄ  »ù´¡  ÉÏ  £¬  ²»ÂÛ  ÊÇ  ³ÉÒò  »¹ÊÇ  ·¢×÷  Çé¿ö  £¬  ¶¼  ´æÔÚ  Ðí¶à  ²»Í¬  Ö®  ´¦  ¡£
ñ²ðï  ÔÚ  ÖÐÒ½Ñ§  ÉÏ  µÄ  ÁÙ´²  ·Ö  ÐÍ  °üÀ¨  £¶  ÐÍ  £º  ¸Î  ·ç  Ìµ  ×Ç  ÐÍ  £¬  ¸Î»ð  Ð®  Ìµ  ÐÍ  £¬  ¸Î  Éö  ÒõÐé  ÐÍ  £¬  Æ¢Î¸  ÐéÈõ  ÐÍ  £¬  ÆøÐé  Ñª  ÓÙ  ÐÍ  ºÍ  ÄÒ³æ  ÄÚ  ÈÅ  ÐÍ  ¡£
ñ²ðï  ²¡ÈË  ²»  ·¢×÷  Ê±  ÐÎ  Èç  ³£ÈË  £¬  ·¢×÷  Ê±  ²»  ·Ö  ³¡ºÏ  ¡¢  ²»  ·Ö  Ê±¼ä  ¡¢  ²»  ·Ö  µØµã  £¬  ÇÒ  ´øÓÐ  ×Ô²Ð  Ç÷Ïò  £¬  ÍùÍù  ¸ø  »¼Õß  ±¾ÈË  ´øÀ´  ÉúÃü  Î£ÏÕ  £¬  ¸ø  ¼ÒÍ¥  ºÍ  Éç»á  Ò²  ÔöÌí  ÁË  ³ÁÖØ  µÄ  ¸ºµ£  ¡£
¸÷¼¶  Áìµ¼¸É²¿  Òª  ÐØ»³  ¸Ä¸ï  ¡¢  ·¢Õ¹  ºÍ  ÎÈ¶¨  µÄ  ´ó¾Ö  £¬  ·¢Ñï  ¼è¿à·Ü¶·  µÄ  ÓÅÁ¼  ×÷·ç  £¬  Ê±¿Ì  ÒÔ  ¡°  ÏÈÌìÏÂÖ®ÓÇ¶øÓÇ  £¬  ºóÌìÏÂÖ®ÀÖ¶øÀÖ  ¡±  ×ÔÀø  £»  Å¬Á¦  Ñ§Ï°  £¬  ²»¶Ï  ¸ÄÔì  Ö÷¹Û  ÊÀ½ç  £¬  Ê÷Á¢  ¹²²úµ³Ô±  Ó¦ÓÐ  µÄ  ¿à  ÀÖ  ¹Û  £»  ¼á³Ö  ÇÚ¼ó  °ì  Ò»ÇÐ  ÊÂÇé  £¬  ×ö  ¼è¿à  ´´Òµ  ¡¢  Á®½à·î¹«  µÄ  ±íÂÊ  £¬  ´øÁì  ÈºÖÚ  Í¬  ¸¯°Ü  ÏÖÏó  ×÷  ¶·Õù  ¡£
ÎÒÃÇ  ÏÖÔÚ  »¹  ´¦ÓÚ  Éç»áÖ÷Òå³õ¼¶½×¶Î  £¬  Éú²úÁ¦  »¹  ²»¹»  ·¢´ï  £¬  »¹ÓÐ  ÄÇÃ´  ¶à  ÎÂ±¥  ÄÑ  ¼Ã  µÄ  Æ¶À§  Å©Ãñ  £¬  ÄÇÃ´  ¶à  Éú»î  ÃæÁÙ  À§ÄÑ  µÄ  ³ÇÕò  Ö°¹¤  £¬  ÎÒÃÇ  Ã»ÓÐ  ÈÎºÎ  ÀíÓÉ  ¶ªµô  ¼è¿à·Ü¶·  ×÷·ç  £¬  È¥  ³ÔºÈÍæÀÖ  £¬  »Ó»ô  ÀË·Ñ  ¡£
¶Ô  ÕâÖÖ  ·çÆø  Èç¹û  ÈÎ  Æä  ÂûÑÓ  £¬  Ëü  ¾Í  »á  ÑÏÖØ  ¸¯Ê´  µ³  µÄ  ¼¡Ìå  ¡£
ÓÐµÄ  ¾­  ²»×¡  ÊÐ³¡¾­¼Ã  µÄ  ¿¼Ñé  £¬  ¸ã  È¨  Ç®  ½»Ò×  £¬  ÒÔÈ¨Ä±Ë½  £¬  Ì°ÔßÍ÷·¨  £¬  ×ßÏò  ¶éÂä  ¡£
ÓÐµÄ  ×·Çó  ³ÔºÈÍæÀÖ  £¬  ³Á×í  ÓÚ  µÆºì¾ÆÂÌ  £¬  í§Òâ  »Ó»ô  ÀË·Ñ  £¬  °Ñ  µ³Ô±  ¸É²¿  µÄ  ÔðÈÎ  ºÍ  ÐÎÏó  Í³Í³  Íü  ¹â  ÁË  ¡£
ÓÐµÄ  ¸ã  ÂÖÁ÷  ³ö¹ú  £¬  ±äÏà  ¹«¿î  ÂÃÓÎ  ¡£
ÓÐµÄ  ²»¹Ë  ÈýÁîÎåÉê  £¬  Î¥¹æ  Åä±¸  Ð¡Æû³µ  ºÍ  ÒÆ¶¯µç»°  ¡£
ÓÐµÄ  ¶à  Õ¼  ×¡·¿  £¬  ³¬  ±ê×¼  ×°ÐÞ  ×¡·¿  ¡£
Ò»Ð©  ¸É²¿  °ìÊÂ  ½²ÅÅ³¡  £¬  ±È  À«Æø  £»  ½²  ÏíÊÜ  £¬  ±È  Ïû·Ñ  £»  ½²  Ìõ¼þ  £¬  ±È  ´ýÓö  ¡£
±ØÐë  Ö¸³ö  µÄ  ÊÇ  £¬  ÏÖÔÚ  ÉÝ³Þ  ÀË·Ñ  Ö®  ·ç  ºÜ  Éõ  £¬  ÒÔÈ¨Ä±Ë½  ¾Ã  ½û  ²»Ö¹  £¬  ÑÏÖØ  µØ  Ëðº¦  µ³  µÄ  ÐÎÏó  £¬  Ó°Ïì  µ³  µÄ  ÊÂÒµ  ¡£
ÔÚ  ¸Ä¸ï¿ª·Å  µÄ  ÐÂÊ±ÆÚ  £¬  ¼è¿à·Ü¶·  ÈÔ  ÌåÏÖ  ×Å  Ê±´ú  ¾«Éñ  £¬  ¾ßÓÐ  Ê±´ú  ¼ÛÖµ  £¬  Òª  ´óÁ¦  Ìá³«  ºÍ  ·¢Ñï  ¡£
ËäÈ»  ÏÖÔÚ  ¾­¼Ã  ºÍ  Éç»á  ·¢Õ¹  ÁË  £¬  ¸÷  ·½Ãæ  Ìõ¼þ  ºÃ  ÆðÀ´  ÁË  £¬  µ«  ¼è¿à·Ü¶·  µÄ  ´«Í³  ²»ÄÜ  ¶ª  ¡£
¡°  ³É  ÓÉ  ½Ú¼ó  °Ü  ÓÉ  ÉÝ  ¡±  £¬  ÕâÊÇ  ¹ÅÑµ  ¡£
ÎÒÃÇ  µ³  ÄÜ  ÔÚ  ¼«Æä  ¼èÄÑ  À§¿à  µÄ  Ìõ¼þ  ÏÂ  ´øÁì  ¹ã´ó  ÈËÃñ  ¶áÈ¡  Ê¤Àû  £¬  ¿¿  µÄ  ¾Í  ÊÇ  ¼è¿à·Ü¶·  ¡£
¼á³Ö  ¼è¿à·Ü¶·  ¡¢  ¿Ë¼º  ×ÔÂÉ  £¬  ·´¶Ô  ÉÝ³Þ  ÀË·Ñ  ¡¢  ÒÔÈ¨Ä±Ë½  ¡£
»ú¹¹  ±ØÐë  ¸Ä¸ï  £¬  µ«  ¹¤×÷  ²»ÄÜ  Í£°Ú  £¬  ×÷·ç  ²»ÄÜ  ËÉÐ¸  £¬  ²»ÄÜ  ÏÖÔÚ  ¾Í  ¿ªÊ¼  µÈ  ¡¢  ¿´  ¡¢  »ì  £¬  ¸ü  ²»  ÔÊÐí  Í»»÷  »¨Ç®  ¡¢  ·Ö  Îï  ¡¢  Ìá  ¸É²¿  ¡£
ÓÈÆäÊÇ  ÔÚ  ÃæÁÙ  Õþ¸®  »ú¹¹¸Ä¸ï  µÄ  Çé¿ö  ÏÂ  £¬  µ³Ô±  ¸É²¿  Îñ±Ø  ±£³Ö  Ó¦ÓÐ  µÄ  ¸ºÔð  Ì¬¶È  ºÍ  ¾´Òµ  ¾«Éñ  ¡£
Òª  ¸ºÔð  ¡¢  ¾´Òµ  £¬  ¾Í  ±ØÐë  ½â·Å  Ë¼Ïë  £¬  Õñ·Ü  ¾«Éñ  £¬  ÔÚ  ÍÆ½ø  ¸Ä¸ï  ºÍ  ½¨Éè  ÖÐ  ´óµ¨  Ì½Ë÷  £¬  ÓÂÓÚ  ´´ÐÂ  £»  ±ØÐë  ·¢Ñï  ÎÞË½ÎÞÎ·  µÄ  ¾«Éñ  £¬  ¸ÒÓÚ  ´¥¼°  Ã¬¶Ü  £¬  ¸ÒÓÚ  Ãæ¶Ô  À§ÄÑ  ºÍ  ÎÊÌâ  £¬  ¸ÒÓÚ  ÅúÆÀ  ºÍ  ×ÔÎÒÅúÆÀ  £¬  ¸ÒÓÚ  µÃ×ïÈË  ¡£
ËùÒÔ  £¬  ¹ã´ó  µ³Ô±  ¸É²¿  Òª  ´øÍ·  Ê÷Á¢  Æð  Ô¶´ó  µÄ  ÀíÏë  ÐÅÄî  ºÍ  ÕýÈ·  µÄ  ÊÀ½ç¹Û  ¡¢  ÈËÉú¹Û  ¡¢  ¼ÛÖµ¹Û  £¬  °Ñ  ¾¡Ôð  ¾´Òµ  ×÷Îª  ÊµÏÖ  ×Ô¼º  ÈËÉú  ÀíÏë  µÄ  ¸ù±¾  Í¾¾¶  ¡£
ÄÜ²»ÄÜ  ¸ºÔð  ¡¢  ¾´Òµ  £¬  Ëµµ½µ×  »¹ÊÇ  ¿´  ÓÐÃ»ÓÐ  ¼á¶¨  µÄ  ÀíÏë  ÐÅÄî  ¡£
ÔÚ¸Ú  ²»  ¸ºÔð  ¡¢  ²»  ¾´Òµ  £¬  ¾Í  ¸ù±¾  Ì¸  ²»  µ½  ºÃ  ÐÎÏó  ¡£
ÎÒÃÇ  ×Ü  ½²  µ³  µÄ  ¸É²¿  Òª  ÓÐ  ºÃ  µÄ  ÐÎÏó  £¬  ËÜÔì  ºÃ  ÐÎÏó  ¾Í  Ó¦¸Ã  ´Ó  ¸ºÔð  ¡¢  ¾´Òµ  ¿ªÊ¼  ¡£
ÕâÑù  ¶Ô´ý  ×Ô¼º  µÄ  ¸ÚÎ»  Ö°Ôð  £¬  ÊµÔÚ  ÊÇ  À¢  ¶Ô  ÊÂÒµ  £¬  À¢  ¶Ô  ¹ã´óÈºÖÚ  ¡£
ÔÚ  Ò»Ð©  ÈË  µ±ÖÐ  £¬  ·îÐÐ  µÄ  ÊÇ  ²»  ½²  Ô­Ôò  µÄ  ¡°  Îª  ¹Ù  Ö®  µÀ  ¡±  £¬  ÍùÍù  ÊÇ  Åöµ½  À§ÄÑ  ÈÆ  ×Å  ×ß  £¬  Óöµ½  Ã¬¶Ü  ¾Í  ÉÏ½»  £¬  µ±  Ó¹  ¹Ù  ¡¢  µ±  Ì«Æ½¹Ù  ¡£
Ö®ËùÒÔ  ³öÏÖ  ÕâÖÖ  Çé¿ö  £¬  ¸ù±¾  µÄ  ÊÇ  ÀíÏë  ÐÅÄî  ³ö  ÁË  ÎÊÌâ  £¬  ÊÀ½ç¹Û  ¡¢  ÈËÉú¹Û  ¡¢  ¼ÛÖµ¹Û  Å¤Çú  ¡£
Ò»Ð©  ¸É²¿  ¾«Éñ  Î®ÃÒ²»Õñ  £¬  ²»  ×¢ÖØ  µ÷²éÑÐ¾¿  £¬  ÐØ  ÎÞ  Á¼  Ä±  £¬  ÊÖ  ÎÞ  Á¼²ß  £¬  ¹¤×÷  ÍÆ  ×Å  ¸É  £¬  ¸É  ×Å  ¿´  £¬  ²»  Çó  ÓÐ¹¦  £¬  µ«  Çó  ÎÞ  ¹ý  £¬  ±¥Ê³ÖÕÈÕ  £¬  ¹¶  ¶È  ´ºÇï  ¡£
»¼µÃ»¼Ê§  £¬  ¾Í  ÊÇ  ²»  ¿¼ÂÇ  ÊÂÒµ  µÃÊ§  ¡£
ÏÖÔÚ  È·  ÓÐ  Ïàµ±  Ò»²¿·Ö  ¸É²¿  ´æÔÚ  ×Å  ²»  ¸ºÔð  ¡¢  ²»  ¾´Òµ  µÄ  ÇãÏò  £º  Ò»Ð©  ¸É²¿  ÓÐ  À§ÄÑ  µÄ  ¹¤×÷  ²»  ¸É  £¬  ÓÐ  ·çÏÕ  µÄ  ¹¤×÷  ²»  ¸É  £¬  µÃ×ïÈË  µÄ  ÊÂ  ²»  ¸É  £¬  ³Ô¿à  µÄ  ÊÂ  ²»  ¸É  £¬  ÉõÖÁ  Ã»ÓÐ  ¸öÈË  ºÃ´¦  µÄ  ÊÂ  ²»  ¸É  ¡£
´óµ¨  ¸ºÔð  £¬  ÇÚÃã  ¾´Òµ  £¬  ÕâÊÇ  ¸÷¼¶  ¸É²¿  ¸ÚÎ»  Ö°Ôð  µÄ  ÄÚÔÚ  ÒªÇó  ¡£
Ïà·´  £¬  ¾Í  »á  ¹¤×÷  ÖÍºó  £¬  ÉõÖÁ  »á  ´øÀ´  ÑÏÖØ  ÎÊÌâ  £¬  Ôì³É  ÑÏÖØ  ËðÊ§  ¡£
Êµ¼ù  ±íÃ÷  £¬  ÄÄ¸ö  µØ·½  ºÍ  µ¥Î»  µÄ  Áìµ¼¸É²¿  ÄÜ¹»  ´óµ¨  ¸ºÔð  £¬  ÇÚÃã  ¾´Òµ  £¬  ÄÄ¸ö  µØ·½  ºÍ  µ¥Î»  µÄ  ¹¤×÷  ¾Í  ÓÐ  ³É¼¨  ¡¢  ÓÐ  ·¢Õ¹  ¡£
¼á³Ö  ´óµ¨  ¸ºÔð  ¡¢  ÇÚÃã  ¾´Òµ  £¬  ·´¶Ô  ÍÆÚÃ  ³¶Æ¤  ¡¢  ·óÑÜÈûÔð  ¡£
Í¬Ê±  £¬  »¹  ±ØÐë  »ý¼«  Ì½Ë÷  ÊÊÓ¦  ÊÐ³¡¾­¼Ã  ·¢Õ¹  ÒªÇó  µÄ  ÐÂ  µÄ  ¹¤×÷  ·½·¨  ºÍ  Í¾¾¶  £¬  Ìá¸ß  ×¥  ÂäÊµ  µÄ  ³ÉÐ§  ºÍ  Ë®Æ½  £¬  ²»¶Ï  µØ  ÔÚ  ÂäÊµ  ÖÐ  ´Ù½ø  ·¢Õ¹  ¡£
ÎÒÃÇ  ±ØÐë  ÔÚ  ¸÷¼¶  »ú¹Ø  ÖÐ  ´óÁ¦  ³«µ¼  Õæ  ×¥  Êµ¸É  Çó  ÊµÐ§  µÄ  Á¼ºÃ  ·çÆø  £¬  ÌØ±ðÊÇ  ¸÷¼¶  Áìµ¼°à×Ó  µÄ  °à³¤  Òª  ÔÚ  ½²Çó  ÊµÐ§  ÉÏ  ÒÔÉí×÷Ôò  £¬  ÒÔ  Éí  Ê¾·¶  £»  ±ØÐë  ¼ÓÇ¿  Ñ§Ï°  £¬  Ìá¸ß  ËØÖÊ  £¬  ÔöÇ¿  Õæ  ×¥  Êµ¸É  µÄ  ÒâÊ¶  ºÍ  ÄÜÁ¦  £¬  Ñø³É  ÔúÊµ  ÉîÈë  ºÍ  Æ´²«  ½øÈ¡  µÄ  ¹¤×÷  ×÷·ç  ¡£
ÏÖÔÚ  µ³  ºÍ  ¹ú¼Ò  ÔÚ  ¸Ä¸ï  ºÍ  ½¨Éè  ÉÏ  µÄ  Ë¼Â·  Óë  ÒªÇó  ÊÇ  Ã÷È·  µÄ  £¬  ¹Ø¼ü  ÊÇ  ÄÜ·ñ  ½áºÏÊµ¼Ê  ×¥ºÃ  ÂäÊµ  ¡£
ÎÒÃÇ  Ëù  Ëµ  µÄ  Çó  ÊµÐ§  £¬  ¾Í  ÊÇ  ÔÚ  ¾ö²ß  Ë¼Â·  ÉÏ  Òª  Êµ  £¬  °ÑÎÕ  È«¾Ö  £¬  ´Ó  ÈËÃñÈºÖÚ  µÄ  ¸ù±¾  ÀûÒæ  ºÍ  Êµ¼Ê  ¿ÉÄÜ  ³ö·¢  £¬  ¿ÆÑ§  ¾ö²ß  £¬  Ê¹  ¹¤×÷  ÂäÊµ  ¾ßÓÐ  ³ä·Ö  µÄ  ÏÈ¾öÌõ¼þ  £»  ÔÚ  ´ëÊ©  ÉÏ  Òª  Êµ  £¬  ¾«ÐÄ  ×éÖ¯  £¬  Ê¹  ¹¤×÷  ÂäÊµ  ÓÐ  ÍêÉÆ  µÄ  ±£Ö¤  ÊÖ¶Î  £»  ÔÚ  Ð§¹û  ÉÏ  Òª  Êµ  £¬  ÆÀ¼Û  ¹¤×÷  µÄ  ÓÅÁÓ  £¬  ¸ù±¾  µÄ  Òª  ¿´  Æä  Ëù  ¸É  µÄ  ÊÂ  ¶Ô  ¾­¼Ã  ºÍ  Éç»á  ·¢Õ¹  ÓÐÃ»ÓÐ  ´Ù½ø  £¬  ¶Ô  ÈËÃñÈºÖÚ  ÓÐÃ»ÓÐ  Êµ»Ý  £¬  Ê¹  ¸É²¿  ×¥  ÂäÊµ  ÓÐ  Ç¿´ó  µÄ  ¶¯Á¦  ºÍ  Ô¼Êø  ¡£
ÕâÖÖ  Çé¿ö  Èç¹û  ²»  ³¹µ×  ¸Ä±ä  £¬  ÎÒÃÇ  µÄ  ÈÎºÎ  ÉèÏë  ºÍ  Ä¿±ê  ¶¼  ½«  ÊÇ  Ò»  ¾ä  ¿Õ»°  ¡¢  Ò»Ö½¿ÕÎÄ  ¡£
²»¿É  ·ñÈÏ  £¬  ÏÖÔÚ  ÓÐÐ©  ¸É²¿  ²»Ïë  Çó  ÊµÐ§  £¬  ²»»á  Çó  ÊµÐ§  £º  ×÷·ç  Ð¸µ¡  £¬  ¹¤×÷  Ïë  ²»  Ï¸  £¬  ×¥  ²»  Êµ  £¬  ¿´  µÄ  ¶à  £¬  ¸É  µÄ  ÉÙ  £¬  ²¿Êð  µÄ  ¶à  £¬  ÂäÊµ  µÄ  ÉÙ  £»  ·½·¨  ³Â¾É  £¬  Âú×ã  ÓÚ  ¿ª»á  ¡¢  ·¢  ÎÄ¼þ  £¬  ²»  ²é  ÊµÇé  £¬  ²»  Çó  ÊµÐ§  £»  ¹¤×÷  Í¶Èë  ¶à  ¡¢  ²ú³ö  ÉÙ  £¬  Ð§ÂÊ  µÍ  ¡¢  ÖÊÁ¿  ²î  £¬  ÖÂÊ¹  ÕýÈ·  µÄ  ¹¤×÷  Ë¼Â·  £¬  ¹á³¹  ²»  µ½  »ù²ã  £¬  ºÜ¶à  ºÜ  ºÃ  µÄ  ¾ö²ß  ºÍ  ´ëÊ©  £¬  ÂäÊµ  ²»  ÁË  ¡¢  ÂäÊµ  ²»ºÃ  ¡£
¿¼²ì  Ò»¸ö  µ³Ô±  ¸É²¿  Ë¼Ïë·½·¨  ¶Ô  ²»¶ÔÍ·  ¡¢  µ³ÐÔ  ¹ÛÄî  Ç¿  ²»  Ç¿  £¬  ¹Ø¼ü  ¿´  Ëû  Îª  ÈºÖÚ  ¸É  ²»  ¸ÉÊÂ  £¬  ¸É  Ã»  ¸É  ³É  ÊÂ  ¡£
ÖÐ¹ú¹²²úµ³  ÊÇ  Ö´Õþµ³  £¬  ±ØÐë  °Ñ  ÍÆ¶¯  ¾­¼Ã  ºÍ  Éç»á  ·¢Õ¹  £¬  Ìá¸ß  ÈËÃñ  Éú»îË®Æ½  ×÷Îª  ×Ô¼º  ÉñÊ¥  µÄ  Ö°Ôð  ¡£
Ö»ÓÐ  ¸É  ³ö  ÊµÊÂ  £¬  ÇóµÃ  ÊµÐ§  £¬  Éç»á  µÄ  ÎïÖÊ  Éú²ú  ºÍ  ¾«Éñ  Éú²ú  ²Å  »á  ²»¶Ï  ÏòÇ°  ·¢Õ¹  ¡£
ÎÒÃÇ  Ëù  ´¦  µÄ  Ê±´ú  ÊÇ  ¸Ä¸ï  ºÍ  ·¢Õ¹  µÄ  Ê±´ú  £¬  Í¬Ê±  Ò²ÊÇ  ³çÉÐ  Êµ¸É  ¾«Éñ  ¡¢  ºô»½  Êµ¸É  ×÷·ç  µÄ  Ê±´ú  ¡£
Ö»ÓÐ  Õæ  ×¥  Êµ¸É  Çó  ÊµÐ§  £¬  ²Å  ÄÜ  Ó®µÃ  ×éÖ¯  ÈÏ¿É  ¡¢  ÈºÖÚ  ÂúÒâ  ¡£
ÊµÏÖ  ¿çÊÀ¼Í  µÄ  ·¢Õ¹  Ä¿±ê  £¬  ½â¾ö  ºÃ  µ±Ç°  ¸Ä¸ï  ºÍ  ½¨Éè  ÖÐ  µÄ  ÄÑµã  ÎÊÌâ  £¬  ×î  ¸ù±¾  µÄ  Í¾¾¶  ¾Í  ÊÇ  Õæ  ×¥  Êµ¸É  £¬  ×î  ÀÏÊµ  µÄ  °ì·¨  ¾Í  ÊÇ  Ò»¼þ  Ò»¼þ  µØ  ×¥  £¬  ×¥  Ò»¼þ  ³É  Ò»¼þ  ¡£
¼á³Ö  Õæ  ×¥  Êµ¸É  ¡¢  ×¢ÖØ  ÊµÐ§  £¬  ·´¶Ô  ¸ã  ÐÎÊ½Ö÷Òå  ¡¢  ×ö  ±íÃæÎÄÕÂ  ¡£
¶Ô  ÄÇÐ©  Íæ  °ÑÏ·  ¡¢  Ë£  Ðé  ÕÐ  £¬  Îª  Ä±  Ë½Àû  ÆÛÆ­  ×éÖ¯  ºÍ  ÈºÖÚ  µÄ  ÈË  Òª  ¼á¾ö  ´¦Àí  ¡£
µ³×éÖ¯  Òª  ÆìÖÄÏÊÃ÷  µØ  Îª  ÖÒ³Ï  ÀÏÊµ  ¡¢  ±íÀïÈçÒ»  µÄ  ¸É²¿  ³ÅÑü  £¬  ·öÕýìîÐ°  £¬  Ê÷Á¢  ÐÂ·ç  ¡£
Ãæ¶Ô  ÏÖÊµ  Éú»î  ÖÐ  ³öÏÖ  µÄ  Ðí¶à  ÐÂ  µÄ  ¸´ÔÓ  Çé¿ö  £¬  ¸ü¼Ó  ÐèÒª  Ã¿  Ò»  Ãû  µ³Ô±  ¸É²¿  ¶¼  ÄÜ  ×Ô¾õ  µØ  Ëµ  ÀÏÊµ  »°  ¡¢  °ì  ÀÏÊµ  ÊÂ  ¡¢  ×ö  ÀÏÊµ  ÈË  ¡£
Ëµ  ¼Ù»°  ÎÞ·¨  È¡µÃ  Õæ  ³É¹û  £¬  ²»  ÖÒ³Ï  ÀÏÊµ  £¬  ¾Í  É¥Ê§  ÁË  ¹²²úµ³Ô±  µÄ  Æ·¸ñ  ¡£
ÌØ±ðÊÇ  ÔÚ  Ò»¸ö  µØ·½  £¬  Òª  Íê³É  ¸Ä¸ï  ºÍ  ½¨Éè  µÄ  ¹¥¼á  ÈÎÎñ  £¬  °Ñ  Ò»·½  ¾­¼Ã  ¸ã  ÉÏÈ¥  £¬  ¸ü  Òª  ÔúÔúÊµÊµ  µØ  ×¥  £¬  ÈÏÈÏÕæÕæ  µØ  ×ö  ¡£
ÏÖÔÚ  £¬  ÎÒÃÇ  ÕýÔÚ  ½øÐÐ  ½¨Éè  ÓÐ  ÖÐ¹ú  ÌØÉ«  Éç»áÖ÷Òå  µÄ  Î°´ó  Êµ¼ù  £¬  Òª  Íê³É  µ³  µÄ  Ê®Îå´ó  ºÍ  ¾Å½ìÈË´ó  Ò»´Î  »áÒé  Ëù  È·¶¨  µÄ  Õ½ÂÔ  ÈÎÎñ  £¬  ±ØÐë  ½ÅÌ¤ÊµµØ  µØ  ¹¤×÷  £¬  À´²»µÃ  °ëµã  Ðé¼Ù  ¡£
Õý  ÒòÎª  Èç´Ë  £¬  ÎÒÃÇ  ²Å  Ò»  ²½  Ò»  ²½  µØ  ¶áÈ¡  ¸ïÃü  µÄ  Ê¤Àû  ¡£
ÎÒÃÇ  µ³  ´Ó  µ®Éú  ÄÇÌì  Æð  £¬  ¾Í  ½ó»³Ì¹°×  £¬  ÖÒÊµ  µØ  Îª  ÈËÃñ´óÖÚ  Ä±  ÀûÒæ  £¬  ²»Ð¸  µØ  Îª  Ãñ×å  ½â·Å  ¡¢  Îª  ½¨Á¢  ÈËÃñ  ¹²ºÍ¹ú  ¶ø  ·Ü¶·  ¡£
ÎÒÃÇ  Ó¦¸Ã  Ê±¿Ì  ÀÎ¼Ç  £¬  ÖÒ³Ï  ÀÏÊµ  £¬  ±íÀïÈçÒ»  £¬  ÕâÊÇ  ¹²²úµ³Ô±  ×î  »ù±¾  µÄ  ÐÞÑø  ºÍ  Æ·¸ñ  ¡£
´Ë  ·ç  ²»  É²  £¬  ¾Í  »á  ÑÏÖØ  µØ  ×è°­  ÊÂÒµ  ·¢Õ¹  £¬  Ëðº¦  ÈºÖÚ  ÀûÒæ  £¬  Ó°Ïì  µ³  µÄ  ÐÎÏó  ¡£
ÕâÖÖ  Ðé  ·ç  ¡¢  ¼Ù  ·ç  £¬  Æä  Ë¼Ïë  ¶¯»ú  ÊÇ  Àû¼ºÖ÷Òå  ¡£
ÕâÐ©  ¶¼  ±íÏÖ  ³ö  ¶Ô  ×éÖ¯  ¡¢  ¶Ô  ÈºÖÚ  µÄ  ²»  ÖÒ³Ï  ÀÏÊµ  ¡£
ÓÐµÄ  ÈÈÖÔÓÚ  °¢ÚÄ·î³Ð  £¬  ´µ´µÅÄÅÄ  £¬  ÓÃ  ´ó»°  ¡¢  ¼Ù»°  ºåÆ­  Áìµ¼  ¡¢  È¡ÔÃ  Áìµ¼  £»  ÓÐµÄ  ×ì  ÉÏ  Ëµ  µÄ  ºÍ  ÐÄÀï  Ïë  µÄ  ²»  Ò»Ñù  £¬  µ±Ãæ  Ëµ  µÄ  ºÍ  ±³ºó  ½²  µÄ  ²»  Ò»Ñù  £¬  °ËÃæÁáçç  £»  ÓÐµÄ  ¿ä´ó  ³É¼¨  £¬  ÑÚ¸Ç  ÎÊÌâ  £¬  ÎÄ¹ýÊÎ·Ç  £¬  ÆÛÉÏÂ÷ÏÂ  £»  ÓÐµÄ  Ö»Ëµ²»×ö  »ò  ×ö  Ò»  Ëµ  Ê®  £¬  Ðé±¨  Êý×Ö  £¬  Î±Ôì  Õþ¼¨  ¡£
ÔÚ  ¸É²¿  ¶ÓÎé  ÖÐ  £¬  ÓÐÐ©  ÈË  ÅªÐé×÷¼Ù  £¬  ±íÀï²»Ò»  £¬  ²»  ÖÒ³Ï  ÀÏÊµ  ¡£
ÏÖÔÚ  ÎÒÃÇ  Éú»î  ÖÐ  ÂûÑÓ  ×Å  ¸÷ÖÖ¸÷Ñù  µÄ  Ðé  ·ç  ¡¢  ¼Ù  ·ç  ¡£
¼á³Ö  ÖÒ³Ï  ÀÏÊµ  ¡¢  ±íÀïÈçÒ»  £¬  ·´¶Ô  ¿ä¿äÆäÌ¸  ¡¢  ÆÛÉÏÂ÷ÏÂ  ¡£
ÌØ±ðÊÇ  Áìµ¼¸É²¿  £¬  ¸ü  Òª  ÁË½â  ÈºÖÚ  ÀäÅ¯  £¬  ¹ØÐÄ  ÈºÖÚ  ¼²¿à  £¬  ¼±  ÈºÖÚ  Ö®  Ëù  ¼±  £¬  °ì  ÈºÖÚ  Ö®  Ëù  Ðè  £¬  Ç§·½°Ù¼Æ  ¡¢  ÊµÊµÔÚÔÚ  µØ  Îª  °ÙÐÕ  °ì  ºÃÊÂ  ¡¢  °ì  ÊµÊÂ  ¡£
Òª  ÉîÈë»ù²ã  £¬  ÉîÈë  Êµ¼Ê  £¬  ÇãÌý  ÈºÖÚ  Òâ¼û  £¬  ×ß  ÈºÖÚÂ·Ïß  £¬  ×î  ¹ã·º  µØ  ´ú±í  ÈºÖÚ  ÀûÒæ  £»  Òª  ¼ÓÉî  ¶Ô  ÈºÖÚ  µÄ  ¸ÐÇé  £¬  ÄÍÐÄ  ¡¢  Ï¸ÖÂ  µØ  ×öºÃ  ÈºÖÚ  ¹¤×÷  £¬  ²»ÄÜ  ¸ã  ³¤¹ÙÒâÖ¾  ¡¢  Ç¿ÆÈ  ÃüÁî  £¬  ÑÏ·À  ¹ÙÁÅÖ÷Òå  ¡£
Òò´Ë  £¬  Ã¿  Ò»  Ãû  µ³Ô±  ¸É²¿  £¬  ¶¼  Òª  Ç¿»¯  ¹«ÆÍ  ÒâÊ¶  £¬  Ê±Ê±  ´¦´¦  ¾¡  ¹«ÆÍ  ÔðÈÎ  ¡£
×÷Îª  µ³Ô±  ¸É²¿  £¬  Ö»ÓÐ  °Ú  Õý  µ³  Óë  ÈËÃñ  ¡¢  ¹«ÆÍ  Óë  Ö÷ÈË  µÄ  ¹ØÏµ  £¬  °Ñ  ¶Ô  ÉÏ  ¸ºÔð  Óë  ¶Ô  ÏÂ  ¸ºÔð  Í³Ò»  ÆðÀ´  £¬  ÈÏÈÏÕæÕæ  ¡¢  ÔúÔúÊµÊµ  µØ  Îª  ÈËÃñÈºÖÚ  ÕÆÈ¨  °ìÊÂ  £¬  ²Å  ÄÜ  ÕæÕý  Ó®µÃ  ÈºÖÚ  µÄ  ÐÅÀµ  ºÍ  Óµ»¤  ¡£
ËùÒÔ  £¬  ¸÷¼¶  ¸É²¿  Òª  °Ñ  ÃÜÇÐ  ÁªÏµÈºÖÚ  ×÷Îª  ×Ô¼º  µÄ  ±ØÐÞ¿Î  £¬  Å¬Á¦  ÔÚ  Êµ¼ù  ÖÐ  ÔöÇ¿  ÈºÖÚ  ¹ÛÄî  ¡£
Èç¹û  ¸÷¼¶  ¸É²¿  µÄ  ÈºÖÚ  ¹ÛÄî  µ­±¡  £¬  ²»Ïë  ×ö  ¹«ÆÍ  £¬  ²»»á  ×ö  ¹«ÆÍ  £¬  µ³  µÄ  ÊÂÒµ  ¾Í  »á  ÊÜµ½  Ëðº¦  ¡£
ÏÖÔÚ  £¬  ¸Ä¸ï  ºÍ  ½¨Éè  µÄ  ÈÎÎñ  Òì³£  ¼è¾Þ  £¬  ÎÒÃÇ  ±È  ÒÔÍù  ÈÎºÎ  Ê±ºò  ¶¼  ¸ü¼Ó  ÐèÒª  ÈËÃñÈºÖÚ  µÄ  Àí½â  ¡¢  Ö§³Ö  ºÍ  ²ÎÓë  ¡£
ÔÚ  ÎÒÃÇ  ÕâÑù  Ò»¸ö  ÈËÃñÈºÖÚ  µ±¼Ò×÷Ö÷  µÄ  Éç»áÖ÷Òå  ¹ú¼Ò  £¬  Éí  Îª  ¹²²úµ³Ô±  ºÍ  Áìµ¼¸É²¿  £¬  Èç¹û  ¡°  µ±¹Ù  ¡±  ¶ø  ²»¾¡  ¹«ÆÍ  µÄ  ÒåÎñ  £¬  ²»  Îª  ÈºÖÚ  Ëµ»°  ¡¢  °ìÊÂ  £¬  Ëû  ¾Í  ´Ó  ¸ù±¾ÉÏ  ²»  ¹»¸ñ  ¡£
ÕâÐ©  ÏÖÏó  ÑÏÖØ  ÉËº¦  ÁË  ÈºÖÚ  µÄ  ¸ÐÇé  £¬  Ëðº¦  ÁË  µ³Èº  ¡¢  ¸ÉÈº¹ØÏµ  ¡£
ÓÐµÄ  ¶Ô  ÈºÖÚ  µÄ  ¼²¿à  ÖÃÈôØèÎÅ  £¬  ÂéÄ¾²»ÈÊ  ¡£
ÓÐµÄ  ²»  ÉÆÓÚ  ×ö  ÈºÖÚ  ¹¤×÷  £¬  ²»¸Ò  ¶Ô  ÈºÖÚ  ½²  ÊµÇé  £¬  Ëµ  Õæ»°  £¬  ²ÉÈ¡  ¡°  ÍÆ  ¡¢  ÍÏ  ¡¢  ºå  ¡¢  Æ­  ¡±  µÄ  ·½Ê½  £¬  ½á¹û  Ê¹  Ã¬¶Ü  ¼¤»¯  ¡£
ÓÐµÄ  ×÷·ç  Æ®¸¡  £¬  ²»  ÉîÈë»ù²ã  ÁË½â  ÈºÖÚ  £¬  Ï°¹ß  ÓÚ  ÔÚ  °ì¹«ÊÒ  Àï  ·¢ºÅÊ©Áî  £¬  ¼´Ê¹  ÏÂ  ÁË  »ù²ã  £¬  Ò²ÊÇ  ×ßÂí¹Û»¨  ¡£
Ò»Ð©  ¸É²¿  Õ´È¾  ÁË  Ê®·Ö  ÑÏÖØ  µÄ  ¹ÙÁÅÖ÷Òå  ×÷·ç  £¬  ¹Ù  Éý  Æ¢Æø  ³¤  £¬  ÀÏÒ¯  Æø  ¡¢  À«ÉÙ  Æø  Ê®×ã  £¬  ÈËÃñÈºÖÚ  ºÜ  ²»  ÂúÒâ  ¡£
ÔÚ  Ë¼ÏëÉÏ  Ã»ÓÐ  ÕæÕý  ÕÆÎÕ  Âí¿ËË¼Ö÷Òå  µÄ  ÈºÖÚ¹Ûµã  £¬  ÔÚ  ÐÅÄî  ÉÏ  Ã»ÓÐ  ÀÎ¹Ì  Ê÷Á¢  Æð  ÎªÈËÃñ·þÎñ  µÄ  ×ÚÖ¼  £¬  µ¼ÖÂ  ÔÚ  ×÷·ç  ÉÏ  Ä®ÊÓ  ÈºÖÚ  £¬  ÍÑÀë  ÈºÖÚ  £¬  ÉõÖÁ  Ñ¹ÖÆ  ºÍ  ÉËº¦  ÈºÖÚ  ¡£
ÏÖÔÚ  ºÜ¶à  ¸É²¿  ¶Ô  ´Ë  Àí½â  ²»  Éî  £¬  ÈÏÊ¶  ²»  Çå  ¡£
½­ÔóÃñ  Í¬Ö¾  ·´¸´  Ç¿µ÷  £¬  ÕþÖÎ  ÎÊÌâ  £¬  ¸ù±¾  µÄ  ÊÇ  ¶Ô  ÈËÃñÈºÖÚ  µÄ  Ì¬¶È  ÎÊÌâ  ¡£
ÁªÏµÈºÖÚ  ¡¢  ¹ØÐÄ  ÈºÖÚ  £¬  ¼ÈÊÇ  ×÷·ç  ÎÊÌâ  £¬  Ò²ÊÇ  ÑÏËà  µÄ  ÕþÖÎ  ÎÊÌâ  ¡£
ÃÜÇÐ  ÁªÏµÈºÖÚ  £¬  »ý¼«  Îª  ÈºÖÚ  Ä±  ÀûÒæ  £¬  ÕâÊÇ  ÎÒÃÇ  µ³  Ò»¹á  ¼á³Ö  µÄ  ÓÅÁ¼  ×÷·ç  ¡£
¼á³Ö  ÁªÏµÈºÖÚ  ¡¢  ¹ØÐÄ  ÈºÖÚ  £¬  ·´¶Ô  ¸ß¸ßÔÚÉÏ  ¡¢  µ±  ¹Ù  ÀÏÒ¯  ¡£
Ö»ÓÐ  ÕâÑù  £¬  ²Å  ÄÜ  ±£Ö¤  ²»  ¸ã  Ò´  ²Ø  Ë½Àû  µÄ  ¡°  ÃûÌÃ  ¡±  £¬  ²Å  ÄÜ  Ì¤Ì¤ÊµÊµ  µØ  Îª  ¾­¼Ã  ºÍ  Éç»á  ·¢Õ¹  ¸É  ÊµÊÂ  £¬  ×ö  ¹±Ï×  ¡£
±ØÐë  ¼ÓÇ¿  µ³ÐÔ  ÐÞÑø  ¶ÍÁ¶  £¬  °ÚÍÑ  Ãû  ¡¢  È¨  ¡¢  Î»  µÄ  Ë½Óû  £¬  ×ö  ¾ö²ß  ¡¢  °ì  ÊÂÇé  £¬  ¶¼  Òª  ´Ó  ¹ú¼Ò  ºÍ  ÈºÖÚ  µÄ  ÏÖÊµ  ÀûÒæ  ºÍ  ³¤Ô¶ÀûÒæ  ³ö·¢  £¬  ´Ó  ¾ßÌå  µÄ  ¹¤×÷  Êµ¼Ê  ³ö·¢  ¡£
¸÷¼¶  ¸É²¿  Òª  °Ñ  ¼á³Ö  ÊµÊÂÇóÊÇ  ×÷Îª  Ë¼Ïë  ×÷·ç  ½¨Éè  µÄ  ÖØÒª  ¿ÎÌâ  £¬  ÉîÈë  Ñ§Ï°  µËÐ¡Æ½  ÀíÂÛ  £¬  ÕÆÎÕ  Õâ  Ò»  ÀíÂÛ  µÄ  ¾«Ëè  ¡ª  ¡ª  ¡ª  ÊµÊÂÇóÊÇ  £¬  ½â¾ö  ºÃ  ÊÀ½ç¹Û  ºÍ  ·½·¨ÂÛ  ÎÊÌâ  £¬  Ê¹  ×Ô¼º  ÔÚ  ÐÐ¶¯  ÉÏ  ×Ô¾õ  ·ÀÖ¹  ÍÑÀë  Êµ¼Ê  ¡£
ÊÂÊµ  Ö¤Ã÷  £¬  Ò»¸ö  ¸É²¿  ¡¢  Ò»¸ö  °à×Ó  ÄÜ²»ÄÜ  ¼á³Ö  ÊµÊÂÇóÊÇ  µÄ  ×÷·ç  £¬  ¹ØÏµ  ×Å  Õâ¸ö  ¸É²¿  ºÍ  °à×Ó  ÄÜ²»ÄÜ  Îª  ¹ú¼Ò  ³ÉÊÂ  £¬  Îª  °ÙÐÕ  Ôì¸£  ¡£
·ñÔò  £¬  ¾Í  »á  ÊÊµÃÆä·´  £¬  ÀÍÃñÉË²Æ  £¬  ÉõÖÁ  ÐÎ³É  ¡°  Ç°ÈÎ  µÄ  Õþ¼¨  £¬  ºóÈÎ  µÄ  °ü¸¤  ¡±  ¡£
ÓÈÆäÊÇ  ¸ã  ¾­¼Ã  ¹¤×÷  £¬  Ö»ÓÐ  °´  ¾­¼Ã  ¹æÂÉ  °ìÊÂ  £¬  ²Å  ÄÜ  È¡µÃ  ³É¹¦  ¡£
ÔÚ  Çó  ·¢Õ¹  µÄ  ÎÊÌâ  ÉÏ  £¬  ÎÒÃÇ  Ò»¹á  Ìá³«  ºÍ  ¹ÄÀø  ¸É²¿  Ïë  ´óÊÂ  ¡¢  ¸É  ÊµÊÂ  £¬  ·´¶Ô  ÎÞËùÓÃÐÄ  ¡¢  ÎÞËù×÷Îª  £¬  Í¬Ê±  ÎÒÃÇ  Ò²  Ò»¹á  Ö÷ÕÅ  ºÍ  ÒªÇó  £¬  °ì  ÊÂÇé  Òª  ´Ó  Êµ¼Ê  ³ö·¢  £¬  Á¿Á¦¶øÐÐ  £¬  ¾¡Á¦¶øÎª  £¬  ²»ÄÜ  ¿¿  Í·ÄÔ  ·¢ÈÈ  ºÍ  Ïëµ±È»  °ìÊÂ  ¡£
ÎÒÃÇ  ¹ú¼Ò  ÒÑ¾­  ³Ô  ¹»  ÁË  Ã¤Ä¿  Çó  ´ó  ¡¢  Çó  ¿ì  µÄ  ¿àÍ·  £¬  ÔÙ  ²»ÄÜ  ×ö  ³¬Ô½  ½×¶Î  µÄ  ¡°  ´ÀÊÂ  ¡±  ¡£
ÌØ±ðÊÇ  ¶Ô  Éç»áÖ÷Òå³õ¼¶½×¶Î  µÄ  ¹úÇé  £¬  Òª  ÓÐ  È«Ãæ  µÄ  ÁË½â  ºÍ  ÇåÐÑ  µÄ  ÈÏÊ¶  £¬  °ì  Ê²Ã´  ÊÂÇé  ¶¼  Òª  ´Ó  Õâ¸ö  ×î´ó  µÄ  Êµ¼Ê  ³ö·¢  ¡£
½ñÌì  £¬  ÎÒÃÇ  Ó¦¸Ã  °Ù±¶  ÕäÏ§  Õâ  Ò»  Ë¼Ïë  Â·Ïß  £¬  ²¢  ×Ô¾õ  µØ  ÔËÓÃ  Õâ  Ò»  Ë¼Ïë  Â·Ïß  Ö¸µ¼  ¹¤×÷  ¡£
¹ýÈ¥  £¬  ÎÒÃÇ  ±³Àë  Õâ  Ò»  Ë¼Ïë  Â·Ïß  £¬  Ôø  ¸¶³ö  ÁË  ³ÁÖØ  µÄ  ´ú¼Û  ¡£
¶þÊ®Äê  Ç°  £¬  ÎÒÃÇ  »Ö¸´  ÁË  µ³  µÄ  ÊµÊÂÇóÊÇ  µÄ  Ë¼Ïë  Â·Ïß  ¡£
ÎÒÃÇ  ÖªµÀ  £¬  ÊµÊÂÇóÊÇ  ÊÇ  ÎÒÃÇ  µ³  µÄ  Ë¼Ïë  Â·Ïß  £¬  Ò²ÊÇ  Ë¼Ïë  ×÷·ç  ½¨Éè  µÄ  ºËÐÄ  ¡£
ÕâÖÖ  ÇãÏò  Î¥±³  ÁË  ÊµÊÂÇóÊÇ  £¬  Î£º¦  ¼«´ó  ¡£
ÌØ±ðÊÇ  Ò»Ð©  ¸É²¿  Ë¼Ïë  ¸¡Ôê  £¬  ¼±¹¦½üÀû  £¬  ÈÈÖÔÓÚ  ºä¶¯  Ð§Ó¦  £¬  ×·Çó  ±íÃæ»¯  µÄ  ¡°  Õþ¼¨  ¡±  £¬  ºÃ´óÏ²¹¦  ¡£
ÏÖÔÚ  £¬  Ò»Ð©  ¸É²¿  µÄ  Ë¼Ïë  Â·Ïß  ²»  ¶ËÕý  £¬  Ë¼Ïë·½·¨  ²»¶ÔÍ·  £¬  ËäÈ»  ×ì  ÉÏ  º°  ÊµÊÂÇóÊÇ  £¬  µ«  ÐÐ¶¯  ÉÏ  È´  Óë  ÊµÊÂÇóÊÇ  ±³µÀ¶ø³Û  ¡£
¼á³Ö  ÊµÊÂÇóÊÇ  ¡¢  ´Ó  Êµ¼Ê  ³ö·¢  £¬  ·´¶Ô  ºÃ´óÏ²¹¦  ¡¢  ¼±¹¦½üÀû  ¡£
ÏÖÔÚ  £¬  ÎÒÃÇ  Òª  Õ½Ê¤  ÃæÁÙ  µÄ  À§ÄÑ  £¬  ×¥×¡  ·¢Õ¹  µÄ  »úÓö  £¬  Íê³É  µ³  µÄ  Ê®Îå´ó  Ëù  È·¶¨  µÄ  ¸÷Ïî  Õ½ÂÔ  ÈÎÎñ  £¬  ¾Í  ±ØÐë  ÏÂ  ´ó  ÆøÁ¦  °Ñ  ×÷·ç  ½¨Éè  ºÃ  ¡£
Ê®Îå´ó  ±¨¸æ  Ö¸³ö  £º  ¡°  ¼ÓÇ¿  µ³  µÄ  ×÷·ç  ½¨Éè  £¬  ¸ù±¾  µÄ  ÊÇ  ¼á³Ö  È«ÐÄÈ«Òâ  ÎªÈËÃñ·þÎñ  µÄ  ×ÚÖ¼  £¬  ³ä·Ö  ·¢»Ó  µ³  ÃÜÇÐ  ÁªÏµÈºÖÚ  µÄ  ÓÅÊÆ  ¡£  ¡±
×÷·ç  ½¨Éè  ¸ã  ²»ºÃ  £¬  Ëðº¦  µ³  µÄ  ÊÂÒµ  £¬  Î£¼°  µ³  µÄ  ÉúÃü  ¡£
×÷·ç  ÎÊÌâ  ¹ØÏµµ½  µ³  µÄ  ÐÎÏó  ºÍ  ¸É²¿  ÐÎÏó  £¬  Ö±½Ó  Ó°Ïì  µ³  µÄ  Äý¾ÛÁ¦  ºÍ  Õ½¶·Á¦  ¡£
×÷·ç  ÊÇ  Ò»  Ãæ  ¾µ×Ó  £¬  µ³  µÄ  Ë¼Ïë  Â·Ïß  ¡¢  ÕþÖÎ  Â·Ïß  ºÍ  ×éÖ¯Â·Ïß  £¬  ¸É²¿  µÄ  µ³ÐÔ  ¹ÛÄî  ºÍ  ¹¤×÷  Ì¬¶È  £¬  ¶¼  ÎÞ  Ò»  ²»  ÌåÏÖ  ÔÚ  ×÷·ç  ÉÏ  ¡£
×÷Õß  ÁªÏµ  µ±Ç°  ¸É²¿  ¶ÓÎé  Ë¼Ïë  ºÍ  ¹¤×÷  Êµ¼Ê  £¬  ÆìÖÄÏÊÃ÷  µØ  ÅúÆÀ  ÁË  Ò»Ð©  ²»Á¼  ×÷·ç  £¬  Ç¿µ÷  ÔÚ  ÐÂ  µÄ  Êµ¼ù  ÖÐ  µ³  µÄ  ¸É²¿  ±ØÐë  ¼á³Ö  ·¢Ñï  ÊµÊÂÇóÊÇ  ¡¢  ÁªÏµÈºÖÚ  ¡¢  ÖÒ³Ï  ÀÏÊµ  ¡¢  Õæ  ×¥  Êµ¸É  ¡¢  ´óµ¨  ¸ºÔð  ¡¢  ¼è¿à·Ü¶·  µÄ  ÓÅÁ¼  ×÷·ç  £¬  ÏàÐÅ  ¶Ô  ¶ÁÕß  »á  ÓÐ  ÆôµÏ  ºÍ  °ïÖú  ¡£
ÖÐ¹²¼ªÁÖÊ¡Î¯  Êé¼Ç  ÕÅµÂ½­  ×«Ð´  µÄ  ÎÄÕÂ  £¬  ×ÅÖØ  ÂÛÊö  ÁË  ¼ÓÇ¿  ×÷·ç  ½¨Éè  ÎÊÌâ  ¡£
Ê®Îå´ó  Ïò  È«µ³  Ìá³ö  ÁË  ¡°  ´Ó  Ë¼ÏëÉÏ  ¡¢  ×éÖ¯ÉÏ  ¡¢  ×÷·ç  ÉÏ  È«Ãæ  ¼ÓÇ¿  µ³  µÄ  ½¨Éè  ¡±  µÄ  ÈÎÎñ  ¡£
´Ó¶ø  °Ñ  È«¹ú  ¸÷×å  ÈËÃñ  µÄ  Ë¼Ïë  ¡¢  ÐÅÄî  ¡¢  Çé¸Ð  ÕûºÏ  µ½  ½¨Éè  ÓÐ  ÖÐ¹ú  ÌØÉ«  Éç»áÖ÷Òå  ºêÎ°  Ä¿±ê  ÉÏ  À´  £¬  ÐÎ³É  Ç¿´ó  µÄ  Äý¾ÛÁ¦  £¬  ÍòÖÚÒ»ÐÄ  £¬  ¼è¿à·Ü¶·  £¬  °Ñ  ½¨Éè  ÓÐ  ÖÐ¹ú  ÌØÉ«  Éç»áÖ÷Òå  Î°´ó  ÊÂÒµ  È«Ãæ  ÍÆÏò  ¶þÊ®Ò»ÊÀ¼Í  ¡£
ÔÚ  ÊÀ¼ÍÖ®½»  Õâ  Ò»  ÌØÊâ  µÄ  ÀúÊ·  Ê±ÆÚ  £¬  Ãæ¶Ô  ÊÐ³¡¾­¼Ã  µÄ  ·¢Õ¹  £¬  Ãæ¶Ô  ÊÀ½ç  ·¶Î§  ÄÚ  ¸÷ÖÖ  ÎÄ»¯  Ë¼³±  µÄ  Ïà»¥  ¼¤µ´  £¬  Ãæ¶Ô  Éç»áÖ÷Òå  µÄ  ²»¶Ï  ·¢Õ¹  Óë  ´´ÐÂ  £¬  ÎÒÃÇ  ¸ü  ÐèÒª  ÔÚ  È«Éç»á  ÐÎ³É  ¹²Í¬  ÀíÏë  ºÍ  ¾«Éñ  ÐÅÄî  ¡£
Òª  ÓÐ  Ò»  ¿Å  ´¿Õý  µÄ  ÐÄ  £¬  ²»¶Ï  Ñ§Ï°  £¬  ²»¶Ï  ½øÈ¡  £¬  ÄÜ  µÖµ²  ¸÷ÖÖ  ÓÕ»ó  £¬  ×ö  Ò»¸ö  ¸ßÉÐ  µÄ  ÈË  £¬  Ò»¸ö  Îª  ÈËÃñ  Ä±  ÀûÒæ  µÄ  ÈË  ¡£
²»µ«  Òª  ¿´  ¹¤×÷  Ì¬¶È  £¬  ¸ü  Òª  ¿´  Äã  ÓÐ  ¶à  ´ó  ±¾Áì  £¬  µ½µ×  Îª  Éç»á  ×÷  ³ö  ÁË  ¶à  ´ó  µÄ  ¹±Ï×  ¡£
Ã¿¸ö  ¹²²úµ³Ô±  ºÍ  ¸÷¼¶  µ³×éÖ¯  ¼ÈÒª  ÓÐ  Á®½à  ×ÔÂÉ  µÄ  ¾õÎò  £¬  ÓÖÒª  ÓÐ  Á®½à  ÂÉ  ÈË  µÄ  ÓÂÆø  ºÍ  ÕþÖÎ  ÔðÈÎ¸Ð  £»  ¼ÈÒª  ÓÃ  ×ÔÂÉ  ¾õÎò  ±£ÕÏ  Ëû  ÂÉ  ÊÖ¶Î  µÄ  ÂäÊµ  £¬  ÓÖÒª  Í¨¹ý  Ëû  ÂÉ  ÊÖ¶Î  ÅàÑø  ´Ù½ø  ×ÔÂÉ  Ï°¹ß  µÄ  Ñø³É  £»  ¼ÈÒª  ´óÁ¦  ³«µ¼  Á®½à  ×ÔÂÉ  £¬  ÓÖÒª  Ç¿»¯  ¼à¶½  £¬  ½¨Á¢  Ëû  ÂÉ  »úÖÆ  £¬  ¸ü  Òª  ÔÚ  È«Éç»á  ´´Ôì  »¥  ÂÉ  ·ÕÎ§  £¬  Ê¹  ¸¯°Ü  ÏÖÏó  ÎÞ  ²ØÉí  Ö®  ´¦  £¬  ÈÃ  Á®Õþ  Çå·ç  ´µ  ±é  ÉñÖÝ  ´óµØ  ¡£
Õâ  Ò»  Ô¶  Ò»  ½ü  £¬  ²»ÄÜ²»  Ê¹  ÎÒÃÇ  ¸Ðµ½  µ£ÓÇ  £¬  ·¢Õ¹  ÏÂÈ¥  £¬  Î£º¦  ¼«´ó  ¡£
Ò»Ð©  Áìµ¼¸É²¿  ×ßÉÏ  ·¸×ï  µÄ  µÀÂ·  £¬  ºÜ  ´ó  ³Ì¶È  ÉÏ  ÊÇ  ÔÚ  Õâ  ·½Ãæ  Ã»ÓÐ  °ÑÎÕ  ºÃ  ×Ô¼º  ¡£
¶Ô  ´ó¿î  Ç×½ü  ÓÐÓà  £¬  ÉõÖÁ  ³ÆÐÖµÀµÜ  £¬  Ç×ÃÜÎÞ¼ä  £¬  ¸ã  È¨  Ç®  ½»Ò×  ¡£
¶þ  ÊÇ  ¶Ô  ÓÐÇ®  µÄ  ÈË  µÄ  ¸ÐÇé  Ô½À´Ô½  ½ü  ¡£
ÔÚ  ÈºÖÚ  ÃæÇ°  £¬  ¹ÙÆø  Ê®×ã  £¬  Àä±ù±ù  µÄ  £¬  ÉõÖÁ  Á¬  ÈºÖÚ  µÄ  ÊÖ  ¶¼  ²»Ô¸  ÎÕ  £¬  ÈºÖÚ  ¼Ò  µÄ  Ë®  ¶¼  ²»Ô¸  ºÈ  £¬  ÈºÖÚ  ¼Ò  µÄ  °åµÊ  ¶¼  ²»Ô¸  ×ø  £¬  Ö¸Íû  ÕâÑù  µÄ  ¸É²¿  ÕæÐÄÊµÒâ  Îª  ÈºÖÚ  °ì  ÊµÊÂ  ¡¢  °ì  ºÃÊÂ  £¬  ÊÇ  ²»¸Ò  Ïë  µÄ  ¡£
¶ÔÓÚ  Ò»Ð©  Áìµ¼¸É²¿  ÔÚ  ¹¤×÷  ×÷·ç  ÉÏ  ³öÏÖ  µÄ  ÎÊÌâ  £¬  ÓÐµÄ  Í¬Ö¾  ×Ü  ÒÔÎª  ÊÇ  ·½·¨  ÎÊÌâ  £¬  Êµ¼ÊÉÏ  È´  ÊÇ  ¸ö  ¸ù±¾  Ì¬¶È  ÎÊÌâ  £¬  ÊÇ  ¶Ô  ÈºÖÚ  ÓÐÃ»ÓÐ  ¸ÐÇé  µÄ  ÎÊÌâ  ¡£
Òò´Ë  £¬  ÖÐ¹ú  µÄ  ¸Ä¸ï  £¬  ²»µ«  Ã»ÓÐ  °Ñ  ÈËÃñÈºÖÚ  ÅÅ³â  ÔÚ  ¸Ä¸ï  ½ø³Ì  Ö®Íâ  £¬  ¶øÇÒ  ×ÜÊÇ  °Ñ  ÒÀ¿¿  ºÍ  µ÷¶¯  ÈËÃñÈºÖÚ  µÄ  Ö÷¶¯  ¾«Éñ  ºÍ  Ê×´´  ¾«Éñ  ×÷Îª  ½â¾ö  ÎÊÌâ  µÄ  ¸ù±¾  ³öÂ·  £¬  °Ñ  ±ä¸ï  Ñ¹ÒÖ  ºÍ  Êø¸¿  ÈºÖÚ  »ý¼«ÐÔ  ¡¢  ´´ÔìÐÔ  µÄ  Éç»á  ÌåÖÆ  µ±×÷  ¸Ä¸ï¿ª·Å  Êµ¼ù  µÄ  »ù±¾  ÄÚÈÝ  ¡£
ÒÔ  µËÐ¡Æ½  Í¬Ö¾  Îª  ´ú±í  µÄ  ÖÐ¹ú¹²²úµ³  ÈË  ³¹µ×  ÞðÆú  ÁË  ÄÇÖÖ  ½«  ¸Ä¸ï¿ª·Å  ÊÓÎª  ÉÙÊýÈË  µÄ  ÊÂÒµ  £¬  ½«  ÈºÖÚ  ÊÓÎª  Ïû¼«  ¡¢  ±»¶¯  µÄ  ¡°  ¿´¿Í  ¡±  £¬  ÒÔÎª  µ¥  Æ¾  ÉÙÊýÈË  µÄ  Ö÷¹Û  Éè¼Æ  £¬  ¾Í  ¿ÉÒÔ  ×ß³ö  Ò»  Ìõ  ³É¹¦  µÄ  ¸Ä¸ï  Ö®  Â·  µÄ  Æ«¼û  £¬  ³ÏÐÄ³ÏÒâ  µØ  ½«  ¹ã´ó  ÈËÃñÈºÖÚ  ÊÓÎª  ¸Ä¸ï  Êµ¼ù  µÄ  Ö÷Ìå  £¬  ½«  ¸Ä¸ï¿ª·Å  ÊÓÎª  ÈËÃñÈºÖÚ  ×Ô¼º  µÄ  ÊÂÒµ  ¡£
ÕâÊÇ  ¸Ä¸ï  ¹¥¼á  ÖÐ  Ë¼Ïë  ÕþÖÎ  ¹¤×÷  µÄ  »ù±¾  ¿ÎÌâ  ¡£
Áìµ¼¸É²¿  Ö»ÓÐ  ×ß  ÈºÖÚÂ·Ïß  £¬  ÔÚ  ÂäÊµ  Ö¸Ê¾  ¡¢  ÖÆ¶¨  ¾ö²ß  ¡¢  ×éÖ¯  ÊµÊ©  ¹ý³Ì  ÖÐ  £¬  ×¢Òâ  ÇãÌý  ÈºÖÚ  µÄ  Òâ¼û  ºÍ  ½¨Òé  £¬  ×¢Òâ  Êµ¼ù  ÖÐ  µÄ  »ØÉù  ºÍ  ·´À¡  £¬  ²Å  ÄÜ  °Ñ  ÈºÖÚ  Äý¾Û  ÔÚ  ¸Ä¸ï  µÄ  ´ó  Æì  ÏÂ  £¬  ÎüÒý  µ½  ¹¥¼á  µÄ  ºéÁ÷  ÖÐ  £¬  ²Å  ÄÜ  ¼¤·¢  ÈºÖÚ  ²ÎÓë  ¸Ä¸ï  ¡¢  Ö§³Ö  ¹¥¼á  µÄ  ¡°  Ö÷ÈËÎÌ  ¡±  ¾«Éñ  £¬  ²Å  ÄÜ  µ÷¶¯  Ò»ÇÐ  ¿ÉÒÔ  µ÷¶¯  µÄ  Á¦Á¿  £¬  ÐÎ³É  Èº²ßÈºÁ¦  ¡¢  ÍòÖÚÒ»ÐÄ  µÄ  Éú¶¯  ¾ÖÃæ  ¡£
ÈºÖÚ  ÊÇ  ÕæÕý  µÄ  Ó¢ÐÛ  £¬  ÈºÖÚ  ÖÐ  ÔÌ²Ø  ×Å  ¾Þ´ó  µÄ  ¸Ä¸ï  ÖÇ»Û  ºÍ  ÎÞÇî  µÄ  ´´ÔìÁ¦  ¡£
ÓÐ  ÎÊÌâ  ¼°Ê±  °ïÖú  ½â¾ö  £¬  ½â¾ö  ÁË  ÎÊÌâ  £¬  ¾Í  ÊÇ  ËÍ  È¥  ÁË  ÎÂÅ¯  ¡£
ËÍ  ÎÂÅ¯  ²»ÄÜ  Ö»  ÔÚ  ·êÄê¹ý½Ú  Ê±  ËÍ  £¬  Òª  °Ñ  ¹¤×÷  ×ö  ÔÚ  Æ½Ê±  ¡£
Áìµ¼¸É²¿  Òª  ±£³Ö  ÇåÐÑ  µÄ  Í·ÄÔ  £¬  Ê±¿Ì  °Ú  Õý  ×Ô¼º  Í¬  ÈËÃñÈºÖÚ  µÄ  Î»ÖÃ  £¬  Ê±¿Ì  ÀÎ¼Ç  ÎªÈËÃñ·þÎñ  µÄ  ×ÚÖ¼  £¬  Ê±¿Ì  ¾¯Ìè  ÍÑÀë  ÈºÖÚ  µÄ  ÇãÏò  £¬  Ê±¿Ì  °Ñ  ÈºÖÚ  µÄ  ÀäÅ¯  ¼²¿à  ¹Ò  ÔÚ  ÐÄ  ÉÏ  £¬  Óë  ÈºÖÚ  Í¬ÃüÔË  ¡¢  ¹²ºôÎü  ¡¢  ÐÄÁ¬ÐÄ  ¡£
Óë  ÒÔÍù  ¡°  Ò»ÇÐ  ÔË¶¯  ¡±  µÄ  ¸ù±¾  Çø±ð  ÔÚÓÚ  £¬  Éç»áÖ÷Òå  ÊÇ  ¾ø´ó¶àÊý  ÈË  Îª  ¾ø´ó¶àÊý  ÈË  Ä±  ÀûÒæ  µÄ  ¶ÀÁ¢×ÔÖ÷  µÄ  ÔË¶¯  £¬  Éç»áÖ÷Òå  ÊµÖÊÉÏ  ¿ÉÒÔ  Ëµ  ÊÇ  Ò»ÖÖ  ÎªÈËÃñ·þÎñ  µÄ  ÀíÂÛ  ºÍ  ÖÆ¶È  ¡£
Éç»áÖ÷Òå  ¼ÛÖµ  Ä¿±ê  £¬  ¹é½á  µ½  Ò»  µã  £¬  ¾Í  ÊÇ  ¡°  Îª  ¾ø´ó¶àÊý  ÈË  Ä±  ÀûÒæ  ¡±  ¡£
Í¬Ê±  £¬  Ó¦  Å¬Á¦  Õû¶Ù  ²Æ»á  ÖÈÐò  £¬  ÑÏ¸ñ  ¼à¶½  ¼ì²é  £¬  ½â¾ö  ²¿·Ö  ÆóÒµ  ¼ÙÕË  Õæ  ×ö  ¡¢  Õæ  ÕË  ¼Ù  ×ö  ¡¢  ÐéÓ¯Êµ¿÷  ¡¢  ×Ê²ú  Á÷Ê§  ÎÊÌâ  £¬  Îª  ÆóÒµ  ¸Ä¸ï  ºÍ  ·¢Õ¹  ´´Ôì  ¹æ·¶  µÄ  ¹ÜÀí  »·¾³  £¬  ¶½´Ù  ÆóÒµ  ½¨Á¢  ×ÔÎÒ  Ô¼Êø  ¡¢  ×ÔÎÒ  ·¢Õ¹  µÄ  Á¼ÐÔ  »úÖÆ  £¬  ÒÔ  ¸ü  ºÃ  µØ  ÊÊÓ¦  Éç»áÖ÷Òå  ÊÐ³¡¾­¼Ã  ·¢Õ¹  µÄ  ÒªÇó  ¡£
Ó¦  Í¨¹ý  ¶Ô  ÆóÒµ  ¸÷Ïî  ²ÆÎñ  Ö¸±ê  µÄ  ¿¼ºË  £¬  ´ÙÊ¹  ÆóÒµ  ¼ÓÇ¿  ÄÚ²¿  ¹ÜÀí  £¬  ½¡È«  ¹ÜÀí  ÖÆ¶È  £¬  ½µµÍ  ¹ÜÀí  ³É±¾  £¬  Ìá¸ß  ×Ê½ð  ÔËÓª  Ð§¹û  ¡£
²ÆÎñ  ¹ÜÀí  ÊÇ  ÆóÒµ  ¾­Óª  ¹ÜÀí  µÄ  ÖÐÐÄ  »·½Ú  £¬  Ö±½Ó  Ó°Ïì  ×Å  Õû¸ö  ÆóÒµ  ¹ÜÀí  Ë®Æ½  ºÍ  Ð§Òæ  Ë®Æ½  µÄ  Ìá¸ß  ¡£
Ó¦  ½øÒ»²½  ÍêÉÆ  ¿¼ºË  °ì·¨  £¬  ²»½ö  ¶Ô  Íê³É  ¿¼ºË  Ö¸±ê  µÄ  ¸øÓè  ½±Àø  £¬  ¶øÇÒ  ¶Ô  Íê  ²»  ³É  Ö¸±ê  µÄ  Òª  ¸øÓè  ³Í·£  £¬  È·±£  ¹ú¼Ò  ²Æ²ú  ²»  ÊÜ  ËðÊ§  ¡¢  ±£Öµ  ÔöÖµ  ¡£
¶þ  ÊÇ  Í»³ö  ¹úÓÐ  ×Ê²ú  ±£Öµ  ÔöÖµ  Ö¸±ê  ¡£
ÏÖÔÚ  Ðí¶à  µØ·½  ½«  ÕâÐ©  Ð§Òæ  Ö¸±ê  ¶¨ÆÚ  ÕÅ°ñ  ¹«²¼  £¬  ¶Ô  ¾­¼Ã  ·¢Õ¹  ºÍ  ²ÆÕþÊÕÈë  µÄ  Ôö³¤  ½«  Æð  µ½  ÖØÒª  ×÷ÓÃ  ¡£
²ÆÕþ²¿  °ä²¼  ÁË  ÆÀ¼Û  ÆóÒµ  ¾­¼ÃÐ§Òæ  µÄ  Ê®Ïî  Ö¸±ê  £¬  ÕâÊÇ  ¿¼ºË  ÆóÒµ  Ð§Òæ  Ë®Æ½  µÄ  ÖØÒª  ÒÀ¾Ý  ¡£
Òª  ÇÐÊµ  ¼á³Ö  ¾­¼Ã  ·¢Õ¹  ¿´  Ð§Òæ  ¡¢  Ð§Òæ  ¸ßµÍ  ¿´  ¹±Ï×  ¡¢  ¹±Ï×  ´óÐ¡  ¿´  ÉÏ½»  µÄ  Ô­Ôò  ¡£
¶ÔÓÚ  ¿¼ºË  ÄÚÈÝ  ºÍ  ¿¼ºË  Ö¸±ê  £¬  Ó¦  Í»³ö  ÒÔÏÂ  ¼¸¸ö  ·½Ãæ  £º  Ò»  ÊÇ  Í»³ö  Ð§Òæ  Ö¸±ê  ¡£
ÍêÉÆ  µÄ  ¼à¶½  ¿¼ºË  ÌåÏµ  £¬  ¾Í  ÊÇ  Òª  ½¨Á¢  Ò»Ì×  ÄÜ¹»  ÓÐÐ§  µØ  ÆÀ¼Û  ¾­ÓªÕß  µÄ  ¹¤×÷  Òµ¼¨  £¬  ÔöÇ¿  ÆóÒµ  Áìµ¼¸É²¿  µÄ  ÔðÈÎ¸Ð  ºÍ  ÊÂÒµÐÄ  £¬  ´ÙÊ¹  ÆóÒµ  ¼ÓÇ¿  ¹ÜÀí  ¡¢  Ìá¸ß  Ð§Òæ  µÄ  ¼¤Àø  Ô¼Êø  »úÖÆ  ¡£
ÏÖÔÚ  ÓÐÐ©  ÆóÒµ  ³¤Äê  ¿÷Ëð  £¬  ¶ø  ÆóÒµ  ¾­ÓªÕß  È´  ÈÏÊ¶  ²»  µ½  ×Ô¼º  µÄ  ÔðÈÎ  £¬  ÉõÖÁ  Á¬  Ò»µã  Ñ¹Á¦  ¶¼  Ã»ÓÐ  ¡£
Èç¹û  Ã»ÓÐ  Ò»¸ö  ºÃ  µÄ  Áìµ¼°à×Ó  £¬  ¼´Ê¹  ÓÐ  Ãî¼Æ  Á¼²ß  £¬  Ò²  ²»¿ÉÄÜ  °Ñ  ÆóÒµ  ¸ãºÃ  ¡£
¸ãºÃ  ¹úÓÐ  ÆóÒµ  £¬  ÌØ±ð  ÖØÒª  µÄ  Ò»  Ìõ  £¬  ÊÇ  ÆóÒµ  Òª  ÓÐ  ºÃ  µÄ  ´øÍ·ÈË  ºÍ  Áìµ¼°à×Ó  ¡£
Èç¹û  Ã»ÓÐ  Ò»Ì×  ÍêÉÆ  µÄ  Íâ²¿  ¼à¶½  ¿¼ºË  ÌåÏµ  £¬  ¶Ô  ¹úÓÐ  ÆóÒµ  ¼¤Àø  ²»×ã  ¡¢  Ô¼Êø  Èõ»¯  £¬  ¾Í  ²»  ÀûÓÚ  ÆóÒµ  ¼ÓÇ¿  ¹ÜÀí  £¬  ¹æ·¶  ¾­Óª  ÐÐÎª  £¬  Ìá¸ß  ¾­Óª  Ð§Òæ  ¡£
Ëæ×Å  ÊÐ³¡¾­¼Ã  µÄ  ·¢Õ¹  ºÍ  Õþ¸®  Ö°ÄÜ  µÄ  ×ª±ä  £¬  Õþ¸®  ²»ÔÙ  ¸ÉÔ¤  ÆóÒµ  ÄÚ²¿  µÄ  ¾ßÌå  ¾­Óª  ÊÂÎñ  £¬  µ«ÊÇ  ¼ÓÇ¿  ¶Ô  ÆóÒµ  µÄ  ¼à¶½  ¿¼ºË  £¬  ÈÔÊÇ  Õþ¸®  ½øÐÐ  ºê¹Ûµ÷¿Ø  µÄ  Ò»  Ïî  ÖØÒª  ÄÚÈÝ  £¬  ¶Ô  ½¨Á¢  Ò»¸ö  ºÃ  µÄ  ÆóÒµ  ¾­Óª  »úÖÆ  ÊÇ  ±Ø²»¿ÉÉÙ  µÄ  ¡£
ÆóÒµ  ·¢Õ¹  £¬  ¹Ø¼ü  ÊÇ  Òª  ÓÐ  ºÃ  µÄ  ¾­Óª  »úÖÆ  £¬  ¼ÈÒª  ÓÐ  ¼¤Àø  »úÖÆ  £¬  ÓÖÒª  ÓÐ  Ô¼Êø  »úÖÆ  ¡£
ÍêÉÆ  ¼à¶½  ¿¼ºË  ÌåÏµ  £¬  ´´Ôì  ¹æ·¶  µÄ  ¹ÜÀí  »·¾³
Í¨¹ý  Í¶×Ê  ÐË½¨  Ë®  ¡¢  µç  ¡¢  ½»Í¨  ¡¢  »·±£  µÈ  »ù´¡  ÉèÊ©  £¬  ÍêÉÆ  Ñ§Ð£  ¡¢  Ò½Ôº  µÈ  Éç»á  ·þÎñ  ÌåÏµ  £¬  ¸ÄÉÆ  Í¶×Ê  »·¾³  ºÍ  Í¶×Ê  Ìõ¼þ  £¬  ²»½ö  Ê¹  ÆóÒµ  ÄÜ¹»  ÎüÒý  ¸ü  ¶à  µÄ  ÍâÀ´  Í¶×Ê  £¬  ¶øÇÒ  ¿ÉÒÔ  ´ø¶¯  µÚÈý²úÒµ  µÄ  ·±ÈÙ  Óë  ·¢Õ¹  £¬  ´Ó¶ø  ´Ù½ø  ¹úÃñ¾­¼Ã  È«Ãæ  ·¢Õ¹  ¡£
Õþ¸®  Ó¦  ¼¯ÖÐ  ²ÆÁ¦  Ôö¼Ó  »ù´¡  ²úÒµ  ºÍ  ³ÇÊÐ  ¹«ÓÃ  ÉèÊ©  µÄ  Í¶Èë  £¬  ´óÁ¦  Ö§³Ö  Ò»Ð©  ¶Ô  ¾­¼Ã  ·¢Õ¹  È«¾Ö  ×÷ÓÃ  ½Ï´ó  µÄ  ÌØÊâ  ÆóÒµ  £¬  Á¦Õù  ¡°  ¾ÅÎå  ¡±  ÆÚ¼ä  ÓÐ  ´ó  µÄ  Í»ÆÆ  ¡£
ËùÒÔ  £¬  ´Ó  ÏÖÔÚ  Æð  £¬  ¾ÍÒª  ÏÂ  ´ó  ÆøÁ¦  ×¥ºÃ  »ù´¡  ÉèÊ©  ½¨Éè  £¬  ÕâÊÇ  ¸ÄÉÆ  ÆóÒµ  ·¢Õ¹  Íâ²¿  »·¾³  µÄ  ÓÐÐ§  ·½Ê½  £¬  Ò²ÊÇ  Îª  ÎÈ¶¨  ¾­¼Ã  ´ó¾Ö  ·þÎñ  µÄ  ¡£
µ«  ×Ü  µÄ  ¿´À´  £¬  »ù´¡  ÉèÊ©  ½¨Éè  »¹  ºÜ  ²»  ÊÊÓ¦  ÐÎÊÆ  µÄ  ÒªÇó  £¬  ÈÔÈ»  ÊÇ  ÖÆÔ¼  ¾­¼Ã  ·¢Õ¹  µÄ  Æ¿¾±  ¡£
½ü¼¸ÄêÀ´  £¬  Õþ¸®  ÓÃÓÚ  »ù´¡  ÉèÊ©  ½¨Éè  µÄ  Í¶Èë  ²»¶Ï  Ôö¼Ó  £¬  Ë®  µç  Â·  ¡¢  »ú³¡  ¸ÄÔì  ¡¢  ¸Û¿Ú  ½¨Éè  ¡¢  ³ÇÊÐ  ¹«ÓÃÊÂÒµ  ºÍ  »·¾³±£»¤  µÈ  £¬  ¶¼  È¡µÃ  ÁË  ½Ï´ó  µÄ  ½øÕ¹  ¡£
ÉîÛÚ  ´Ó  ´´½¨  ¾­¼ÃÌØÇø  Ö®  ³õ  £¬  Õþ¸®  ¾Í  °Ñ  ´óÁ¿  µÄ  ²ÆÁ¦  ·Å  ÔÚ  »ù´¡  ÉèÊ©  ½¨Éè  ÉÏ  £¬  ¾¡Á¿  ÍêÉÆ  Éç»á  ·þÎñ  ÌåÏµ  £¬  ¶ø  ²»ÊÇ  Ò»Î¶  Ïò  ÆóÒµ  Ö±½Ó  Í¶Èë  £¬  Æä  ½á¹û  ÊÇ  ÔÔ  ÏÂ  ÎàÍ©  Ê÷  £¬  Òý  À´  ½ð  ·ï»Ë  £¬  ÎüÒý  ÁË  ¸ü  ¶à  µÄ  ÍâÀ´  Í¶×Ê  £¬  ÊÂ°ë¹¦±¶  £¬  Ð§¹û  ÏÔÖø  ¡£
ÔÚ  Õâ  Ò»  µã  ÉÏ  £¬  Ô¶  ÓÐ  µÂ¹ú  ¡¢  ÃÀ¹ú  µÈ  ¾­¼Ã  ·¢´ï¹ú¼Ò  µÄ  ¾­Ñé  £¬  ½ü  ÓÐ  ÉîÛÚ  ¡¢  ÕÅ¼Ò¸Û  µÈ  ¾­¼Ã  ·¢Õ¹  ½Ï  ¿ì  µØÇø  µÄ  ÊµÀý  £¬  ¶¼ÊÇ  ¼«  ºÃ  µÄ  ×ôÖ¤  ¡£
»ù´¡  ÉèÊ©  µÄ  ÏÖ´ú»¯  ³Ì¶È  ÊÇ  Ó°Ïì  ¹úÃñ¾­¼Ã  ·¢Õ¹  µÄ  Ò»¸ö  ¹Ø¼ü  ÒòËØ  £¬  Ðí¶à  ÖØÒª  µÄ  »ù´¡  ÉèÊ©  ½¨Éè  £¬  ÒÀ¿¿  ÆóÒµ  ¡¢  Ë½ÈË  Í¶Èë  ÄÑÒÔ  ×öµ½  £¬  ¼Ó´ó  Õþ¸®  Í¶Èë  ºÜ  ÓÐ  ±ØÒª  ¡£
¼Ó´ó  »ù´¡  ÉèÊ©  Í¶Èë  £¬  ´´Ôì  Á¼ºÃ  µÄ  Í¶×Ê  »·¾³
ÆóÒµ  Ò²  ²»  Ó¦  ÒÀ¿¿  Õþ¸®  Ö±½Ó  ·ö³Ö  ·¢Õ¹  ×Ô¼º  £¬  ¸ü  ²»ÄÜ  Ö¸Íû  ¿¿  Ç·  Ë°  Ôö¼Ó  ×ÔÉí  µÄ  Ð§Òæ  £¬  Ó¦  ÔÚ  Í³Ò»  Ë°¸º  ¡¢  Æ½µÈ  ¾ºÕù  µÄ  ÊÐ³¡¾­¼Ã  Ô­Ôò  ÏÂ  £¬  ´Ó  ×ª»»  »úÖÆ  ¡¢  ¼ÓÇ¿  ¹ÜÀí  ¡¢  ÍØÕ¹  ÊÐ³¡  ¡¢  Ìá¸ß  ÖÊÁ¿  ÉÏ  £¬  Å¬Á¦  ×ß³ö  Ò»  Ìõ  ¡°  ÊÊÕßÉú´æ  ¡±  µÄ  ·ûºÏ  ÊÐ³¡¾­¼Ã  ·¢Õ¹  ÒªÇó  µÄ  Â·×Ó  ¡£
¶Ô  ÌåÏÖ  ¹ú¼Ò  ²úÒµ  Õþ²ß  ¡¢  È·  Ðè  ·ö³Ö  µÄ  ÆóÒµ  £¬  ¿É  ²ÉÈ¡  ÏÈ  Õ÷ÊÕ  ºó  ·µ»¹  µÄ  °ì·¨  £¬  °Ñ  Ö§³Ö  ·Å  µ½  Ã÷´¦  ¡£
Ó¦  ¼ÓÇ¿  Ë°ÊÕ  Õ÷¹Ü  £¬  ×öµ½  ÒÀ·¨  Õ÷Ë°  ¡¢  ÒÔ  ÂÊ  ¼Æ  Õ÷  £¬  ¶ÂÈû  ¸÷ÖÖ  Ë°ÊÕ  Á÷Ê§  µÄ  ÇþµÀ  £¬  ½ûÖ¹  ³öÌ¨  Óë  Ë°·¨  Ïà  µÖ´¥  µÄ  ÇøÓòÐÔ  ¡¢  ÐÐÒµ  ÐÔ  µÄ  ÓÅ»Ý  Õþ²ß  £¬  Î¬»¤  ²Æ¾­  ·¨¼Í  µÄ  Í³Ò»ÐÔ  ºÍ  ÑÏËàÐÔ  ¡£
Ó¦  ¶Ô  ²»  ÀûÓÚ  ÆóÒµ  ¸Ä¸ï  ºÍ  ·¢Õ¹  µÄ  ²ÆË°  ·¨¹æ  ½øÐÐ  ÇåÀí  £¬  Öð²½  È¡Ïû  ²ÆË°  ¸Ä¸ï  ¹ý¶É  ÆÚ  ÖÆ¶¨  µÄ  Ò»Ð©  ÓÅ»Ý  Õþ²ß  £¬  Ê¹  ÆóÒµ  ÄÜ  ÔÚ  Í³Ò»  µÄ  Ë°ÊÕ  »·¾³  ÏÂ  ¹«Æ½  ¾ºÕù  ¡£
´´Ôì  ¹«Æ½  ¾ºÕù  µÄ  Íâ²¿  »·¾³  £¬  ±ØÐë  ¼á³Ö  ÒÀ·¨  ÐÐÕþ  ¡¢  ÒÀ·¨  ÖÎ  Ë°  £¬  ¶Ô  ËùÓÐ  ÆóÒµ  ÊµÐÐ  Ò»ÊÓÍ¬ÈÊ  µÄ  Ë°ÊÕ  Õþ²ß  ¡£
¾­Óª  ¹ÜÀí  ·½Ê½  ¿ÉÒÔ  ²»Í¬  £¬  µ«  ÊÐ³¡¾­¼Ã  µÄ  ÌØÓÐ  ¹æÂÉ  ²»ÄÜ  ¸Ä±ä  £¬  ÓÎÏ·  Õß  ±ØÐë  ×ñÑ­  Í¬Ò»  ÓÎÏ·  ¹æÔò  ¡£
Òò´Ë  £¬  ½ñºó  ²»  Ó¦  ÔÙ  ×ß  »¨Ç®  ·ö³Ö  ¾É  »úÖÆ  µÄ  ÀÏ  Â·×Ó  £¬  ±ØÐë  ÔÚ  ËÜÔì  ÐÂ  µÄ  ¾­Óª  »úÖÆ  ÉÏ  ÏÂ¹¦·ò  £¬  ´´Ôì  ÆóÒµ  ×ßÏò  ÊÐ³¡  ¡¢  ¹«Æ½  ¾ºÕù  µÄ  Á¼ºÃ  »·¾³  £¬  ÕâÊÇ  ½â¾ö  ÆóÒµ  ¾­Óª  À§ÄÑ  ¡¢  Ìá¸ß  ¾­¼ÃÐ§Òæ  µÄ  ¸ù±¾  ³öÂ·  ¡£
Õâ  ËµÃ÷  ¼õË°ÈÃÀû  ÒÑ  ²»ÄÜ  ´Ó  ¸ù±¾ÉÏ  ½â¾ö  ÆóÒµ  µÄ  »úÖÆ  ÎÊÌâ  £¬  ¶øÇÒ  ¼õË°ÈÃÀû  µÄ  ¸ºÃæ  Ó°Ïì  ºÜ  ´ó  £¬  Ê¹  ¹úÓÐ  ÆóÒµ  Ö®¼ä  ²»ÄÜ  ÔÚ  Í¬Ò»  ÆðÅÜÏß  ÉÏ  Æ½µÈ  ¾ºÕù  £¬  ½øÒ»²½  Öú³¤  ÁË  ¹úÓÐ  ÆóÒµ  µÄ  ¶èÐÔ  ºÍ  ÒÀÀµÐÔ  £¬  È±·¦  Å¬Á¦  ³ÉÎª  ÊÐ³¡  ¾ºÕù  Ö÷Ìå  µÄ  ÄÚÔÚ  Ñ¹Á¦  ºÍ  ¶¯Á¦  ¡£
´óÁ¿  µÄ  ¼õË°ÈÃÀû  £¬  ¶Ô  ¹úÓÐ  ÆóÒµ  µÄ  ·¢Õ¹  ÎÞÒÉ  Æð  µ½  ÁË  ÖØÒª  ×÷ÓÃ  £¬  µ«  ºÃÐ©  ¹úÓÐ  ÆóÒµ  ÒÀÈ»  À§ÄÑÖØÖØ  £¬  ²¢  Ã»ÓÐ  È¡µÃ  ÁîÈË  ÂúÒâ  µÄ  ³ÉÐ§  ¡£
¾Ý  Í³¼Æ  £¬  £±£¹£·£¹¡ª£±£¹£¹£µÄê  £¬  É½¶«  ²ÆÕþ  ÒÔ  ¼õË°ÈÃÀû  µÄ  ÐÎÊ½  Áô¸ø  ¹úÓÐ  ÆóÒµ  µÄ  ²ÆÁ¦  ÀÛ¼Æ  ´ï  ¶þ°Ù¶àÒÚÔª  £¬  ½ö  ¡°  °ËÎå  ¡±  ÆÚ¼ä  ¾Í  ´ï  Ò»°ÙÒ»Ê®ÎåÒÚÔª  ¡£
´Ó  ÎÒ¹ú  ¸Ä¸ï¿ª·Å  µÄ  Êµ¼ù  ¿´  £¬  ¶àÄêÀ´  ºÜ  ÖØÒª  µÄ  Ò»  ×Å  £¬  ÊÇ  ×ß  ¼õË°ÈÃÀû  µÄ  Â·×Ó  ¡£
ÕâÖÖ  ×ö·¨  ²»½ö  Î¥±³  ÁË  ¹ú¼Ò  Ë°·¨  ¹æ¶¨  £¬  ¶øÇÒ  ²»  ÀûÓÚ  ÆóÒµ  ×ª»»  »úÖÆ  ¡¢  ¹«Æ½  ¾ºÕù  ¡£
ÎªÁË  »º½â  ÆóÒµ  µÄ  À§ÄÑ  £¬  ÓÐÐ©  µØ·½  ÔÚ  ¼õË°ÈÃÀû  ÉÏ  ×öÎÄÕÂ  £¬  ¹ÊÒâ  ÍÏÇ·  ¹ú¼Ò  Ë°¿î  ¡£
µ±Ç°  £¬  ²»ÉÙ  ¹úÓÐ  ÆóÒµ  ¾­Óª  À§ÄÑ  £¬  ¾­¼ÃÐ§Òæ  »¬ÆÂ  £¬  Ô½À´Ô½  ³ÉÎª  À§ÈÅ  Õû¸ö  ¾­¼Ã  ÎÈ¶¨  Ôö³¤  µÄ  ÖØÒª  ÒòËØ  ¡£
ÔÚ  ÐÂ  µÄ  ÐÎÊÆ  ÏÂ  £¬  ÆóÒµ  ¸Ä¸ï  µÄ  ÄÚÔÚ  ¶¯Á¦  £¬  Ö÷Òª  À´Ô´ÓÚ  ÊÐ³¡  ¾ºÕù  µÄ  Ñ¹Á¦  £¬  Õþ¸®  µÄ  Ö÷Òª  ÈÎÎñ  ÊÇ  Îª  ÆóÒµ  Ìá¹©  Æ½µÈ  ¾ºÕù  µÄ  Ìõ¼þ  ¡£
ÆäÖÐ  Òª  ÌØ±ð  ×¢Òâ  ´Ó  ÒÔÏÂ  Èý¸ö  ·½Ãæ  ¸¶³ö  Å¬Á¦  ¡£
Ã»ÓÐ  Á¼ºÃ  µÄ  Íâ²¿  »·¾³  ºÍ  Ìõ¼þ  £¬  ÆóÒµ  ¸Ä¸ï  ¾Í  ÄÑÒÔ  ÓÐ  ÐÂ  µÄ  ½øÕ¹  £¬  ÆóÒµ  »îÁ¦  ¾Í  ÄÑÒÔ  ¸ü  ºÃ  ÔöÇ¿  ¡£
ÕâÊÇ  ÊÊÓ¦  Éç»áÖ÷Òå  ÊÐ³¡¾­¼Ã  ·¢Õ¹  ÒªÇó  £¬  ×ª±ä  Õþ¸®  Ö°ÄÜ  µÄ  Ò»  Ïî  ÖØÒª  ´ëÊ©  ¡£
Òª  ÈÃ  ´ó¶àÊý  ¹úÓÐ  ´óÖÐÐÍ  ¿÷Ëð  ÆóÒµ  ÓÃ  ÈýÄê  ×óÓÒ  µÄ  Ê±¼ä  °ÚÍÑ  À§¾³  ½ø¶ø  ½¨Á¢  ÏÖ´ú  ÆóÒµ  ÖÆ¶È  £¬  Õþ¸®  Ó¦¸Ã  Îª  ÆóÒµ  ·¢Õ¹  ´´Ôì  Á¼ºÃ  µÄ  »·¾³  £¬  Ìá¹©  Á¼ºÃ  µÄ  ·þÎñ  ¡£
ÔÚ  ÖªÊ¶  ²»¶Ï  ´´ÐÂ  ¡¢  Éç»á  ¼±¾ç  ·¢Õ¹  ±ä»¯  µÄ  ½ñÌì  £¬  Ã¿¸ö  Áìµ¼¸É²¿  ¶¼  Ó¦µ±  Ãú¼Ç  £¬  ¡º  ²»  ½ø  Ôò  ÍË  ¡»  Õâ¸ö  ·¨Ôò  £¬  ¶Ô  Ë­  ¶¼ÊÇ  Ò»Ñù  Æð×÷ÓÃ  µÄ  ¡£
ÐèÒª  ²¹³ä  µÄ  ÊÇ  £¬  Ôñ  Ç«  ¶ø  ´Ó  £¬  ÊÇ  ÊÂÎï  µÄ  Ë«ÖØ  ÐÔ  Ê¹È»  £¬  ÊÇ  ¸É²¿  ÓÈÆäÊÇ  ÄêÇá  ¸É²¿  µÄ  ³É³¤  ¹æÂÉ  Ê¹È»  £¬  ¶ø  ²»  Ó¦µ±  ÊÇ  ÎªÁË  ¸ø  ÈË¼Ò  Ò»¸ö  ºÃ  Ó¡Ïó  £¬  Í¼  ¸ö  ºÃ  ÃûÉù  ¡£
¶ÔÓÚ  Áìµ¼¸É²¿  µÄ  Ç«Ðé  £¬  ¶à  ÓÐ  ´Ó  ÈËÆ·  ·ç¸ñ  µÄ  ½Ç¶È  ¼ÓÒÔ  ÔÞÐí  µÄ  ¡£
Îª´Ë  £¬  Ô½ÊÇ  ×Ô¼º  µÄ  ÓÅÊÆ  Í¹ÏÖ  ¡¢  ÎªÈË³ÆµÀ  µÄ  Ê±ºò  £¬  Ô½  ²»ÄÜ  ÍüÈ´  ×Ô¼º  µÄ  ÁÓÊÆ  £¬  Ô½  Òª  Ïëµ½  ÈçºÎ  È¥  ²¹  ¼º  Ö®  ¶Ì  £¬  Ô½  Ó¦µ±  Ðé»³Èô¹È  £¬  ³£  Ë¼  ½øÈ¡  ¡£
Ò»¸ö  Áìµ¼¸É²¿  ÓÈÆäÊÇ  ÄêÇá  ¸É²¿  £¬  Ó¦µ±  ÕýÈ·  ¶Ô´ý  ×Ô¼º  µÄ  ÓÅÊÆ  Óë  ÁÓÊÆ  £¬  ÍØÕ¹  ÓÅÊÆ  £¬  Ï÷¼õ  ÁÓÊÆ  £¬  Ñï³¤²¹¶Ì  £¬  »¯  ÁÓ  Îª  ÓÅ  ¡£
·ñÔò  £¬  ¹ÌÊØ  ±¾±¾  £¬  ÓÎÀë  Ê±ÊÂ  £¬  ¾ÍÒª  ´Ó  ¿à¶Á  ºÃÑ§  µÄ  ÓÅÊÆ  ×ß  µ½  ÍÑÀë  ÏÖÊµ  ¡¢  Ë¼Ïë  ½©»¯  µÄ  ÁÓÊÆ  ÉÏ  È¥  ¡£
×îÎª  ½ôÒª  µÄ  ÊÇ  £¬  Ë¼Ïë  Òª  ¸ú  ÉÏ  Ê±´ú  ³±Á÷  £¬  ÖªÊ¶  Òª  ²»¶Ï  ¸üÐÂ  £¬  Ñ§Ï°  ±ØÐë  ½áºÏ  Éç»á  ·¢Õ¹  µÄ  Êµ¼ù  £¬  ÀíÂÛ  ±ØÐë  ÁªÏµ  µ±Ç°  µÄ  Êµ¼Ê  ¡£
¡º  Ñ§  ¶ø  ²»  Ë¼  Ôò  Øè  £¬  Ë¼  ¶ø  ²»  Ñ§  Ôò  ´ù  ¡£
ÌÈÈô  ÂñÍ·  ¶ÁÊé  µ«  ²»ÉÆ  Ë¼Ë÷  £¬  Ôò  ³£³£  »á  ã¯È»  ÎÞ  ËùµÃ  £»  ÌÈÈô  Ú¤Ë¼¿àÏë  µ«  ²»ÄÜ  Ç±ÐÄ  ¶ÁÊé  £¬  Ôò  ÍùÍù  Òª  ¶à  Éú  ÒÉ»ó  ¡£
²»¹ý  £¬  Ñ§Ï°  Ò²  ÓÐ  Ò»¸ö  ÓÅÊÆ  ÁÓÊÆ  ×ª»¯  µÄ  ÎÊÌâ  ¡£
¡»  ¿É¼û  £¬  ÇÚÑ§  ºÃ  ¶Á  ÊÇ  Áìµ¼¸É²¿  ²»¿É»òÈ±  µÄ  ¡£
³ÏÈç  µËÐ¡Æ½  Í¬Ö¾  Ôç  ÔÚ  ÎåÊ®Äê´ú  Ëù  Ëµ  µÄ  £º  ¡º  ¾­Ñé  ±¾À´  ÊÇ  ºÃ  ¶«Î÷  £¬  Èç¹û  ²»  ÉÆÓÚ  Ñ§Ï°  £¬  ¾Í  »á  ±ä³É  »µ¶«Î÷  ¡£
µ«  Èç¹û  °Ñ  ÒÑ  ÓÐ  µÄ  ¾­Ñé  ¹Ì¶¨  »¯  £¬  Éí  ´¦  ÐÅÏ¢  Ê±´ú  È´  ²»  Çó  ÐÂÖª  £¬  ²»  Ë¼  ½øÈ¡  £¬  ·²ÊÂ  ¾ù  ÒÔ²»±äÓ¦Íò±ä  £¬  ÄÇÃ´  £¬  ÓÅÊÆ  ¾Í  »á  ×ª»¯  Îª  ÁÓÊÆ  ¡£
¾­Ñé  ÊÇ  ÓÉ  Êµ¼ù  µÃÀ´  µÄ  ÖªÊ¶  ºÍ  ¼¼ÄÜ  £¬  ÊÇ  Áìµ¼¸É²¿  µÄ  ±¦¹ó  ²Æ¸»  ¡£
Ìì×Ê  Ç·¼Ñ  £¬  ÊÇ  Ò»¸ö  ÈË  µÄ  ÁÓÊÆ  £¬  µ«  Èç¹û  Öª  ²½  ²»  ½Ý  ¶ø  ÐÐ  Ôç  £¬  Öª  Òí  ²»  ½¡  ¶ø  ÏÈ  ·É  £¬  ¿Ì¿à  ·¢·Ü  £¬  ³ÖÖ®ÒÔºã  £¬  ¾Í  ÄÜ¹»  ÒÔ  ÇÚ  ²¹  ×¾  £¬  ÖÕ  ÓÐËù  ³É  £¬  ±ä  ÁÓÊÆ  Îª  ÓÅÊÆ  ¡£
ÓÅÊÆ  Óë  ÁÓÊÆ  µÄ  ¶¨Î»  ²»ÊÇ  Ò»³É²»±ä  µÄ  £¬  ±Ë´Ë  Ïà»¥  ×ª»¯  µÄ  ÇéÐÎ  ÔÚ  ÏÖÊµ  ÖÐ  ÊÇ  ³£¼û  µÄ  ¡£
ÓÅÊÆ  ºÍ  ÁÓÊÆ  ÔÚ  Ò»¶¨  Ìõ¼þ  ÏÂ  ÊÇ  ¿ÉÒÔ  »¥Ïà  ×ª»¯  µÄ  ¡£
Ã÷È·  Õâ  Ò»  µã  £¬  ÓÐÖúÓÚ  Àí½â  ÎªÊ²Ã´  Ã«Ôó¶«  Í¬Ö¾  °Ñ  ¡º  Á¦½ä  ½¾°Á  ¡»  ¿´×÷  ÊÇ  Áìµ¼¸É²¿  µÄ  Ò»¸ö  ¡º  Ô­Ôò  ÎÊÌâ  ¡»  £¬  ÎªÊ²Ã´  ÎÒÃÇ  µ³  Ò»¹á  ÒªÇó  ¸É²¿  Òª  Ñ§Ï°  ¡¢  Ñ§Ï°  ¡¢  ÔÙ  Ñ§Ï°  ¡£
ÈË  µÄ  ¾ÖÏÞÐÔ  ÊÇ  Ò»ÖÖ  ¿Í¹Û´æÔÚ  £¬  ¶øÇÒ  ÍùÍù  Óë  Æä  ³¤´¦  Ïà  °éËæ  ¡£
Í¬Ñù  £¬  ÓÐµÄ  Ôø¾­  ³¤ÆÚ  ´ÓÊÂ  ×¨Òµ  ¼¼Êõ  ¹¤×÷  µÄ  Áìµ¼¸É²¿  £¬  ÒÑ¾­  ³ÉÎª  ×ÔÈ»¿ÆÑ§  ºÍ  ¹¤³Ì  ¼¼Êõ  Ä³  Ò»·½Ãæ  µÄ  ×¨¼Ò  £¬  µ«  ÕâÐ©  Í¬Ö¾  ÔÚ  ÏµÍ³  ÁË½â  ºÍ  ÕÆÎÕ  Âí¿ËË¼Ö÷Òå  ÀíÂÛ  ·½Ãæ  ¿ÉÄÜ  ÓÖ  ²»´ó  ¼û³¤  ¡£
Õâ  ÓÖÊÇ  Éí  ´¦  ÏÖ´ú»¯  ½¨Éè  Ê±ÆÚ  µÄ  Ò»ÖÖ  ÁÓÊÆ  ¡£
µ«ÊÇ  £¬  Ò²  Õý  ÒòÎª  ÕâÐ©  Í¬Ö¾  ³¤ÆÚ  ¹¤×÷  ÓÚ  ÕþÖÎ  Ë¼Ïë  ºÍ  ÐÐÕþ¹ÜÀí  ÁìÓò  £¬  Òò¶ø  ¶Ô  ×¨Òµ  ¼¼Êõ  ¹¤×÷  ¼°Æä  Ë¼Î¬  ·½Ê½  ¾Í  ±È½Ï  ÉúÊè  ¡£
³¤ÆÚ  ´ÓÊÂ  µ³Îñ  ¹¤×÷  µÄ  Áìµ¼¸É²¿  £¬  ¶à  ÓÐ  ±È½Ï  ÏµÍ³  µØ  ½Ó´¥  ºÍ  ÕÆÎÕ  Âí¿ËË¼Ö÷Òå  ÀíÂÛ  µÄ  £¬  ÕâÖÖ  ÓÅÊÆ  ÊÇ  Ê¤ÈÎ  Áìµ¼  ¹¤×÷  ±Ø²»¿ÉÉÙ  µÄ  ¡£
µ±È»  £¬  ¾­Ñé  ·á¸»  µÄ  ÀÏ  Í¬Ö¾  Ò²  ²»ÄÜ  ¼æ  µÃ  ÄêÁä  ¡¢  ÌåÁ¦  ÉÏ  µÄ  ÓÅÊÆ  ¡£
ÄêÇá  ¸É²¿  Äê¸»Á¦Ç¿  £¬  ÊÇ  Ã÷ÏÔ  µÄ  ÓÅÊÆ  £»  µ«  Õý  ÒòÎª  Äê¼Í  Çá  ¡¢  ÔÄÀú  Ç³  £¬  ËùÒÔ  ÔÚ  ÕþÖÎ  ¾­Ñé  ¡¢  ×éÖ¯  Áìµ¼  ÄÜÁ¦  ÄËÖÁ  µ³ÐÔ  ¶ÍÁ¶  ¡¢  ×÷·ç  ÐÞÑø  µÈ  ·½Ãæ  Óë  ÀÏÒ»±²  Ïà±È  £¬  ÊÇ  ÓÐ  ²î¾à  µÄ  £¬  ÁÓÊÆ  ÓÖ  ÔÚ  ÆäÖÐ  ¡£
¡»  Õâ¸ö  Éî¿Ì  µÄ  ¼û½â  ¶ÔÓÚ  ½ñÌì  ÎÒÃÇ  ÈÏÊ¶  ÎÊÌâ  ÈÔ  ÓÐ  Ö¸µ¼  ÒâÒå  ¡£
³ÂÔÆ  Í¬Ö¾  Ôø  Ëµ  ¹ý  ÕâÑù  µÄ  »°  £º  ¡º  Ò»¸ö  ÈË  µÄ  ³¤´¦  Àï  Í¬Ê±  Ò²  °üÀ¨  Ä³Ð©  È±µã  £¬  ¶Ì´¦  Àï  Í¬Ê±  Ò²  º¬  ×Å  Ä³Ð©  ÓÅµã  ¡£
ÓÅÊÆ  Óë  ÁÓÊÆ  ÔÚ  Ä³  ÖÖ  ÒâÒå  ÉÏ  ÊÇ  Ïà»¥  °üº¬  µÄ  ¡£
Èç¹û  Ëµ  ÓÅ  ·Ç  ÓÅ  ¡¢  ÁÓ  ·Ç  ÁÓ  £¬  ÄÇÃ´  ¶Ô  Ò»¸ö  ¸É²¿  µÄ  ÆÀ¼Û  ºÍ  ÈÎÓÃ  ¾Í  Ê§È¥  ÁË  ÒÀ¾Ý  £¬  ±¾ÈË  Ò²  ²»ÄÜ  ×Ô  Öª  £¬  ÒªÃ´  Ò»Î¶  ×Ô  ±¯  £¬  ÒªÃ´  Ã¤Ä¿  ×ÔÐÅ  ¡£
ÔÚ  Ä³¸ö  Áìµ¼¸É²¿  ÉíÉÏ  £¬  ÓÅÊÆ  ºÎÔÚ  £¬  ÁÓÊÆ  ºÎÔÚ  £¬  Ò»°ãËµÀ´  ÊÇ  È·¶¨  µÄ  ¡£
ÓÅÊÆ  Óë  ÁÓÊÆ  Ê×ÏÈ  ÊÇ  Ïà»¥  ×÷Îª  ¶ÔÁ¢  Îï  ¶ø  ´æÔÚ  µÄ  £¬  ÔÚ  Ò»¶¨  µÄ  Ê±¿Õ  ÖÐ  ÓÐ×Å  ¸÷×Ô  µÄ  ¶¨Î»  ¡£
ÄÜ·ñ  ¿Í¹Û  µØ  ¡¢  ±çÖ¤  µØ  ÈÏÊ¶  Á½Õß  µÄ  ¹ØÏµ  £¬  ¹ØÏµµ½  Áìµ¼¸É²¿  ÊÇ·ñ  ÓÐ  ×ÔÖªÖ®Ã÷  £¬  ÄÜ·ñ  ÇÚÑ§  ²»¾ë  £¬  ²»¶Ï  ½øÈ¡  £¬  Á¢ÓÚ  Ê±´ú  ³±Í·  ¡£
Ò»¸ö  Áìµ¼¸É²¿  £¬  ×ÜÊÇ  ÓÐ  Æä  ×ÔÉí  µÄ  ÓÅÊÆ  ºÍ  ÁÓÊÆ  ¡£
¾ÝÏ¤  £¬  ¸Ã  ¾ç  ×Ô  È¥Äê£¸ÔÂ  ¹«ÑÝ  ÒÔÀ´  £¬  ÒÑ  ÔÚ  ÉÏº£  ¡¢  Õã½­  µÈ  µØ  ÑÝ³ö  ÁË  £±£¶£°¶à³¡  £¬  Éç»á  Ð§Òæ  ºÍ  ¾­¼ÃÐ§Òæ  ¶¼  ²»´í  ¡£
ÓÉ  ÉÏº£ÇàÒÕ»¬»ü¾çÍÅ  ÅÅÑÝ  µÄ  »¬»ü  ¾ç  ¡¶  º¦  Äã  Ã»  ÉÌÁ¿  ¡·  ½üÈÕ  ÔÚ  ¾©  ÑÝ³ö  £¬  ÒýÆð  ÁË  ·´Ïì  ¡£
ÔÀÃ·  £¨  ÖÐ  £©  ¡¢  »ÆÃôÒÇ  £¨  ×ó  £©  ¡¢  Ö£Óä  £¨  ÓÒ  £©  ·Ö±ð  »ñ  ¹Ú  ¡¢  ÑÇ  ¡¢  ¼¾¾ü  ¡£
ºÜ¶à  ×÷  ¹úÄÚ  ÓÎ  µÄ  ÂÃÐÐÉç  ¾ù  ¿É  °ï  Äã  ÊµÏÖ  ÃÎÏë  ¡£
È¥  µÄ  Ê±¼ä  ×îºÃ  ÊÇ  ÐÇÆÚÎå  µÄ  ÏÂÎç  ´Ó  ±±¾©  ³Ë×ø  »ð³µ  £¬  ÐÇÆÚÁù  Ò»Ôç  µ½  É½Î÷  Ì«Ô­  £¬  ´Ó  Ì«Ô­  ÔÙ  µ½  ÆîÏØ  £¬  ÐÇÆÚÁù  ¿É  Íæ  Ò»ÕûÌì  £¬  Ë³±ã  »¹  ÄÜ  ¿´¿´  ¸½½ü  µÄ  Æî¼Ò´óÔº  µÈ  £¬  ÐÇÆÚÈÕ  ÔçÉÏ  ·µ»Ø  Ì«Ô­  £¬  ÓÚ  ´ÎÈÕ  Çå³¿  µ½  ±±¾©  ¡£
½ñÌì  £¬  Äã  Ò²  ¿É  ×ß½ø  ´óÔº  £¬  Ç×Éí  Ìå»á  µ±Ê±  µÄ  Ö÷ÈË  ÔÚ  ÄÇÀï  µÄ  Éú»î  ÉõÖÁ  Ë¼Ïë  £¬  Ò²Ðí  Äã  »á  ³ÉÎª  ÕÅÒÕÄ±  Ó°Æ¬  ÖÐ  µÄ  Ö÷½Ç  ¡£
µ±Ê±  µÄ  Ö÷ÈË  ÔÚ  ÐÞ½¨  Õâ  ×ù  ´óÔº  Ê±  ¿ÉÎ½  ·Ñ¾¡ÐÄ»ú  ¡£
Õ¬Ôº  ×Ü  Õ¼  µØ  Ãæ»ý  Îª  °ËÇ§Æß°ÙÆ½·½Ã×  £¬  Îª  ³Ç±¤  Ê½  ½¨Öþ  £¬  Õû¸ö  ½¨Öþ  Æ½Ãæ  ³Ê  ¡º  Ï²  ¡»  ×Ö  ÐÎ  £¬  ËÄÖÜ  ¸ß  ´ï  Ê®ÓàÃ×  µÄ  È«  ·â±Õ  Ë®Ä¥  ×©Ç½  ÄÚ  £¬  Áù×ù  ´óÔº  ¡¢  ¶þÊ®¸ö  Ð¡  Ôº  £¬  Ôº  Ôº  Ïà  ÏÎ  £¬  Èý°ÙÒ»Ê®Èý¼ä  ·¿¼ä  £¬  ²ã  ²ã  Ïà½Ó  £¬  Ôº  ÖÐ  ÓÐ  Ôº  £¬  Ô°  ÖÐ  ÓÐ  Ô°  £¬  Íâ¹Û  Î¡¶ë  ¸ßËÊ  £¬  É­ÑÏ  ±ÚÀÝ  £¬  ÄÚ  ÊÓ  ¸»ÀöÌÃ»Ê  £¬  ¾®È»ÓÐÐò  £¬  Æä  ÃÅ  ¡¢  ´°  ¡¢  ´ª  ¡¢  éÜ  ¡¢  ½×  Ê¯  ¡¢  À¸¸Ë  µÈµÈ  ÎÞ²»  ÔìÐÍ  ¾«ÇÉ  £¬  ¾Í  Á¬  ÎÝ¶¥  ÉÏ  ÄÇ  Ò»°ÙËÄÊ®¶à¸ù  ÑÌ´Ñ  ½Ô  ¾«µñÏ¸ïÎ  ¡£
´ð  £º  Õâ  ×ù  ÉîÕ¬´óÔº  ¾Í  ÊÇ  ×øÂä  ÔÚ  É½Î÷Ê¡  ÆîÏØ  µÄ  ÇÇ¼Ò´óÔº  £¬  ÒÑ  ÕýÊ½  ¶ÔÍâ¿ª·Å  ¡£
ºÚÁú½­  ÁõÔÃ  ÎÊ  £º  µçÓ°  ¡¶  ´ó  ºì  µÆÁý  ¸ß¸ß  ¹Ò  ¡·  Àï  ÄÇ  Éî²»¿É²â  µÄ  Õ¬Ôº  £¬  ÄÇ  ÏóÕ÷  ±»  Ö÷ÈË  ³èÐÒ  ¶ø  ¸ß  ¹Ò  µÄ  ´ó  ºì  µÆÁý  ¸ø  ÎÒ  ÁôÏÂ  ÁË  Éî¿Ì  µÄ  Ó¡Ïó  ¡£
Óë»á  ´ú±í  ÌýÈ¡  ÁË  ³¤ÑôÍÁ¼Ò×å×ÔÖÎÏØ  ¿ªÕ¹  Ãñ×åÎÄ»¯  ¹¤×÷  µÄ  Çé¿ö  ºÍ  ¾­Ñé  £¬  Ëæºó  ÓÖ  ÌýÈ¡  ÁË  ÄÚÃÉ¹Å  ¡¢  ¹óÖÝ  ¡¢  ËÄ´¨  ¡¢  ¼ªÁÖ  ¡¢  ÁÉÄþ  ¡¢  ºÓ±±  ´ó³§»Ø×å×ÔÖÎÏØ  ¡¢  ºþÄÏÊ¡  ÏæÎ÷ÍÁ¼Ò×åÃç×å×ÔÖÎÖÝ  ÁúÉ½ÏØ  µÄ  ¾­Ñé  ¡£
×ÔÖÎÏØ  ×Ô  £±£¹£¸£´Äê  ³ÉÁ¢  ÒÔÀ´  £¬  ¾Í  ½«  ·¢Õ¹  ¾­¼Ã  ºÍ  ·±ÈÙ  Ãñ×åÎÄ»¯  Í¬Ê±  ÄÉÈë  ±¾  ÏØ  ÕûÌå  ·¢Õ¹  ¹æ»®  £¬  Ê®·Ö  ×¢ÖØ  ¶Ô  Ãñ×åÎÄ»¯  µÄ  Í¶Èë  £¬  Ôø  ±»  ºþ±±Ê¡Î¯  ¡¢  Ê¡Õþ¸®  ºÍ  ÎÄ»¯²¿  ÊÚÓè  ¡°  È«Ê¡  ÎÄ»¯  ÏÈ½ø  ÏØ  ¡±  ¡¢  ¡°  ÖÐ¹ú  Ãñ¼äÒÕÊõ  Ö®  Ïç  ¡±  ºÍ  ¡°  È«¹ú  ÎÄ»¯  ÏÈ½ø  ÏØ  ¡±  µÄ  ³ÆºÅ  ¡£
ÏÖ³¡»á  Ñ¡  ÔÚ  ÒÔ  Æä  ¶À¾ß  °ÍÍÁ  ÎÄ»¯  ÌØÉ«  ¶ø  ÏíÓþ  È«¹ú  µÄ  ºþ±±Ê¡  ³¤ÑôÍÁ¼Ò×å×ÔÖÎÏØ  ¡£
¹ú¼ÒÃñÎ¯  ºÍ  ÎÄ»¯²¿  ÔÚ  ºþ±±Ê¡  ³¤ÑôÍÁ¼Ò×å×ÔÖÎÏØ  ¹²Í¬  ÕÙ¿ª  µÄ  È«¹ú  Ãñ×åÎÄ»¯  ¹¤×÷  ÏÖ³¡»á  ÒÑ  ÓÚ  ½üÈÕ  Ô²Âú  ½áÊø  ¡£
Õâ¸ö  ½«  ×÷Îª  ÎÒ¹ú  ×î¸ß  ±íÑÝ  ÒÕÊõ  ÖÐÐÄ  µÄ  ¹ú¼Ò  ±êÖ¾  ÐÔ  ¹¤³Ì  £¬  ¼Æ»®  ÓÃ  ËÄÄê  Ê±¼ä  ¡¢  ·Ö  Èý¸ö  ½×¶Î  ½¨³É  £º  µÚÒ»¸ö  ½×¶Î  È·¶¨  Éè¼Æ  ·½°¸  ºÍ  ½øÐÐ  Éè¼Æ  ¡¢  ¼àÀí  ¡¢  Ê©¹¤  ¡¢  Éè±¸  ÕÐ±ê  £¬  Ô¼  Ò»Äê  Ê±¼ä  £»  µÚ¶þ¸ö  ½×¶Î  ½øÐÐ  Ö÷Ìå  ¹¤³Ì  Ê©¹¤  £¬  Ô¼  Ò»Äê°ë  Ê±¼ä  £»  µÚÈý¸ö  ½×¶Î  ½øÐÐ  ×°ÐÞ  ¡¢  Éè±¸  °²×°  ¼°  µ÷ÊÔ  ¡¢  ÊÒÍâ  ¹¤³Ì  £¬  Ô¼  Ò»Äê°ë  Ê±¼ä  ¡£
½¨Öþ  ÄÚ²¿  ½«  ÓÉ  ¶þÇ§Îå°Ù×ù  µÄ  ¸è¾çÔº  ¡¢  ¶þÇ§×ù  µÄ  ÒôÀÖÌü  ¡¢  Ò»Ç§¶þ°Ù×ù  µÄ  Ï·¾ç  ³¡  ¡¢  Èý°ÙÖÁÎå°Ù×ù  µÄ  Ð¡  ¾ç³¡  ºÍ  ÏàÓ¦  µÄ  ÒÕÊõ  Õ¹ÀÈ  ¡¢  ±íÑÝ  ÒÕÊõ  ÑÐ¾¿  ½»Á÷  ²¿  ¡¢  ÒÕÊõ  ÉÌµê  ¡¢  ¿ì²Í  Ìü  ¡¢  ¿§·ÈÌü  ºÍ  µØÏÂ  Í£³µ³¡  µÈ  ÅäÌ×  ÉèÊ©  ×é³É  ¡£
¹ú¼Ò´ó¾çÔº  ½«  ÔÚ  ÈËÃñ´ó»áÌÃ  Î÷²à  ½¨Éè  £¬  ½¨ÖþÃæ»ý  Ê®¶þÍòÆ½·½Ã×  £¬  ÄÏ±±  ½øÉî  Ò»°ÙÁùÊ®ÁùÃ×  £¬  ¶«Î÷  ¿í  ¶þ°Ù¶þÊ®ÎåÖÁ¶þ°ÙËÄÊ®ÎåÃ×  £¬  ½¨Öþ  ÏÞ  ¸ß  ÈýÊ®Ã×  ¡¢  ¾Ö²¿  ËÄÊ®ÎåÃ×  ¡£
¹ú¼Ò´ó¾çÔºÉè¼Æ·½°¸ÆÀÎ¯»á  ¹²ÓÐ  Ê®Ò»  ÈË  £¬  Ö÷Ï¯  Îª  Çå»ª´óÑ§  ½ÌÊÚ  ¡¢  Á½  Ôº  ÔºÊ¿  ÎâÁ¼ïÞ  £¬  Î¯Ô±  °üÀ¨  ¸µìäÄê  ¡¢  ÖÜ¸ÉÖÅ  ¡¢  ÐûÏéöÌ  ¡¢  ÅíÒ»¸Õ  ¡¢  ÕÅ½õÇï  ¡¢  ºÎ¾µÌÃ  ¡¢  ÅË×æÒ¢  ÆßÎ»  ÎÒ¹ú  ÄÚµØ  ¼°  Ïã¸Û  ½¨Öþ  ¹æ»®  ÃûÊ¦  ºÍ  °¢Éª¡¤°®Àï¿ËÉ­  ¡¢  Â«Ô­ÒåÐÅ  ¡¢  Àï¿¨¶Å  ¡¢  °ü·Ñ¶û  µÈ  ¹úÍâ  ÖøÃû  ½¨ÖþÊ¦  ¡£
ÓÉÓÚ  Õâ´Î  Õ¹ÀÀ  ÊÇ  Îª  ÆÀÎ¯»á  ×¼±¸  µÄ  ¹¤×÷  Õ¹  £¬  ¹Ê  ¾ù  Î´  ×¢Ã÷  Éè¼Æ  µ¥Î»  ¡£
ËùÓÐ  ¾ºÈü  ·½°¸  ¶¼  Õ¹³ö  ÁË  ½¨Öþ  Ä£ÐÍ  ¡¢  ½¨Öþ  Ð§¹û  Í¼  ºÍ  Æ½ÃæÍ¼  £¬  ½¨ÖþÉè¼Æ  ·ç¸ñ  ¸÷Òì  £¬  ÓÐ  È¡·¨  ÖÐ¹ú  ´«Í³  ÎÝ¶¥  ÔìÐÍ  µÄ  £¬  ÓÐ  ´Ó  ¹Åµä  ÀÖÆ÷  µÄ  ÐÎÏó  ÉÏ  »ñµÃ  Áé¸Ð  µÄ  £¬  ÓÐ  ·Â  ¹Å  Ï£À°  ¾ç³¡  Æ½Ãæ  ²¼¾Ö  µÄ  £¬  ÓÐµÄ  ·½°¸  Èç  Ò»  ¶ä  Æ®¶¯  µÄ  °×ÔÆ  £¬  ÓÐµÄ  ·½°¸  Óë  Ìì°²ÃÅ³ÇÂ¥  ÐÎ³É  ¶Ô  ¾°  £¬  ÓÐµÄ  ·½°¸  ±ð³öÐÄ²Ã  µØ  ½«  ÒôÀÖÌü  Ðü  ÔÚ  ¾çÔº  µÄ  ¶¥  ²¿  ¡­  ¡­  ²»ÉÙ  ·½°¸  µÄ  ½¨Öþ  ÔìÐÍ  ¼ÈÓÐ  ÆøÊÆ  £¬  ÓÖ  ²»  Ê§  µäÑÅ  ¡¢  »îÆÃ  £¬  ¸ø  ÈË  ÁôÏÂ  Éî¿Ì  Ó¡Ïó  ¡£
¹úÄÚ  ÖøÃû  ½¨ÖþÉè¼Æ  µ¥Î»  ºÍ  ½¨ÖþÊ¦  ÓÐ  Éè¼Æ  ÈËÃñ´ó»áÌÃ  µÄ  ±±¾©ÊÐ½¨ÖþÉè¼ÆÑÐ¾¿Ôº  ¡¢  £±£¹£µ£¸Äê  ¹ú¼Ò´ó¾çÔº  Éè¼Æ  ·½°¸  Ö÷³ÖÈË  ÀîµÀÔö  µÈ  ¡£
ºÉÀ¼°¢Ä·Ë¹ÌØµ¤ÊÐÕþÌü  ºÍ  ´ó¾çÔº  µÄ  Éè¼ÆÕß  ºÀË¹±£¶û  ¡¢  ²ÎÓë  Éè¼Æ  Ï¤Äá¸è¾çÔº  µÄ  Òâ´óÀû£Ó£Ç£Á¹¤×÷ÊÒ  Ò²  ÆÄ  ÒýÈË×¢Ä¿  ¡£
ÆßÊ®°ËËê  ¸ßÁä  ¡¢  ÔÚ  ¾çÔº  Éè¼Æ  ÁìÓò  ÏíÓÐ  ¹ú¼Ê  Ê¢Óþ  µÄ  µÂ¹ú  ×ÊÉî  ½¨ÖþÊ¦  ´÷¶ûÂü  ¶Ô  ¼ÇÕß  Ëµ  £¬  ÖÐ¹ú¹ú¼Ò´ó¾çÔº  ½¨  ÔÚ  ÓÐ  ÓÆ¾Ã  ÀúÊ·  µÄ  ±±¾©  ¾É  ³Ç  ÖÐÐÄ  µØÇø  £¬  Ó¦¸Ã  ¿¼ÂÇ  ½¨Öþ  ·ç¸ñ  µÄ  Ð­µ÷  ÎÊÌâ  £¬  µ«  ÀúÊ·ÐÔ  Óë  ÀúÊ·  »¯  ÊÇ  Á½¸ö  ¸ÅÄî  £¬  ¹ú¼Ò´ó¾çÔº  ½«  ×÷Îª  ÀúÊ·ÐÔ  ½¨Öþ  ¶ø  ±»  ±£Áô  ÏÂÀ´  £¬  Ó¦  ÊÇ  ÏÖ´ú  µÄ  £¬  Ëû  ²»  ´òËã  °Ñ  ÖÐ¹ú  Ê½  µÄ  ÎÝ¶¥  Éè¼Æ  ÉÏÈ¥  ¡£
í¶ÆéÐÂ  Ôø  Éè¼Æ  ÁË  ÈÕ±¾¾©¶¼ÒôÀÖÌü  ¡¢  ÃÀ¹úÂåÉ¼í¶ÏÖ´úÃÀÊõ¹Ý  ¡¢  Î÷°àÑÀ°ÂÁÖÆ¥¿ËÌåÓýÖÐÐÄ  µÈ  ÖøÃû  ½¨Öþ  £¬  Ç°  ²»¾Ã  ÔÚ  ÎÒ¹ú  ÉîÛÚÊÐÎÄ»¯ÖÐÐÄ  ¹ú¼Ê  Éè¼Æ  ¾ºÈü  ÖÐ  »ñµÃ  Ò»µÈ½±  ¡£
ÔÚ  ½ñÄê£´ÔÂ£±£³ÈÕ  ¹ú¼Ò´ó¾çÔºÒµÖ÷Î¯Ô±»á  ÕÙ¿ª  µÄ  ½¨ÖþÉè¼Æ  ·½°¸  ¾ºÈü  ÎÄ¼þ  ·¢²¼»á  ÉÏ  £¬  ÈÕ±¾  ÏÖ´úÅÉ  ½¨ÖþÉè¼Æ  ´óÊ¦  í¶ÆéÐÂ  Ïò  ¼ÇÕß  ±íÊ¾  £¬  ÖÐ¹ú¹ú¼Ò´ó¾çÔº  µÄ  Éè¼Æ  Ê×ÏÈ  Ó¦¸Ã  ÊÇ  ÏÖ´ú»¯  µÄ  ¡£
¾Ý  ÁË½â  £¬  ²Î¼Ó  ´Ë´Î  ¾ºÈü  µÄ  ²»·¦  ÊÀ½ç  ÖøÃû  µÄ  ½¨ÖþÊ¦  ¼°  Éè¼Æ  ÊÂÎñËù  ¡£
¹ú¼Ò´ó¾çÔºÒµÖ÷Î¯Ô±»á  Ö÷Ï¯  ÍòËÃîý  Ìá³ö  £¬  ¹ú¼Ò´ó¾çÔº  µÄ  Éè¼Æ  Ó¦¸Ã  ÊÇ  ÏÖ´ú»¯  µÄ  ¡¢  Îª  ÖÐ¹úÈËÃñ  Ï²°®  µÄ  ¡¢  Óë  Ìì°²ÃÅ¹ã³¡  ½¨Öþ  ·ç¸ñ  Ïà  Ð­µ÷  µÄ  ¡£
ËüÃÇ  ¾ù  ÊÇ  ÔÚ  ¾çÔº  Éè¼Æ  ·½Ãæ  ÓÐ×Å  ·á¸»  ¾­Ñé  µÄ  ¼×¼¶  Éè¼Æ  µ¥Î»  ¡£
ÆäÖÐ  £¬  À´×Ô  ÃÀ¹ú  ¡¢  ÈÕ±¾  ¡¢  ·¨¹ú  ¡¢  µÂ¹ú  ¡¢  Òâ´óÀû  ¡¢  °ÂµØÀû  µÈ  ¾Å¸ö  ¹ú¼Ò  µÄ  Éè¼Æ  µ¥Î»  ¶þÊ®¼Ò  £¬  À´×Ô  ÎÒ¹ú  ÄÚµØ  ¡¢  Ïã¸Û  µÄ  Éè¼Æ  µ¥Î»  Ê®Áù¼Ò  ¡£
²Î¼Ó  ´Ë´Î  ½¨ÖþÉè¼Æ  ¾ºÈü  µÄ  µ¥Î»  ¹²ÓÐ  ÈýÊ®Áù¼Ò  ¡£
½ñÌì  µÄ  ¹ú¼Ò´ó¾çÔº  Éè¼Æ  ¹¤×÷  ÒÑ  ·Ç  ÍùÎô  ¿É  ±È  £¬  Ëü  Ó¦  ÌåÏÖ  µ±´ú  ¹ú¼Ê  ×î¸ß  Ë®Æ½  ¡£
Ëû  ¶Ô  ¼ÇÕß  Ëµ  £¬  µ±Äê  ¹ú¼Ò´ó¾çÔº  µÄ  Éè¼Æ  Ò²  ¸ã  ÁË  ¾ºÈü  £¬  Çå»ª´óÑ§  µÄ  ·½°¸  ÖÐÑ¡  £¬  ¿É  ÓÉÓÚ  ¹ú¼Ò  ²ÆÁ¦  µÈ  ·½Ãæ  µÄ  Ô­Òò  £¬  ½¨Éè  ¹¤×÷  Ã»ÓÐ  ½øÐÐ  £¬  Ò»  µÈ  ¾Í  ÊÇ  ËÄÊ®Äê  ¡£
ËÄÊ®Äê  Ç°  Ôø  ²Î¼Ó  ¹ú¼Ò´ó¾çÔº  Éè¼Æ  ¹¤×÷  µÄ  Çå»ª´óÑ§  ½ÌÊÚ  ÕÔ±þÊ±  ÔÚ  Õ¹ÀÀ  µÚÒ»Ìì  £¬  Ò»´óÔç  ¾Í  ¸Ï  À´  ²Î¹Û  ¡£
ÓÐµÄ  ÈË  ×¨³Ì  ´Ó  ÍâµØ  ¸Ï  À´  £»  ÓÐµÄ  ÈË  ÔÚ  Òâ¼û  ±í  ÉÏ  »­  ÉÏ  ÁË  ×Ô¼º  Éè¼Æ  µÄ  ·½°¸  ¡­  ¡­
ÔÚ  ÖÐ¹ú¸ïÃü²©Îï¹Ý  £¬  ¹ú¼Ò´ó¾çÔº  ½¨ÖþÉè¼Æ  ¾ºÈü  ·½°¸  Õ¹ÀÀ  ÆÚ¼ä  £¬  Ã¿Ìì  ¶¼  ÓÐ  ËÄÇ§¶àÃû  ¹ÛÖÚ  Ç°À´  ²Î¹Û  £¬  Ò»Ç§  ¶à  ÈË  Ð´  ÏÂ  ×Ô¼º  µÄ  Òâ¼û  ¡£
¸Ã  ¾çÔº  µÄ  ºêÎ°  À¶Í¼  ½«  Õ¹ÏÖ  ÔÚ  ÊÀÈË  ÃæÇ°  ¡£
£·ÔÂ£²£·ÈÕÖÁ£³£±ÈÕ  £¬  ¹ú¼Ò´ó¾çÔºÉè¼Æ·½°¸ÆÀÎ¯»á  ¶Ô  ËùÓÐ  ·½°¸  ½øÐÐ  ÆÀÉó  £¬  Ñ¡³ö  Èý¸ö  ÌáÃû  ·½°¸  £»  £¸ÔÂ  £¬  ¹ú¼Ò´ó¾çÔº½¨ÉèÁìµ¼Ð¡×é  ½«  È·¶¨  ÖÐ±ê  ·½°¸  ¡£
¼¸´ú  ÈË  ÆÚÅÎ  ÒÑ  ¾Ã  µÄ  ¹ú¼Ò´ó¾çÔº  ¹¤³Ì  ÒÑ  ½øÈë  Ò»¸ö  ¹Ø¼ü  Ê±¿Ì  ¡£
µ±½ñ  ÊÀ½ç  Ò»Á÷  ½¨ÖþÉè¼Æ  ´óÊ¦  ÃÇ  µÄ  ×÷Æ·  »ã¾Û  Ò»  ÌÃ  £¬  ½ÓÊÜ  ¹«ÖÚ  ÆÀÒé  ¡£
£·ÔÂ£±£¹ÈÕÖÁ£²£¶ÈÕ  £¬  ±±¾©  Ìì°²ÃÅ¹ã³¡  ¶«²à  µÄ  ÖÐ¹ú¸ïÃü²©Îï¹Ý  ÈË³±  Ó¿¶¯  £¬  ²Î¼Ó  ¹ú¼Ò´ó¾çÔº  ½¨ÖþÉè¼Æ  ¾ºÈü  µÄ  ËÄÊ®ËÄ¸ö  ·½°¸  ÔÚ  ÕâÀï  ¹«¿ª  Õ¹³ö  ¡£
ÎÒ  ½¨Òé  £¬  ÎªÁË  ±£³Ö  ³ÇÊÐ  µÄ  ÎÀÉú  £¬  Ó¦¸Ã  ²ÉÈ¡  µã  Ç¿Ó²  ´ëÊ©  £¬  Ç¿»¯  ÈËÃÇ  µÄ  ÎÀÉú  ÒâÊ¶  ¡£
Õâ  Ïî  ¹¤×÷  Á¦¶È  »¹  ²»¹»  £¬  ÏÔµÃ  ÓÐµã  µ¥±¡  ¡£
ËùÒÔ  Ó¦¸Ã  ²»¶Ï  Ç¿»¯  ÈËÃÇ  µÄ  ÎÀÉú  ÒâÊ¶  £¬  ´ÙÊ¹  ËûÃÇ  Ñø³É  Á¼ºÃ  µÄ  Ï°¹ß  ¡£
Ï°¹ß  ÊÇ  Ñø³É  µÄ  £¬  Á¼ºÃ  µÄ  Ï°¹ß  ¸ü  Ðè  Å¬Á¦  ÅàÑø  ¡£
ÎÀÉú  Ëµ  Ëü  ²»  ÄÑ  £¬  ±¾  ÊÇ  ÈËÈË  ¶¼  ¿ÉÒÔ  ×öµ½  µÄ  £»  Ëµ  Ëü  ÄÑ  £¬  ÊÇ  Ðí¶à  ÈË  ¶¼  ÓÐÒâÎÞÒâ  Ã»ÓÐ  ÕâÑù  ×ö  ¡£
ËæµØ  ÍÂÌµ  ¡¢  Ë³ÊÖ  ÂÒ  ÈÓ  ÔÓÎï  ÊÇ  ÔÙ  ×ÔÈ»  ²»¹ý  µÄ  ÊÂ  £»  ¸ú×Å  ´òÉ¨  ÎÀÉú  µÄ  »·ÎÀ  ¹¤ÈË  Éíºó  ¶ª  ¹ûÆ¤  µÄ  ÏÖÏó  ÂÅ¼û²»ÏÊ  £»  ÓÐÐ©  ÈË  ¼ÒÀï  µØ°å  ÉÏ  ÓÐ  Ò»  ´é  ÑÌ»Ò  Ò²  Òª  ¼°Ê±  É¨  µô  £¬  ¶ø  ¶Ô  ¼Ò  ÃÅ¿Ú  µÄ  °¹Ôà  È´  ÊÓ¶ø²»¼û  £¬  ÎªÁË  Í¼  ·½±ã  £¬  ÉõÖÁ  ¡°  Ìí×©¼ÓÍß  ¡±  £¬  °Ñ  ¼Ò  ÖÐ  µÄ  À¬»ø  µ¹  ÔÚ  ÃÅ¿Ú  ¡¢  Â·  ÅÔ  ¡£
ºÜ¶à  ÈË  »¹  Ã»ÓÐ  Á¼ºÃ  µÄ  »·¾³ÎÀÉú  ÒâÊ¶  ºÍ  Ï°¹ß  ¡£
¿É  ÎÒÃÇ  µÄ  ÎÀÉú  ÎªÊ²Ã´  ×Ü  ËÆ  ´ò°Ú×Ó  Ò»Ñù  £¬  ÈÈ  Ò»Õó  ¡¢  Àä  Ò»Õó  ÄØ  £¿
±¾À´  £¬  Ò»¸ö  ³ÇÊÐ  £¬  µ±  »ù´¡  ÉèÊ©  ½¨Éè  Õâ¸ö  Ó²¼þ  ¡°  Ó²  ¡±  ÆðÀ´  £¬  »·ÎÀ  ÉèÊ©  ÍêÉÆ  ºó  £¬  ÎÀÉú  Ò²¾ÍÊÇ  Ë®µ½Çþ³É  µÄ  ÊÂ  ÁË  ¡£
Ëü  ²»  Éæ¼°  ¸ßÉî  ¿ÆÑÐ  £¬  ²»Òª  ¾«È·  ¼ÆËã  ¡£
Õâ  Ôò  ÏûÏ¢  Óë  Çò¶Ó  ±ÈÈü  µÄ  ÊäÓ®  À´  ±È  È·Êµ  Ì«  Ð¡  ÁË  £¬  ËäÈ»  Î¢²»×ãµÀ  £¬  È´  ²»µÃ²»  ÈÃ  ÈË  ¸ÐÅå  ÈÕ±¾ÈË  Á¼ºÃ  µÄ  »·¾³  ÒâÊ¶  ºÍ  ÎÀÉú  Ï°¹ß  ¡£
ÒòÎª  ËûÃÇ  °Ñ  ¹ÏÆ¤  ¹û  ºË  ¶¼  ×°  ÔÚ  ×Ô  ´ø  µÄ  ËÜÁÏ  ´ü  ÖÐ  ËæÉí  ´ø  ×ß  ¡£
¾Ý  ±¨µÀ  £¬  ÔÚ  ÊÀ½ç±­  ×ãÇò  Èü  µÄ  ¿´Ì¨  ÉÏ  £¬  Ã¿  ³¡  Èü  ºó  £¬  ÈÕ±¾ÈË  Õ¼¾Ý  µÄ  ³¡µØ  ×ÜÊÇ  ¸É¸É¾»¾»  ¡£
»·¾³ÎÀÉú  ´ó¼Ò  Î¬»¤  £¨  ¸½  Í¼Æ¬  £±  ÕÅ  £©
¿É¼û  £¬  ¼ÓÇ¿  ¹ÜÀí  £¬  ÓÃ  ½¡¿µ  ÎÄÃ÷  µÄ  ÎÄ»¯  ÓéÀÖ  ·á¸»  Ïç´å  ÎÄ»¯  Éú»î  £¬  ÊÇ  µ±ÎñÖ®¼±  ¡£
ÎÄ»¯  ¹ÜÀí  ²¿ÃÅ  Óë  ÐÐÕþ¹ÜÀí  ²¿ÃÅ  ¶Ô  ÎÄ»¯  ÊÐ³¡  ¼à¿Ø  ÎÞÁ¦  £¬  Ö»  ÊÕ  Ç®  ²»  ¹ÜÊÂ  £¬  ÖÂÊ¹  Ò»Ð©  ÑÝ³ö  ÍÅÌå  ËÁÎÞ¼Éµ¬  ¡£
Í¬Ê±  £¬  ÎÄ»¯  ÊÐ³¡  ¹ÜÀí  µÄ  ·ÅÈÎ  Óë  Ê§¿Ø  £¬  Ò²ÊÇ  Ïç´å  ÎÄ»¯  »î¶¯  Óë  ÒÕÊõ  ÏÂÏç  »ûÐÎ  ·¢Õ¹  µÄ  ¹Ø¼ü  ¡£
Ïç´å  ÎèÌ¨  µÄ  ÇãÐ±  ²¢·Ç  Ò»³¯Ò»Ï¦  Ö®  ÊÂ  £¬  ¶Ô  Ïç´å  ÎÄ»¯  ½¨Éè  µÄ  ºöÊÓ  £¬  ÓÈÆäÊÇ  ¶Ô  »ù²ã  ÈºÖÚ  ÎÄ»¯½ÌÓý  µÄ  µ­»¯  £¬  Ôì³É  Ïç´å  ÃÔÐÅ  »î¶¯  µÄ  Ê¢ÐÐ  Óë  É«Çé  ÎÄ»¯  µÄ  ·ºÀÄ  ¡£
¾çÍÅ  ÖÖÀà  ÓÐ  ÂíÏ·ÍÅ  ¡¢  Ä§Êõ  ÍÅ  ¡¢  ¸èÎèÍÅ  µÈ  £¬  ²»¹Ü  ºÎÖÖ  ÐÎÊ½  ¶¼  ÒÔ  É«Çé  Îª  Ö÷Òª  ÄÚÈÝ  £¬  ÂíÏ·ÍÅ  ÔÚ  Âí  ÉÏ  ÍÑ  £¬  Ä§Êõ  ÍÅ  ÔÚ  ±ä  ÖÐ  ÍÑ  £¬  ¸èÎèÍÅ  ÔÚ  Îè  Ê±  ÍÑ  £¬  Íò±ä²»ÀëÆä×Ú  £¬  Ö»Òª  ÓÐÈË  ¿´  £¬  ±ã  ²»Ï§  ´ú¼Û  µØ  ÍÑ  ¹â  ¡£
±íÑÝ  Ê±  ¸ü  ÊÇ  ¡°  ²ã  ²ã  ÉîÈë  ¡±  £¬  ÒÔ  Æä  µÍË×  ÏÂÁ÷  µÄ  ¸ñµ÷  Ó­ºÏ  ÁË  Ïç´å  ²¿·Ö  ÃñÖÚ  ²»  ½¡¿µ  µÄ  ÇéÈ¤  ¡£
Îª  ÓÕ»ó  ¹ÛÖÚ  £¬  É«Çé  ÑÝ³ö  ´Ó  ¹ã¸æ  ²ß»®  µ½  ½ÚÄ¿  °²ÅÅ  £¬  ¶¼  ¼«  ¾¡  É¿Çé  ¡¢  ÃÄË×  Ö®  ÄÜÊÂ  ¡£
Ô­Òò  ¾Í  ÔÚÓÚ  ±íÑÝ  ÎÞ  Ëù  ¹Ë¼É  £¬  Ëµ´©  ÁË  ¾Í  ÊÇ  ¡°  ÍÑ  ¹â  ÁË  µÄ  ÒÕÊõ  ¡±  ¡£
ËûÃÇ  ´ò  ×Å  ÒÕÊõ  µÄ  ÆìºÅ  £¬  ÔÚ  »ù²ã  ÕÐÒ¡×²Æ­  £¬  ¾ÓÈ»  Ò²  ÄÜ  Ôì³É  ºä¶¯  £¬  ¾ÓÈ»  Ò²  ³¡  ³¡  ±¬Âú  ¡£
Õâ  Àà  ÒÕÊõ  ÍÅÌå  ´ó¶¼  ÊÇ  É¥Ê§  ÒÕµÂ  ¡¢  Îª  ½ðÇ®  Ëù  ÓÕ»ó  ¶ø  ×ß  Ïò  ¶éÂä  µÄ  ÎÚºÏÖ®ÖÚ  ¡£
ÔÚ  Ïç´å  £¬  Áí  Ò»ÖÖ  ÑÝ³ö  Ôò  ÊÇ  ³öÂô  É«Ïà  µÄ  µÍË×  ±íÑÝ  ¡£
ÔÚ  ÑÌÎí  çÔÈÆ  ÖÐ  ×å  Àï  ¸¸ÀÏ  ßµ°Ý  ×æ×Ú  £¬  ÆíÇó  ±£ÓÓ  ×ÓËï  Æ½°²  £¬  Éý¹Ù·¢²Æ  ¡£
ÔÚ  ¿ª³¡  Ö®Ç°  £¬  ÏÈ  µÃ  ×ö  Ð©  ¼À  °Ý  ÒÇÊ½  £¬  ÔÚ  Ï·Ì¨  Ò»  ½Ç  £¬  ´î  ¸ö  Éñ  Ì¨  £¬  ¹©·î  ³öÇ®  ËÍÏ·  Õß  µÄ  ÉñÎ»  £¬  ½Ó×Å  ÉÕÏã  ÃùÅÚ  ¡£
ÕâÐ©  ÑÝ³ö  £¬  ´ó¶¼  ´øÓÐ  Ã÷ÏÔ  µÄ  ·â½¨  É«²Ê  ¡£
Çë  À´  µÄ  ¾çÍÅ  ÓÐ  Ä¾Å¼Ï·  £¬  µØ·½Ï·  £¨  Èç  ÔÁ¾ç  ¡¢  À×  ¾ç  ¡¢  Çí¾ç  µÈ  £©  ¡£
ÔÚ  Ïç´å  ·ê  ÖØ´ó  ½ÚÈÕ  ¡¢  ¼À  ÈÕ  »ò  Å©ÏÐ  £¬  ´åÀï  ´ó»§ÈË¼Ò  ±ã  »¨Ç®  Çë  À´  ¡°  Ï·°à  ¡±  £¬  ´î  Ì¨  ³ªÏ·  £¬  µ±µØ  ³ÆÖ®Îª  ¡°  °ó  ¸è  ¡±  ¡£
µ«  ±ÊÕß  ÔÚ  ÔÁ  Î÷  Ïç´å  ÁË½â  µ½  £¬  Ïç´å  ÎÄÒÕ  ³öÏÖ  ÁË  »ûÐÎ  ·¢Õ¹  ÇãÏò  ¡£
Ëæ×Å  Å©´å  ¾­¼Ã  µÄ  ·¢Õ¹  £¬  Å©´å  ÎÄ»¯  Ò²  ·±ÈÙ  ÆðÀ´  ¡£
±ÊÕß  ÈÏÎª  £¬  ÎÒÃÇ  ºÎ²»  Ò²  À´  Ò»  ³¡  ¡°  ÈËÃñÕ½Õù  ¡±  £¬  ½«  ¡°  »¨  »¨  ½ÖÊÐ  ¡±  ÖÐ  µÄ  ·Ç·¨  ÕÅÌù  Îï  ½øÐÐ  Ò»´Î  ³¹µ×  Çå³ý  £¬  Îª  ¶¼ÊÐ  ×ö  Ò»´Î  ÃÀÈÝ  ÄØ  £¿
¼ÇµÃ  ¡¶  ÈËÃñÈÕ±¨  ¡·  Ôø  ±¨µÀ  ¹ý  Ä³  ÊÐ  ÇàÉÙÄê  Ö¾Ô¸Õß  ×ßÉÏ  ½ÖÍ·  ¶Ô  ·Ç·¨  ÕÅÌù  Îï  ÓèÒÔ  Çå³ý  ²¢  È¡µÃ  Á¼ºÃ  Ð§¹û  µÄ  ÏûÏ¢  ¡£
¼ÙÈç  ÉÏÉÏÏÂÏÂ  ¶¼  ÄÜ  ¶Ô  »·±£  ¹¤×÷  ÇÐÊµ  ÖØÊÓ  ÆðÀ´  £¬  °´  ÓÐ¹Ø  ¹æ¶¨  ÑÏ¸ñ  ¹ÜÀí  £¬  ·ÖÇø  »®  Æ¬  ¼à¹Ü  £¬  ÔðÈÎ  Âä  µ½  »ù²ã  £¬  ¸ÒÓÚ  ¶Ô  ·Ç·¨  ÕÅÌù  Õß  ´¦ÒÔ  ÖØ·£  £¬  Î¥ÕÂ  Õß  ¾Í  ²»»á  ÕâÃ´  ËÁÎÞ¼Éµ¬  ÁË  ¡£
±ÈÈç  £¬  ÓÐ¹Ø  ²¿ÃÅ  ¶Ô  ´Ë  Ã»ÓÐ  ×ã¹»  ÖØÊÓ  £¬  Òò¶ø  Ò²  ¾Í  Ã»  ÄÜ  ²ÉÈ¡  ÓÐÐ§  ´ëÊ©  ¼ÓÒÔ  ÇåÀí  ¡¢  Õû¶Ù  ²¢  Óè  ½ûÖ¹  £»  Ò»Ð©  ÊÐÃñ  ºÍ  ÍâµØ  À´  ¾©  ÈËÔ±  ÎÄ»¯  ËØÖÊ  ¡¢  »·±£  ÒâÊ¶  ºÍ  ·¨ÂÉ  ¹ÛÄî  Ì«  ²î  £¬  ½«  ËæÒâ  ÆÆ»µ  ºÍ  ÎÛÈ¾  »·¾³  ÊÓÎª  ¶ùÏ·  £»  ÊÐ  Çø  ¡¢  ¹ÜÆ¬  ºÍ  ½ÖµÀ  µÈ  »ù²ã  µ¥Î»  Ã»  ÄÜ  ·¢»Ó  ¼à¶½  ¡¢  ¼ì²é  ºÍ  ¾Ù±¨  µÈ  ×÷ÓÃ  ¡£
µ±È»  ÐÎ³É  Õâ  Ò»  ÎÛÈ¾  ÏÖÏó  µÄ  Ô­Òò  ºÜ¶à  ¡£
·ç  Ò»  ¹Î  £¬  Ðí¶à  Ðû´«Æ·  ±»  ´µ  µÃ  ËÄ´¦  Æ®µ´  £¬  ´ó´ó  Ó°Ïì  »·¾³ÎÀÉú  ¡£
Ìù  ÔÚ  ³µÕ¾  ÅÆ  ¡¢  Â·±ê  µÄ  Ðû´«Æ·  »¹  ·Á°­  ÁË  ÈËÃÇ  ³Ë³µ  ¡¢  Ñ°  Â·  µÄ  ÊÓÏß  ¡£
ÕâÐ©  ·Ç·¨  ÕÅÌù  Îï  µÄ  ´æÔÚ  £¬  ¸ø  ÊÐÈÝ  »·¾³  Ôì³É  ºÜ  ´ó  µÄ  Ó°Ïì  £¬  Ò²  ½µµÍ  ÁË  ¶¼ÊÐ  µÄ  ÎÄ»¯  Æ·Î»  ¡£
¸ü  ÁîÈË  ÄÑÒÔ  ÈÝÈÌ  µÄ  ÊÇ  £¬  ÕâÐ©  ·Ç·¨  ÕÅÌù  Îï  ¶¼ÊÇ  ¸öÈË  ËæÒâ  ÕÅÌù  ¶ø  ÓÖ  ÎÞÈË  ¸ÉÉæ  £¬  Ëæ×Å  Ê±¼ä  µÄ  Á÷ÊÅ  ºÍ  ·çÓê  µÄ  ÇÖÏ®  £¬  ±äµÃ  Ö½ÕÅ  ³Â¾É  £¬  ×Ö¼£  Ä£ºý  £¬  »ò  ÆÆÀÃ  ²»¿°  £¬  Ëæ  ·ç  Æ®Ò¡  £¬  ÊµÔÚ  ²»  ÑÅ  ¡£
¾Í  Ëµ  ÄÇ  ·Ý  ¡°  Ò»  Õë  ¼ûÐ§  ¡±  µÄ  ¡°  °ü  ÖÎ  ÑôÎ®  ¡¢  ÔçÐ¹  ¡±  µÄ  ÓÍÓ¡  ·Ç·¨  Ð¡¹ã¸æ  °É  £¬  ¿ÉÎ½  ÒÑ  ´ïµ½  ÎÞ´¦  ²»  Ìù  ¡¢  ¹ã¶ø¸æÖ®  µÄ  ³Ì¶È  £¬  ÉõÖÁ  ÔÚ  Ä³Ð©  µØµã  £¬  »¹Òª  Á¬  Ìù  »ò  ÖØ  Ìù  ¼¸ÕÅ  ¡£
Ðí¶à  ³ÇÕò  ´ó½ÖÐ¡Ïï  µÄ  Ç½±Ú  ¡¢  µçÏß¸Ë  ¡¢  Ê¯Öù  ¡¢  Ä¾×®  ÉÏ  £¬  ÄËÖÁ  ¾ÓÃñ  ×¡Õ¬  Â¥  µÄ  ×ßÀÈ  Àï  £¬  ¾­³£  ºúÂÒ  ÕÅÌù  ×Å  ¸÷ÖÖ  ´ó´óÐ¡Ð¡  ¡¢  »¨»¨ÂÌÂÌ  µÄ  ¡°  Ðû´«Æ·  ¡±  £¬  ÆäÖÐ  ×î¶à  µÄ  µ±È»  »¹ÊÇ  ÄÇÐ©  ¡°  ¾­Óª  Ð¡¹ã¸æ  ¡±  ¡£
ÂÃÓÎ  Íú¼¾  ÒÑ  µ½  £¬  µ«Ô¸  »áÒé  ¡¢  ÑÐÌÖ  °à  ÉÙ  µã  £¬  ×Ô¼º  ÌÍÑü°ü  µÄ  ÂÃÓÎ  ¶à  µã  ¡£
²Î¼Ó  ¡°  ÑÐÌÖ  °à  ¡±  µÄ  ÈË  °Ñ  ÊÕ¾Ý  ÄÃ  »Ø  µ¥Î»  Ò»  ±¨Ïú  £¬  ÕæÕý  ÊÜ  ËðÊ§  µÄ  Ôò  ÊÇ  ¹«¼Ò  ¡£
ÕÙ¼¯ÈË  Í¨¹ý  ¶Ô  ¡°  Ô¸  Õß  ÉÏ¹³  ¡±  Õß  ¡°  ¿«  Ò»  °Ñ  ÓÍ  ¡±  £¬  ¡°  Ñü°ü  ¡±  ¶ÙÊ±  ¹Ä  ÆðÀ´  ¡£
µ½  ÁË  ¾°µã  £¬  ¡°  ÑÐÌÖ  ¡±  ×ÔÈ»  ÊÇ  ¡°  Ó¦¾°  ¡±  £¬  ÂÃÓÎ  ÎÞÒÉ  ³É  ÁË  ¡°  ÑÐÌÖ  °à  ¡±  µÄ  ¡°  Ö÷Ìâ  ¡±  ¡£
¡°  ÑÐÌÖ  °à  ¡±  µÄ  Ö÷³Ö  Õß  ÃÇ  ÍùÍù  ÊÇ  ¡°  ÑÛ  ¹Û  ÁùÂ·  £¬  ¶úÌý°Ë·½  ¡±  £¬  ¡°  Í¨ÖªÊé  ¡±  Ïñ  Ñ©Æ¬  ËÆµÄ  ·ÉÍù  È«¹ú¸÷µØ  £¬  ¡°  ÑÐÌÖ  °à  ¡±  µÄ  Ê±¼ä  ¡¢  µØµã  ¡¢  ·ÑÓÃ  Êý¶î  µÈ  ÄÚÈÝ  Ò»Ó¦¾ãÈ«  £¬  ÓÐµÄ  ÉõÖÁ  °Ñ  ²Í  ·Ñ  ¿É  ¿ª  ³É  ËÞ  ·Ñ  ÊÕ¾Ý  Ò²  ÎÞ  Ëù  ¹Ë¼É  µØ  ¼ÓÒÔ  ËµÃ÷  ¡£
³ý  ÉÙ  ²¿·Ö  Êô  Õý¶ù°Ë¾­  µÄ  ¸ã  Ñ§Êõ  ÑÐ¾¿  Ö®Íâ  £¬  ¶àÊý  ÊÇ  Ò»Ð©  ²¿ÃÅ  ¡¢  ÍÅÌå  »ò  ÉÙÊý  ²ÆÃÔÐÄÇÏ  Õß  Í¨¹ý  ÕâÖÖ  °ì·¨  ¸ã  ¡°  ´´ÊÕ  ¡±  ¡£
Õâ¸ö  ¼¾½Ú  £¬  ÂÃÓÎ  ¾°µã  ËùÔÚµØ  ¸÷ÖÖ  ¡°  ÑÐÌÖ  °à  ¡±  ½«  »á  Ïñ  Óêºó´ºËñ  °ã  µØ  ³öÏÖ  ¡£
¶Ô¿Ú  ½Ó´ý  ²¿ÃÅ  ¸ü  ÊÇ  Ã¦  µÃ  ²»ÒàÀÖºõ  £º  ÓÖÊÇ  ³ö³µ  £¬  °²ÅÅ  ÈË  ½ÓËÍ  £¬  ÓÖÊÇ  Ô¤¶©  »úÆ±  ¡¢  ³µÆ±  ¡¢  ´¬Æ±  £¬  ÓÖÊÇ  ¸ã  ¡°  ½Ó·ç  ¡±  ¡¢  ¡°  ½¤ÐÐ  ¡±  £¬  ÓÖÊÇ  ¡°  ÌÍÑü°ü  ¡±  ÅãÍ¬  ²Î¹Û  ÂÃÓÎ  ¾°µã  ¡£
ÓÐµÄ  ¸É´à  °Ñ  ¡°  Ñ§Ï°  È¡¾­  ¡±  Õâ  Ò»  ½Ú  É¾  È¥  ÁË  ¡£
ÕâÐ©  ¡°  Ñ§Ï°  È¡¾­  ¡±  Õß  £¬  ÉÙ  Ôò  ÈýÎå³ÉÈº  £¬  ¶à  Ôò  Ê®¼¸  ÉÏ°Ù  £¬  ÍùÍù  ÊÇ  ÄÃ  ³ö  Ò»Ìì  °ëÌì  É·ÓÐ½éÊÂ  µØ  ÌýÈ¡  ¡°  ¾­Ñé  ¡±  ½éÉÜ  £¬  Ê£ÏÂ  µÄ  Ê±¼ä  ±ãÊÇ  ¹ºÎï  ¡¢  ²Î¹Û  ¾°µã  ¡£
Õâ¸ö  ¼¾½Ú  £¬  ÂÃÓÎ  ¾°µã  ËùÔÚµØ  ½Ó´ý  ¶Ô¿Ú  µ¥Î»  µÄ  ¡°  Ñ§Ï°  È¡¾­  ¡±  Õß  ½«  ½Óõà¶øÖÁ  ¡£
Õâ  Àà  »áÒé  £¬  ²»½ö  Òª  µ±µØ  µ³Õþ»ú¹Ø  Í¶Èë  ½Ó´ý  Á¦Á¿  £¬  °²ÅÅ  ÂÃÓÎ  ÏîÄ¿  £¬  Í¬Ê±  »¹Òª  ÔÚ  ²ÆÁ¦  ÉÏ  ¡°  ³ö  µã  Ñª  ¡±  ¡£
´óÁ¬ÊÐ  £¬  ½ö  £µÔÂ£±£¹¡¢£²£°ÈÕ  Á½Ìì  ¾Í  ½Ó´ý  ÁË  È«¹ú  Ê¯ÓÍ  ²ú  ÔËÏú  »áÒé  ¡¢  È«¹ú  Ð¡Ñ§  ¿¼ÊÔ  ¸Ä¸ï  ÑÐÌÖ»á  ¡¢  Ä³  ²¿ÃÅ  µÄ  ¼à²ì  »áÒé  ºÍ  ÉòÑôÌúÂ·¾Ö  µç  Îñ  ²¿ÃÅ  £Ñ£Ã  ³É¹û  ·¢²¼»á  ¡£
¾®¸ÔÉ½  £¬  ÒòÎª  ÓÐ  ¡°  ¸ïÃü  ´«Í³  ½ÌÓý  ¡±  µÄ  Ç°Ìá  £¬  ½ñÄê£µÔÂ  ¿ªÊ¼  £¬  ¸÷ÖÖ  ¹«·Ñ  »áÒé  ÖèÔö  ¡£
Õâ¸ö  ¼¾½Ú  £¬  ÂÃÓÎ  ¾°µã  ËùÔÚµØ  ¸÷ÖÖ  ¹«Îñ  »áÒé  ½«  Ó¦½Ó²»Ï¾  ¡£
È»¶ø  £¬  Õâ¸ö  ¼¾½Ú  £¬  Ò²ÊÇ  ÁîÈË  ÓÇË¼  µÄ  ¼¾½Ú  ¡£
¾Ý  ÁË½â  £¬  È¥Äê  È«¹ú  ÂÃÓÎ  ÊÕÈë  ³¬¹ý  ¶þÇ§¶þ°ÙÒÚÔª  ¡£
Õâ¸ö  ¼¾½Ú  £¬  ÒâÎ¶×Å  ÂÃÓÎ  ¾°µã  ½«  ³ÊÏÖ  ÓÎÈË  Èç  Ö¯  µÄ  ·±»ª  ¾°Ïó  £¬  ÒâÎ¶×Å  ÂÃÓÎ  ÊÕÈë  ½«  ´ó·ù¶È  Ôö¼Ó  ¡£
½øÈë  ½ñÄê£µÔÂ·Ý  £¬  È«¹ú  ¸÷  ÂÃÓÎ  ¾°µã  ¿ªÊ¼  ´Ó  ¶¬Ãß  ÖÐ  ËÕÐÑ  ¡£
»áÒé  ÆñÄÜ  ÓÎÉ½ÍæË®  £¨  ¸½  Í¼Æ¬  £±  ÕÅ  £©
µ±½ñ  µÄ  ³ö°æ  ¼Ò  ÃÇ  £¬  Ó¦µ±  Ñ§  Ñ§  ÕâÖÖ  »ÛÑÛ  £¬  ²»Òª  ºúÂÒ  ¿´  ×÷¼Ò  £¬  Ò²  ²»Òª  ¡°  ¹¦·ò  ÔÚ  ¡®  Êé  ¡¯  Íâ  ¡±  £¬  ÔÚ  ×÷¼Ò  ¼¯×Ó  µÄ  ÃüÃû  ÉÏ  ÃÙ  ¡°  ÐÂ  ¡±  ¶·  ¡°  Ææ  ¡±  £¬  »¨Ñù  °Ù³ö  £¬  ÅªÇÉ³É×¾  ¡£
Ëû  ÓÃ  Ò»¸ö  ×Ö  ¾Í  ½«  Àî°×  ¡¢  ¶Å¸¦  ¡¢  º«Óú  ¡¢  ËÕéø  Ã¿¸öÈË  ×÷Æ·  µÄ  ÌØµã  ¼«  ×¼È·  µØ  ±í´ï  ³öÀ´  £¬  Çø±ð  ¿ªÀ´  ¡£
Çå  ÈË  ÁõÎõÔØ  ÔÚ  ¡¶  ÒÕ  ¸Å  ¡·  ÖÐ  Ôø  ÕâÑù  ÆÀÂÛ  £º  ¡°  Ì«°×  ³¤ÓÚ  ·ç  £¬  ÉÙÁê  ³¤ÓÚ  ¹Ç  £¬  ²ýÀè  ³¤ÓÚ  ÖÊ  £¬  ¶«ÆÂ  ³¤ÓÚ  È¤  ¡£  ¡±
¿´À´  £¬  ³ö°æ  Õß  ÃÇ  Ó¦  ÏÈ  Ìá¸ß  ×Ô¼º  ÁË  ¡£
ÈçºÎ  ÈÃ  Ãñ×å  µÄ  ÎÄ»¯  ËØÖÊ  Ñ¸ËÙ  ¡¢  ½¡¿µ  µØ  Ìá¸ß  ÄØ  £¿
ÓÖ  ÈÃ  Ñ§Õß  ÈçºÎ  ½«  ÕâÐ©  ÏÖÏó  ÔØ  Èë  ³ö°æ  Ê·  ÄØ  £¿
Õâ  ÈÃ  Ò»°ã  ¹º  Êé  Õß  ÌôÑ¡  ºÎÖÖ  ÃüÃû  µÄ  Ãû¼Ò  ×÷Æ·  ¼¯  Îª  ºÃ  ÄØ  £¿
Ö÷Òª  ²»ÊÇ  ±È  Êé¼®  µÄ  ÖÊÁ¿  ¶øÊÇ  ±È  ÃüÃû  µÄ  ¡°  ÐÂÆæ  ¡±  ¡£
È»¶ø  £¬  ÉÏÊö  ÄÇÐ©  ÃüÃû  È´  ºÜ  ÓÐÐ©  ËæÐÄËùÓû  ¡£
°´Ëµ  ¶Ô  Ãû¼Ò  ×÷Æ·  µÄ  ÃüÃû  Ó¦ÓÐ  ÑÏ½÷  ÐÔ  ¡¢  ¿ÆÑ§ÐÔ  ¡¢  ÓÀ¾ÃÐÔ  £¬  Ó¦  ¶Ô  Ãû¼Ò  ±¾ÈË  Óë  ÊÀÈË  ¸ºÔð  ¡£
»¹ÓÐ  Îâ×éç½  µÄ  Ð¡Ëµ  Îª  ¡°  Ê±´ú  Ð¡Ëµ  ¡±  £¬  ÄÇÃ´  £¬  ÆäËû  Èç  Â³Ñ¸  ¡¢  Ã©¶Ü  ¡¢  °Í½ð  µÈ  ×÷¼Ò  ¾Í  ²»  ¶¼  ±»  Öð³ö  ¡°  Ê±´ú  ¡±  Ö®Íâ  ÁË  £¿
»¹ÊÇ  ÊÊÓÃ  ÓÚ  Ò»ÇÐ  Å®ÐÔ  ×÷¼Ò  µÄ  ×÷Æ·  ÄØ  £¿
Õâ  ¡°  Å®ÐÔ  Ð¡Ëµ  ¡±  ¾¿¾¹  ÊÇ  Ê²Ã´  Å®ÐÔ  µÄ  Ð¡Ëµ  £¿
ÔÙ  Èç  £¬  ±ùÐÄ  ¡¢  Â®Òþ  ¡¢  ¶¡Áá  ¶¼ÊÇ  Å®  ×÷¼Ò  £¬  µ«  Ò»¼Ò  ³ö°æÉç  ³ö  µÄ  ÏµÁÐ  Êé  ÉÏ  ÒÑ  ±ê  ±ùÐÄ  Îª  ¡°  ÎÂÜ°  Ð¡Ëµ  ¡±  £¬  Â®Òþ  Îª  ¡°  ÈËÉú  Ð¡Ëµ  ¡±  £¬  ¶¡Áá  Îª  ¡°  Å®ÐÔ  Ð¡Ëµ  ¡±  £¨  °´  £º  ²»  ±ê  ¶¡Áá  Îª  ¡°  °®Çé  Ð¡Ëµ  ¡±  Êµ  Îª  Ê§²ß  £©  ¡£
±ÈÈç  £¬  Â³Ñ¸  Óë  Óô´ï·ò  ¶¼  ÓÐ  ÑÏ¸ñ  ×ÔÎÒ  ½âÆÊ  µÄ  Ð¡Ëµ  £¬  µ«  ÃüÃû  Â³Ñ¸  µÄ  ÊÇ  ¡°  ×Ô  ÆÊ  Ð¡Ëµ  ¡±  £¬  ÃüÃû  Óô´ï·ò  µÄ  Ôò  ÊÇ  ¡°  ·ß  ÊÀ  Ð¡Ëµ  ¡±  ¡£
±ÈÈç  £¬  ¹ùÄ­Èô  µÄ  Ð¡Ëµ  ÔÚ  ´ËµØ  ÃüÃû  Îª  ¡°  Æ¯²´  Ð¡Ëµ  ¡±  £¬  ÔÚ  ±Ë  µØ  È´  ÃüÃû  Îª  ¡°  °§  Çé  Ð¡Ëµ  ¡±  £»  Óô´ï·ò  µÄ  É¢ÎÄ  ×÷Æ·  ¼¯  £¬  Äã  ¿É  ÃüÃû  Îª  ¡°  ÉË¸Ð  É¢ÎÄ  ¡±  £¬  Ëû  ¿É  ÃüÃû  Îª  ¡°  Å¨  Çé  É¢ÎÄ  ¡±  £¬  Õâ  ÊÓ½Ç  Ïà²î  µÃ  ¿É  ¾Í  Ì«  ´ó  ÁË  ¡£
È»¶ø  £¬  ¶Ô  Í¬  Ò»  Î»  ×÷¼Ò  µÄ  ×÷Æ·  ¼¯  ¾¹  ÓÐ  ¶àÖÖ  ÃüÃû  £¬  Ôò  ÆÄ  ÏÔ  »¬»ü  ¡£
¶Ô  ÏµÁÐ  Êé  µÄ  ×Ü  ÃüÃû  ¸÷µØ  ÓÐ  ²»Í¬  £¬  Õâ  ÉÐ  ²»  Ëã  Ææ¹Ö  £¬  ÕýÈç  µê  Ãû  ¿É  ³Æ  ¡°  ÐÂ³±  ¡±  Ò²  ¿É  ³Æ  ¡°  ÐÂ  ³¯  ¡±  Ò»Ñù  ¡£
Õâ  Àà  Êé  £¬  ÓÐ  ±ê  Îª  ¡°  ÖÐ¹ú  ÏÖ´ú  Ãû  ×÷¼Ò  ÃûÖø  Õä²Ø  ±¾  ¡±  £¬  ÓÐ  ±ê  Îª  ¡°  ÏÖ´ú  Ãû¼Ò  ×÷Æ·  ÏµÁÐ  ¡±  £¬  ÓÐ  ±ê  Îª  ¡°  ÐÂÎÄÑ§  ´óÊ¦  ×÷Æ·  ¼¯³É  ¡±  £¬  ÓÐ  ±ê  Îª  ¡°  Ãû¼Ò  ÃûÖø  ÏµÁÐ  ¡±  £¬  ÓÐ  ±ê  Îª  ¡°  ÏÖ´ú  Ãû¼Ò  ×÷Æ·  ¾­µä  ¡±  £¬  µÈµÈ  ¡£
½üÄê  £¬  ¸÷µØ  ³ö°æÉç  ¾ºÏà  ÊÕ±à  ¡°  ÎåËÄ  ¡±  Ãû  ×÷¼Ò  ×÷Æ·  ³ö°æ  ³ÉÌ×  µÄ  ÏµÁÐ  Êé  ¡£
µØÖ·  £º  ±±¾©  ½ðÌ¨Î÷Â·£²ºÅ  ÈËÃñÈÕ±¨ÎÄÒÕ²¿´óµØÖÜ¿¯  £¬  ÓÊ±à  £º  £±£°£°£·£³£³  ¡£
´ËÍâ  £¬  ÎÒÃÇ  »¹  ½«  ¿ªÉè  Á½¸ö  ÐÂ  À¸Ä¿  £º  ÏÐ»°  ÀÖ  ·ç  ¡¢  ÔÓ  Òé  Ó«ÆÁ  £¬  ÒÔ  ¾«  ¶Ì  ¡¢  Ï¬Àû  µÄ  ÎÄ×Ö  °ý±á  ×î½ü  Ê±ÆÚ  µÄ  ÒôÀÖ  ½ÚÄ¿  ¡¢  ÒôÀÖ  ³ö°æÎï  ºÍ  ¸÷Àà  µçÊÓ  ×÷Æ·  £¬  ÆÚÅÎ  ÖÚ¶à  ¶ÁÕß  ²ÎÓë  £¬  »Ý  ´Í  ¼Ñ×÷  ¡£
Îª´Ë  £¬  ÎÒÃÇ  ½«  Ç¿»¯  ¡°  ÎÄ»¯  ÐÅÏä  ¡±  Õâ¸ö  À¸Ä¿  £¬  »¶Ó­  ¸÷½ç  ¶ÁÕß  ÒÔ  ÐÅº¯  µÄ  ·½Ê½  ¾Í  ×Ô¼º  ·¢ÏÖ  µÄ  ÎÄ»¯  ÎÊÌâ  ¡¢  Óöµ½  µÄ  ÎÄ»¯  ÏÖÏó  ·¢±í  ¼û½â  £¬  ÓÐ  °ý  ÓÐ  ±á  £¬  ¼¤×ÇÑïÇå  £¬  Ö÷Òª  ÅúÆÀ  ÄÇÐ©  µÍÁÓ  µÄ  ±íÑÝ  ¡¢  ·þÎñ  ¡¢  ÉèÊ©  ¡¢  »î¶¯  £»  ÅúÆÀ  ÄÇÐ©  Î¥·´  ¹ú¼Ò  ·¨¹æ  ¡¢  Õþ²ß  £¬  Ëðº¦  ¾«ÉñÎÄÃ÷  £¬  ²»Àû  ÈËÃñ  Éú»î  µÄ  ÐÐÎª  ¡£
ÕâÐ©  À´×Ô  ÌìÄÏº£±±  µÄ  ·Î¸­Ö®ÑÔ  ±í´ï  ÁË  ¶ÁÕß  ¶Ô  ÎÄ»¯  µÄ  ÈÈÇé  ¹Ø×¢  ºÍ  ¶Ô  ±¾±¨  µÄ  ÈÈÇÐ  ÆÚÍû  ¡£
Õâ  ÆÚ  ¡°  ´óµØÖÜ¿¯  ¡±  ¿¯µÇ  ÁË  Ò»  ×é  ¶ÁÕß  À´ÐÅ  £¬  ¶¼ÊÇ  ¶Ô  ÎÄ»¯  ÏÖ×´  ÖÐ  Ò»Ð©  ²»Á¼  ¾°¹Û  ºÍ  ÏÖÏó  µÄ  ÅúÆÀ  ¡£
£±£¹£¹£·ÄêÏÂ°ëÄê  £¬  È«ÏØ  ´å  ¼¶  ÕÐ´ý  ·Ñ  Óë  ÉÏÄê  Í¬ÆÚ  Ïà±È  £¬  ¼õÉÙ  £¶£²¡¤£µÍòÔª  £¬  ÏÂ½µ  £³£²£®£³£¥  £»  ½ñÄêÉÏ°ëÄê  £¬  ´å  ¼¶  ÕÐ´ý  ·ÑÓÃ  Óë  È¥Äê  Í¬ÆÚ  Ïà±È  ÓÖ  ¼õÉÙ  £´£³£®£·ÍòÔª  £¬  ÏÂ½µ  £´£µ£®£·£¥  £¬  Ò»Äê  ½ÚÊ¡  ÕÐ´ý  ·ÑÓÃ  £±£°£¶£®£²ÍòÔª  ¡£
Ò»Äê  À´  £¬  ¸Ã  ÏØ  ´å  ¼¶  ·ÇÉú²úÐÔ  ¿ªÖ§  ÓÈÆäÊÇ  ³ÔºÈ  ÕÐ´ý  ·Ñ  Ö§³ö  ÒÑ  ´ó·ù¶È  ÏÂ½µ  ¡£
±¾±¨  Ñ¶  £±£¹£¹£·Äê£¶ÔÂ  £¬  ½­ËÕÊ¡  ºéÔóÏØ  ÔÚ  È«ÏØ  £²£°£¶¸ö  ÐÐÕþ´å  ÊµÐÐ  ´å  Îñ  ¹«¿ª  £¬  ¸÷  ´å  ½¨Æð  ÁË  ´å  Îñ  ¹«¿ª  À¸  ¡£
Ä¿Ç°  £¬  ÀûÓÃ  Å©ÏÐ  Ê±½Ú  ×éÖ¯  ´ó¹æÄ£  µÄ  ÍÁµØ  ¿ª·¢  ¸´¿Ñ  »î¶¯  £¬  ÒÑ  ³ÉÎª  ÐÂÖ£  ¸÷  ÏçÕò  µÄ  ×Ô¾õ  ÐÐ¶¯  ¡£
Îª  Ê¹  ¸´¿Ñ  ¹¤×÷  ÓÐ  ¹æ»®  ¡¢  ÊÊ¶È  ¿ª·¢  ¡¢  Ñ­Ðò½¥½ø  £¬  ÊÐ  ÍÁµØ  ¹ÜÀí  ²¿ÃÅ  »¹  ×éÖ¯  ÈËÔ±  £¬  ÀúÊ±  Îå¸öÔÂ  £¬  ÊµµØ  ÕÉÁ¿  £¬  µÇ¼Ç  ·ÖÀà  £¬  ÃþÇå  ÁË  ¡º  Áù  »Ä  ¡»  ×ÊÔ´  µÄ  µ××Ó  £¬  »æÖÆ  ÁË  ºó±¸  ×ÊÔ´  ·Ö²¼  Í¼  £¬  ½¨Á¢  ÁË  Ïê¾¡  µÄ  ÍÁµØ  ¿ª·¢  ¸´¿Ñ  Ì¨  ÕË  ¡£
ÐÂÖ£ÊÐ  ³ÉÁ¢  ÁË  ÒÔ  ÍÁµØ¿ó²ú¾Ö  ÎªÖ÷  £¬  °üÀ¨  Å©Òµ  ¡¢  ²ÆÕþ  ¡¢  ¼Æ»®  µÈ  ²¿ÃÅ  ²Î¼Ó  µÄ  Áìµ¼  Ð¡×é  £¬  ½«  ÍÁµØ  ¿ª·¢  ¸´¿Ñ  ÄÉÈë  ¸÷¼¶  Õþ¸®  ÍÁµØ  ¹ÜÀí  Ä¿±ê  ¿¼ºË  µÄ  Ö÷Òª  ÄÚÈÝ  £¬  Ã÷È·  ¡º  Ë­  ¿ª·¢  £¬  Ë­  ÊÜÒæ  ¡»  µÄ  Ô­Ôò  £¬  °Ñ  ¸÷Ïî  ÈÎÎñ  ²ã  ²ã  ·Ö½â  ¡¢  ²ã  ²ã  ÂäÊµ  ¡£
±¾±¨  Ñ¶  ºÓÄÏÊ¡  ÐÂÖ£ÊÐÎ¯  ÊÐÕþ¸®  ½¨Á¢  ÁË  ¡º  È«Éç»á  ¹²½¨  ¡¢  ¶àÇþµÀ  ³ï×Ê  ¡¢  Ó²Ö¸±ê  ¿¼ºË  ¡»  µÄ  ÔËÐÐ  »úÖÆ  £¬  Ç¿Á¦  ÍÆ½ø  ÍÁµØ  ¿ª·¢  ¸´¿Ñ  ¹¤×÷  £¬  ½ü  ÈýÄê  À´  £¬  ¼¯ÖÐ  ¹æÄ£  ¿ª·¢  ÍÁµØ  ÈýÍòÄ¶  ¡£
Í¼  Îª  ´åÃñ  ÕÅÍ¥Á¼  ÓÃ  ÒøÐÐ  ´û¿î  Ñø  ÁË  £¶£²Í·  Öí  £¬  ¿É  Ôö¼Ó  ÊÕÈë  £¸£°£°£°Ôª  ¡£
Å©ÒµÒøÐÐÉòÑôÊÐËÕ¼ÒÍÍÖ§ÐÐ  Óë  °ËÒ»Õò  ºóÉÕ¹ø´å  ½á³É  ÁË  ·öÆ¶  ¶Ô×Ó  £¬  ÏÖ  ÒÑ  ÄÃ  ³ö  £²£®£µÍòÔª  ´û¿î  Ö§³Ö  £¶»§  Æ¶À§»§  ÑøÖí  £²£±£²Í·  ¡£
¾Ý  Í³¼Æ  £¬  ¸Ã  ÏØ  ÑøÖ³Òµ  Äê  ´´ÊÕ  ´ï  £´ÒÚ¶àÔª  £¬  Å©Ãñ  ÈË¾ù  ³¬  Ç§Ôª  £¬  ³ÉÎª  Å©Ãñ  ·­·¬  ÖÂ¸»  ±¼  Ð¡¿µ  µÄ  Ö§Öù  ²úÒµ  Ö®Ò»  ¡£
ÔÚ  Òý½ø  Ð¡  Î²  º®  Ñò  ÐÂ  Æ·ÖÖ  ºó  £¬  ÏØÅ©Î¯  Ð­µ÷  ÐóÄÁË®²ú¾Ö  µÈ  µ¥Î»  ÔÚ  È«ÏØ  £±£·¸ö  ÏçÕò  ½øÐÐ  ¹¤³§  »¯  ÑøÖ³  ÊÔµã  £¬  È¡µÃ  ³É¹¦  ºó  Ïò  È«ÏØ  ´ó  Ãæ»ý  ÍÆ¹ã  £¬  Ê¹  È«ÏØ  Ñø  Ñò  Òµ  Ñ¸ËÙ  ×ß³ö  µÍ¹È  £¬  ½ñÄê  È«ÏØ  Ñò  Ö»  ×ÜÁ¿  ´ïµ½  £³£µÍòÖ»  £¬  ±È  £³Äê  Ç°  Ôö³¤  ½ü  £±±¶  ¡£
Ç¨Î÷ÏØÐóÄÁË®²ú¾Ö  ²àÖØ  ½øÐÐ  ÐÂÊ½  ÑøÖ³  ¼¼Êõ  ¹¥¹Ø  ºÍ  ¼¼Êõ  Òý½ø  ÍÆ¹ã  ¡£
±¾±¨  Ñ¶  ¡°  Ñò  ½ø  ³§  £¬  Öí  Ë¯  ¿»  £¬  Óã  ¶ù  Íø  Àï  ³¤  µÃ  ×³  ¡±  £¬  Õâ  ¾ä  Ë³¿ÚÁï  ÊÇ  ¶Ô  ºÓ±±Ê¡  Ç¨Î÷ÏØ  Å©Ãñ  ½²¾¿  ¿ÆÑ§  ÑøÖ³  µÄ  Éú¶¯  ¸ÅÀ¨  ¡£
¾Ý  ºËËã  £¬  ½ö  ´Ë  Ò»  Ïî  ¼´¿É  Îª  È«ÏØ  Å©Ãñ  ÈË¾ù  ÔöÊÕ  £²£°£°Ôª  ¡£
Óë´ËÍ¬Ê±  £¬  ¸Ã  ÏØ  ×¢ÖØ  ¿ª±Ù  ÐÂ  µÄ  ÔöÊÕ  ÇþµÀ  £¬  ½ñÄê  ÖÂÁ¦ÓÚ  ´´½¨  È«¹ú  ×î´ó  µÄ  ºËÌÒ  »ùµØ  ÏØ  £¬  ²úÁ¿  ¿ÉÍû  ´ïµ½  £³£°£°Íò¹«½ï  £¬  ±È  ÀúÄê  Æ½¾ù  Ë®Æ½  Ôö³¤  £²£°£¥  £¬  ²¢  Õý  ÔÐÓý  ¼¯  ²ú  ¡¢  Ïú  ¡¢  ¼Ó  ¼°  ·þÎñ  ÓÚ  Ò»Ìå  µÄ  Ïà¹Ø  ²úÒµ»¯  ÁúÍ·  ÆóÒµ  ¡£
Ò»¶Î  Ê±ÆÚ  ÒÔÀ´  £¬  ¸Ã  ÏØ  ÏÂ¾öÐÄ  ÈÏÕæ  ½â¾ö  Ë°  ¸³  Æ«ÖØ  µÄ  ÎÊÌâ  £¬  Ïà¼Ì  ³öÌ¨  ÁË  ¼õÇá  Å©Ãñ  ¸ºµ£  µÈ  £±£²Ìõ  Õþ²ß  ¹æ¶¨  £¬  Ò»Äê  ¶à  Ê±¼ä  £¬  ¹²  ¼õÃâ  Ë°  ¸³  £µ£°ÍòÔª  £¬  ±È  ÉÏÄê  Í¬ÆÚ  ¼õÇá  £³£µ£®£¸£¥  ¡£
Õâ  Ò»ÇÐ  ÊÜÒæ  ÓÚ  µ±µØ  µÄ  ÐÝÑøÉúÏ¢  Õþ²ß  ¡£
±¾±¨  Ñ¶  ½ü  Ò»Äê  À´  £¬  É½Î÷Ê¡  Àè³ÇÏØ  Å©Ãñ  ÈË¾ù  ´¿ÊÕÈë  ÔÚ  £±£¶£°£¸Ôª  µÄ  »ù´¡  ÉÏ  Ôö³¤  ÁË  £±£³£®£´£¥  £¬  Å©Ãñ  ÈË¾ù  ´æ¿î  ÓÉ  £±£°£·£µÔª  Ôö¼Ó  µ½  £±£²£±£±Ôª  £¬  Ô¤¼Æ  ½ñÄê  Å©Ãñ  ÈË¾ù  ´¿ÊÕÈë  ¿É  ´ï  £²£°£°£°Ôª  £¬  Ôö·ù  Îª  £²£´£®£³£¸£¥  ¡£
Òª  ´óÁ¦  ÍÆ¹ã  ÇàÖü  °±»¯  ¼¼Êõ  £¬  ÊµÏÖ  Á¸  ¶à  ¡¢  ËÇ²Ý  ¶à  ¡¢  Ðó  ¶à  ¡¢  ·Ê  ¶à  µÄ  Á¼ÐÔ  Ñ­»·  ¡£
¿É  ½«  ÓñÃ×  ½Õ¸Ñ  ÇÐ  Ëé  ÆÌ  Ê©  ºó  ·­  Ñ¹  Ìï¼ä  £¬  Ã¿  Ä¶  ×·  ÏÊ  ½Õ¸Ñ  £¸£°£°¡ª£±£°£°£°¹«½ï  £¬  Ö±½Ó  »¹  Ìï  ºó  Ò»¶¨  Òª  Éî¸û  Âñ  ÑÏ  £¬  ²¢  ÊÊµ±  Ôö  Ê©  ËÙÐ§  µª·Ê  ¡£
¿É  ÓÐÐ§  ¼õÇá  ÔÓ²Ý  ¡¢  ÑÎ¼î  Î£º¦  ¼°  ²¡³æº¦  µÄ  ·¢Éú  £¬  »¹  ¿É  ¼õÉÙ  ÍÁÈÀ  Ë®·Ö  Õô·¢  ¡£
¿É  ÔÚ  ÓñÃ×  ¶¨Ãç  ºó  ¡¢  ÃÞ»¨  ÏÖ  ÀÙ  ÆÚ  ºó  ¡¢  ¹ûÔ°  Ôò  ´Ó  £´ÔÂ·Ý  ¿ªÊ¼  £¬  ÓÃ  Âó½Õ  ¡¢  Âó¿·  ¡¢  Ê÷Ò¶  »ò  ÔÓ²Ý  µÈ  ×·  ¸Ç  ÓÚ  ×÷Îï  ÐÐ¼ä  ¡¢  ¹ûÊ÷  Ê÷  ÅÌ  ÄÚ  £¬  Ã¿  Ä¶  ×·  ÆÌ  £±£µ£°¡ª£²£°£°¹«½ï  £»  ¹ûÊ÷  °´  Ê÷¹Ú  ´óÐ¡  £¬  ¸²¸Ç  £²£°ÀåÃ×  ºñ  £¬  Ã¿  Öê  ¸Ç  £³£°¡ª£µ£°¹«½ï  ¡£
Ð¡Âó  ÊÕ¸î  Ê±  Áô  ²ç  ¸ß¶È  £±£µ¡ª£²£µÀåÃ×  £¬  ´ý  ÏÄ²¥  ×÷Îï  ³öÃç  ºó  £¬  Ãð²ç  ÆÌ  Èö  µØ±í  £¬  ¾­  ¸ßÎÂ  ¶à  Óê  ¼¾½Ú  ¸¯ÀÃ  ·ÊÌï  £¬  ÕâÖÖ  ·½·¨  Èô  ºÍ  Ð¡Âó  »ú  ¸î  ½áºÏ  ÆðÀ´  ¸üÒ×  ÍÆ¹ã  ¡£
½Õ¸Ñ  »ëÉí  ÊÇ  ±¦  £¬  ÊÇ  ±¦¹ó  µÄ  ÉúÎï  ×ÊÔ´  £¬  ÊÇ  ÓÐ»ú  ·Ê  µÄ  Ö÷Òª  ×é³É²¿·Ö  ¡£
»¹  Ìï  ·½·¨  ÓÐ  ËÄÖÖ  £¨  ½Õ¸Ñ  £¬  ÈçºÎ  ÀûÓÃ  £¿
  £©
¾Ý  Í³¼Æ  £¬  Äµµ¤½­ÊÐ  ½Õ¸Ñ  »¹  Ìï  µÄ  Å©»§  ÒÑ  ´ï  £¶£µ£¥  ¡£
ÏÖÔÚ  £¬  ÒÑ  ÓÐ  ½ü  °Ù¸ö  ÐÐÕþ´å  Ê¹ÓÃ  ÕâÖÖ  ÐÂÊ½  »ú¾ß  ¡£
Ä¿Ç°  £¬  ¸ÃÊÐÅ©¼¼Õ¾  ´óÁ¦  ³«µ¼  Ò»ÖÖ  ·½±ã  ¡¢  ¿ì½Ý  µÄ  ½Õ¸Ñ  »¹  Ìï  Å©¾ß  £º  ½«  ½Õ¸Ñ  ·ÛËé»ú  °²×°  µ½  ÎåîüÀç  ÉÏ  £¬  ¾Í  ÔÚ  ·­µØ  ¡¢  °Ò  µØ  µÄ  Ê±ºò  £¬  ·ÛËé»ú  ½«  ½Õ¸Ñ  ·ÛËé  ¡¢  »¹  Ìï  ¡£
¾Ý  ×¨¼Ò  ²âËã  £¬  Äµµ¤½­ÊÐ  ¼á³Ö  ½Õ¸Ñ  »¹  Ìï  Ê®Äê  ÒÔÉÏ  µÄ  ÍÁÈÀ  £¬  ÓÐ»úÖÊ  º¬Á¿  ¶¼  Ìá¸ß  ÁË  £°£®£²£¥  ÒÔÉÏ  £¬  Å©×÷Îï  ²úÁ¿  Ìá¸ß  £²£°£¥  ÒÔÉÏ  ¡£
½Õ¸Ñ  »¹  Ìï  ´ó´ó  Ìá¸ß  ÁË  ºÚÁú½­Ê¡  Äµµ¤½­ÊÐ  ÍÁÈÀ  µÄ  ÓÐ»úÖÊ  º¬Á¿  £¬  Ê¹  ÖÐ  µÍ²úÌï  µÃµ½  ¸ÄÔì  ¡£
±¾±¨  Ñ¶  ¡°  ½Õ¸Ñ  »¹  Ìï  ÈýÄê°ë  £¬  ¶¥ÉÏ  Ê®¶Ö  ÀÏ  ¶þ  ï§  ¡±  ¡£
·ÛËé  ½Õ¸Ñ  ·Ê  µØ  Á¦  £¨  ½Õ¸Ñ  £¬  ÈçºÎ  ÀûÓÃ  £¿
  £©
Ï´  ÎÂÈª  Ô¡  ¡¢  ³Ô  µØÈÈ  ²Ë  ¡¢  µö  ÂÞ·ÇÓã  ¡¢  ¿´  ¾©½¼  ¾°  £¬  ÒÑ¾­  »ò  ÕýÔÚ  ³ÉÎª  Ð¡ÌÀÉ½Õò  µÄ  ÌØÉ«  ºÍ  ÓÅÊÆ  ¡£
»¹ÓÐ  ÍÒÄñ·±ÓýÖÐÐÄ  ¡¢  ÉÙ¶ùÅ©×¯  ¡¢  ÏÊ»¨ÖÖÖ²»ùµØ  ¡¢  ÖÐÈÕÓÑºÃÊ¾·¶Å©³¡  ¡¢  ²ýÆ½ÏØÉúÌ¬Å©Òµ¿Æ¼¼¿ª·¢Ô°  £¬  µÈµÈ  £¬  ¾ºÏà  ·¢Õ¹  £¬  ¸÷  Õ¹  ÌØÉ«  ¡£
¶ø  Ãæ»ý  ´ï  £±£µ£°£²Ä¶  µÄ  Ë®²ú  ÑøÖ³³¡  £¬  ÂÞ·ÇÓã  ·ÅÑø  Ë®Ãæ  £±£²£±£·Ä¶  £¬  ×Ü²ú  ´ï  £±£°£°¶àÍò¹«½ï  £¬  Á¬Í¬  Ï¡ÓÐ  µÄ  öóÓã  ¡¢  °×  öð  £¬  ³É  ÁË  ÈËÃÇ  ²Í×À  ÉÏ  µÄ  ÃÀÎ¶  ¼ÑëÈ  ¡£
±±¾©ÈË  µÄ  ²ËÀº×Ó  Àï  ¡¢  Ê×¶¼»ú³¡  ·É  ³ö  µÄ  º½°à  ÉÏ  ¡¢  Ê®À´¼Ò  ´ó  ±ö¹Ý  ¡¢  ·¹µê  ÖÐ  £¬  ¶¼  ÓÐ  Ð¡ÌÀÉ½  ²ú  µÄ  ÌØÉ«  Êß²Ë  ¡£
ÒÔ  ÂÌÉ«Ê³Æ·  Öø³Æ  ¡¢  Õ¼  µØ  £´£°£°ÓàÄ¶  µÄ  µØÈÈ  Êß²Ë  »ùµØ  Àï  £¬  ÖÖ  ÓÐ  £¸£°¶à¸ö  Æ·ÖÖ  £¬  ³ý  ³£¼û  µÄ  ÆÕÍ¨  Êß²Ë  Íâ  £¬  »¹  Òý½ø  ÁË  ÃÀ¹ú  µÄ  ²£Á§  Éú²Ë  ¡¢  Î÷  ÇÛ  £¬  ÐÂÎ÷À¼  µÄ  ÂÌ  ²Ë»¨  £¬  ÈÕ±¾  µÄ  Ó£ÌÒ  ÂÜ²·  ¡¢  ÒÁÀöÉ¯°×  Ìð¹Ï  µÈ  £¬  Äê²ú  Êß²Ë  £±£°£°¶àÍò¹«½ï  ¡£
ÒÔ  µØÈÈ  Ë®  ×ÊÔ´  Îª  ÒÀÍÐ  µÄ  ÌØÉ«  Å©Òµ  Åî²ª  ÐËÆð  ¡£
Ð¡ÌÀÉ½ÁúÂöÎÂÈªÁÆÑøÔº  ¡¢  ÁúÂöÎÂÈªÓÎÓ¾¹Ý  ¡¢  ¾Å»ªÉ½×¯¹ú¼ÊÒ½ÁÆ±£½¡¾ãÀÖ²¿  ¡¢  ±±¾©¸»À´¹¬ÎÂÈª½¡ÉíÖÐÐÄ  µÈ  Ò»´óÅú  ÂÃÓÎ  ¡¢  ¶È¼Ù  ¡¢  ¿µ¸´  ÁÆÑø  ¡¢  ¹Û¹â  ÏîÄ¿  ÒÑ  ÐÎ³É  ¹æÄ£  £¬  ³õ¼û³ÉÐ§  £¬  Îª  È«  Õò  µÄ  ·¢Õ¹  ×¢Èë  ÁË  Éú»ú  ºÍ  »îÁ¦  ¡£
Õý  ¿ÉÎ½  Ò»·¢  ¶ø  ²»¿É  ÊÕ  £¬  Ä¿Ç°  Õâ¸ö  £³Íò  ¶à  ÈË  µÄ  Ð¡  Õò  ÒÑ  ÎüÒý  Í¶×Ê  £·£®£¶ÒÚÔªÈËÃñ±Ò  £¬  Òý½ø  ÏîÄ¿  £´£¸¸ö  ¡£
£¸£°Äê´ú  ÒýÓÃ  ÓÚ  ÖÖÑø  Òµ  £¬  Ä©ÆÚ  ÓÃÓÚ  ±ö¹Ý  ·þÎñÒµ  £¬  £¹£°Äê´ú  ¿ªÊ¼  ´ó¹æÄ£  ¿ª·¢  ÂÃÓÎ  ¡¢  ¶È¼Ù  ¡¢  ¿µ¸´  ÁÆÑø  ºÍ  ·¿µØ²ú  ¡£
Ð¡ÌÀÉ½  µÄ  ·¢Õ¹  ÊÇ  ´Ó  ÀûÓÃ  µØÈÈ  Ë®  ×ÊÔ´  ¿ªÊ¼  µÄ  ¡£
Ëæ´¦¿É¼û  µÄ  ÎÂÈª  Ò²  Ã»ÓÐ  ¸ø  Ð¡ÌÀÉ½  ÈË  ´øÀ´  ¸»Ô£  £¬  ÊÇ  ¸Ä¸ï¿ª·Å  µÄ  ´º·ç  Ê¹  Ð¡ÌÀÉ½  »À·¢  ÁË  ÐÂ×Ë  ¡£
Ôø¼¸ºÎÊ±  £¬  ÕâÀï  »¹ÊÇ  Ò»¸ö  ÆÆÀÃ  Õò  £¬  Ã»ÓÐ  ¼¸¼ä  ÏñÑù  µÄ  Ãñ¾Ó  £¬  Ã»ÓÐ  Ò»  Ìõ  ÌåÃæ  µÄ  ÂíÂ·  ¡£
È»¶ø  £¬  Ð¡ÌÀÉ½  ÀúÊ·  ËäÈ»  ÓÆ¾Ã  £¬  È´  ÏÊÓÐ  »Ô»Í  ¡£
ÒÔ  Ð¡ÌÀÉ½Õò  Îª  ÖÐÐÄ  £¬  ·½Ô²£²£°¹«Àï  ´¦´¦  ÓÐ  ÎÂÈª  £¬  Éî  Õß  ¿É  ´ï  °ÙÃ×  £¬  ´ó²¿·Ö  ÎÂ¶È  ÔÚ  £´£°¡ª£µ£°ÉãÊÏ¶È  £¬  ¼È  ¿É  ãåÔ¡  ½¡Éí  £¬  ÓÖ  ÀûÓÚ  ·¢Õ¹  Å©Òµ  ¡£
Ð¡ÌÀÉ½  µØ´¦  ¾©çÜ  £¬  Î»ÖÃ  ÓÅÔ½  £¬  µ«  ×î  µÃÌì¶Àºñ  µÄ  »¹ÊÇ  ·á¸»  µÄ  µØÈÈ  ×ÊÔ´  ¡£
ÐÂÖÐ¹ú  ½¨Á¢  Ö®ºó  ²Å  ³ÉÎª  ÀÍ¶¯ÈËÃñ  µÄ  ÁÆÑø  Ê¤µØ  ¡£
Ãñ¹ú  ³õÆÚ  ±Ù  Îª  ´ï¹Ù¹óÈË  µÄ  ±ðÊû  É½×¯  ¡£
Ã÷  Çå  Á½´ú  ³ÉÎª  µÛÍõ½«Ïà  µÄ  å·  ÓÎ  ½ûµØ  £¬  Ç¬Â¡  Óù±Ê  ¡°  ¾Å»ª  Ùâ  Ðã  ¡±  ÒÅÖ·  ÖÁ½ñ  ÓÌ  ´æ  ¡£
Ð¡ÌÀÉ½  ÀúÊ·  ÓÆ¾Ã  £¬  ½¨  Õò  ÒÑ  ÓÐ  £±£µ£°£°Äê  µÄ  ÀúÊ·  ¡£
²»ÁÏ  £¬  Ó¦Ñû  ½²»°  µÄ  ²ýÆ½ÏØ  ÏØ³¤  ÀîÊ¿Ïé  Óï  ³ö  ¾ªÈË  £º  ´Ó  ¸Õ²Å  Õò  Àï  Áìµ¼  Í¬Ö¾  ½éÉÜ  µÄ  Çé¿ö  ¿´  £¬  Òª  ÉÏ  µÄ  ÏîÄ¿  ¶¼  ²»  Ì«  ÀíÏë  £¬  Óë  ¹æ»®  µÄ  Ð¡ÌÀÉ½Õò  µÄ  ¹¦ÄÜ  ²»  Éõ  Ïà·û  ¡­  ¡­  Õâ  µ¹  ¸ü  ÒýÆð  ¼ÇÕß  ÁË½â  Ð¡ÌÀÉ½  µÄ  ÐËÈ¤  ¡£
¶Á  ÁË  ÊÖÖÐ  µÄ  ²ÄÁÏ  £¬  ¿´  ÁË  ²¥·Å  µÄ  ¹âÅÌ  £¬  Ìý  ÁË  Õò  Àï  µÄ  ½éÉÜ  £¬  µ½»á  µÄ  £²£°£°  À´  ÈË  ·×·×  µãÍ·  ³ÆÐí  ¡£
ÄÇ  Ò»Ìì  Ð¡ÌÀÉ½Õò  Õý  ¾Ù°ì  Ò»¸ö  ÐÂÎÅ·¢²¼»á  ºÍ  ¿É³ÖÐø·¢Õ¹  ÑÐÌÖ»á  £¬  ¹ÅÆÓ  µäÑÅ  µÄ  ¾Å»ªÉ½×¯  ±ö¿ÍÓ¯ÃÅ  ¡£
Ò»Â·  Á¹·ç  Çá  ·÷  £¬  Á½ÅÔ  ÂóÌï  ·­  ²¨  £¬  Â¥Èº  ÁÖÁ¢  ¡¢  ±ðÊû  Á¬  õà  µÄ  Ð¡Çø  ´Ë  È¥  ±Ë  À´  £¬  ÁîÈË  ÐÄ  Éú  ã«Òâ  ¡£
±±  È¥  ÑÇÔË´å  £±£·¹«Àï  £¬  ¾Í  ÊÇ  Ð¡ÌÀÉ½  ¡£
³õÏÄ  Ê±½Ú  £¬  ¼ÇÕß  ÖÕÓÚ  ÓÐ  »ú»á  Ç°È¥  Ò»  Ì½  ¾¿¾¹  ¡£
½üÐ©Äê  À´  £¬  Ëü  µÄ  ÃûÆø  ËÆºõ  Ô½À´Ô½  ´ó  £º  º½¿Õ²©Îï¹Ý  ¡¢  ÁúÂöÎÂÈª  ¡¢  ¾Å»ªÉ½×¯  ¡­  ¡­  Ò»¸ö  Ò»¸ö  µØ  ³ÉÎª  ¾©³Ç  ÈËÐÄ  ÏòÍù  µÄ  ºÃ  È¥´¦  £»  £±£¹£¹£µÄê£¶ÔÂ  £¬  Ð¡ÌÀÉ½Õò  ±»  Ô­  ¹ú¼ÒÌå¸ÄÎ¯  µÈ  £±£±¸ö  ²¿Î¯  È·¶¨  Îª  È«¹ú  £µ£·¸ö  Ð¡  ³ÇÕò  ×ÛºÏ  ¸Ä¸ï  ÊÔµã  Ö®Ò»  £¬  ³ÉÎª  ±±¾©ÊÐ  Î¨Ò»  µÄ  ¹ú¼Ò  ×ÛºÏ  ¸Ä¸ï  ÊÔµã  Õò  ¡£
ÎÂÈª  ¹ÅÕò  Ð¡ÌÀÉ½  ÊÇ  ¾Ã¸ºÊ¢Ãû  µÄ  ¾©½¼  Ê¤µØ  ¡£
¹ÅÕò  Õ¹  ÐÂ×Ë  ¡ª  ¡ª  ¡ª  ¾©½¼  Ð¡ÌÀÉ½  ¼ÍÊÂ  £¨  µØ·½  ¾­¼Ã  £©
Í¼  Îª  ¹ûÅ©  ÃÇ  ¸ù¾Ý  ¿Í»§  ¶©¹º  µÄ  ÒªÇó  £¬  ½«  èÁèË  °ü×°  ×°  ¿ð  £¬  ×¼±¸  ¿ÕÔË  µ½  ¿Í»§  ÊÖÖÐ  ¡£
¸£½¨Ê¡  ÖøÃû  µÄ  ¡°  èÁèË  Ö®  Ïç  ¡±  ÆÎÌï  ³£Ì«Õò  ½üÈÕ  ÀûÓÃ  µçÄÔ  ÍøÂç  £¬  ½«  ÃûÓÅ  èÁèË  ¡°  ½â·Å  ÖÓ  ¡±  ×¢²á  ÉÌ±ê  Æ·ÅÆ  ÌõÄ¿  ÊäÈë  ¹ú¼Ê»¥ÁªÍø  £¬  £¸£°£°£°¶à¶Ö  ±»  ¶©¹º  Ò»  ¿Õ  £¬  Ã¿  ¹«½ï  ÊÛ¼Û  ±È  È¥Äê  ¸ß  ³ö  £´Ôª  ¡£
¡°  »¥ÁªÍø  ¡±  ÊÛ  èÁèË  ¹ûÅ©  ¸ßÐË  £¨  Í¼Æ¬  £©
£±£¹£¹£·Äê£±£°ÔÂ  £¬  ³ÂÕñÑ×  ±»  ÑûÇë  µ½  ±±¾©  ÈËÃñ´ó»áÌÃ  ²Î¼Ó  Å©Òµ²¿  ºÍ  ÖÐ»ªÈ«¹úÅ©Ãñ±¨Ð­»á  ¾Ù°ì  µÄ  È«¹ú  Ä£·¶  ÐÂÎÅÈËÎï  °ä½±  »î¶¯  £¬  ÀÏ  ³Â  Ò»¼Ò  »¹  ±»  ÆÀÎª  ºþ±±Ê¡¿ÆÑ§¼¼ÊõÐ­»á  ¡°  ¿Æ¼¼  Ê¾·¶  »§  ¡±  ÄØ  £¡
ÐÂÑßÕò¡¶Å©Òµ¿Æ¼¼¼ò±¨¡·  £±£¹£¹£±Äê  ¿ª°ì  ÒÔÀ´  £¬  ÀÏ  ³Â  ×÷Îª  ÌØÔ¼  ×«¸åÈË  £¬  ¼¸ÄêÀ´  ±»  ²ÉÓÃ  µÄ  ÎÄÕÂ  ´ï  £µ£°¶àÆª  ½ü  Á½Íò  ×Ö  ¡£
Ã¿  ÆÚ  °å±¨  ³öÀ´  £¬  ÁÚ½ü  µÄ  Ó¦³ÇÊÐ  Å©Ãñ  ×ß  ¼¸Àï  Â·  À´  Ñ§Ï°  ¡£
ºÚ°å±¨  ¾ßÓÐ  ºÜ  Ç¿  µÄ  Ö¸µ¼  ÐÔ  ¡¢  Õë¶ÔÐÔ  ¡¢  ÊµÐ§  ÐÔ  £¬  ±»  ´åÃñ  ³ÆÎª  ¡°  ÌùÐÄ  ±¨  ¡±  ¡£
£±£¹£¸£µÄê  ¿ªÊ¼  £¬  ³ÂÕñÑ×  ÔÚ  ´åÃñ  Äß´óÖÎ  µÄ  É½Ç½  ÉÏ  °ì  Æð  ¿Æ¼¼  ÐË  Å©  ºÚ°å±¨  £¬  µ½  ÏÖÔÚ  ÒÑ  ³ÖÐø  ÁË  £±£³Äê  ¡£
Í¨¹ý  Ëû  µÄ  ´«ÊÚ  £¬  ´åÃñ  ¼¸ºõ  ÈËÈË  ¶¼  ¶®µÃ  ÁË  Ôç  ÃÞ  ¡°  Ôç  ·¢  ¡¢  ¶à  ÌÒ  ¡¢  ÓÅÖÊ  ¡¢  ¸ß²ú  ¡±  µÄ  ºÃ´¦  ¡£
Èç½ñ  ÖÐÖ§´å  £¬  ÈºÖÚ  ¿Æ¼¼  ÖÖ  ÃÞ  ÒÑ  ³É  Ï°¹ß  £¬  È«´å  £·£°£°Ä¶  ºµµØ  ¶¼  ÖÖÉÏ  ÁË  Ë«  Ä¤  ÃÞ  £¬  ½ö  ÀÏ  ³Â  Ò»¼Ò  ¾Í  ÖÖ  ÁË  £±£´Ä¶  µØ  ¡£
´Ó´Ë  £¬  ¹¦·ò  ²»  ¸º  ÓÐÐÄÈË  £¬  Í¨¹ý  ¶Ô±È  ÖÖÖ²  £¬  Ë«  Ä¤  ÃÞ  ±È  Ö±²¥  ÃÞ  ²úÁ¿  ÓÐ  Ã÷ÏÔ  µÄ  ²î±ð  £¬  Ç°Õß  Ä¶²ú  Æ¤ÃÞ  £±£°£°¹«½ï  £¬  ºóÕß  Ä¶²ú  Æ¤ÃÞ  £·£µ¹«½ï  £¬  ³ýÈ¥  Ôö¼Ó  µÄ  ±¡Ä¤  ¿ªÖ§  ÒÔÍâ  £¬  ¿Æ¼¼  ÖÖ  ÃÞ  ±È  ³£¹æ  ÖÖ  ÃÞ  Ä¶²ú  ÔöÊÕ  £²£°£°Ôª  ¡£
ÀÏ°é  ¶Ë  ÉÏ  ×À×Ó  µÄ  ²Ë  ÈÈ  ÁË  Ò»±é  ÓÖ  Ò»±é  £¬  ÀÏ  ³Â  Ö»ÊÇ  µÉ  ×Å  ÑÛ¾¦  £¬  Êú  ×Å  ¶ú¶ä  £¬  Ìý  Ö£×÷ÖÛ  µÄ  ½²½â  ¡£
Ò»´Î  Å¼È»  µÄ  »ú»á  £¬  Ëû  ½á½»  ÁË  ÌìÃÅÊÐ  ÂíÍåÕò  ÄÏÕ¢´å  ÖÖ  ÃÞ  ÄÜÊÖ  Ö£×÷ÖÛ  £¬  ÀÏ  ³Â  °Ñ  Ëû  ½Óµ½  ×Ô¼º  ¼ÒÀï  £¬  °Ú  ÉÏ  ¼ÒÑç  °ÝÊ¦  Ñ§  ¼¼  ¡£
µÚ¶þÄê  £¬  Ëû  ÎüÈ¡  Ê§°Ü  µÄ  ½ÌÑµ  £¬  µ½  ÏØ³Ç  ¹º  »Ø  ¡¶  ÃÞ»¨  µÄ  Ò»Éú  ¡·  ¡¢  ¡¶  Ë«  Ä¤  ÃÞ  ÖÖÖ²  ¼¼Êõ  ¡·  ¡¢  ¡¶  ÃÞ»¨  º¦³æ  ¼°Æä  ÌìµÐ  Í¼²á  ¡·  µÈ  £²£°¶àÖÖ  Êé¼®  £¬  °×Ìì  Ã¦  Íê  Å©»î  £¬  Ò¹Íí  ÌÉ  ÔÚ  ´²  ÉÏ  ×ÐÏ¸  µØ  ÔÄ¶Á  ¡£
µ±³õ  £¬  Ëû  ÔÚ  ×Ô¼Ò  ÔðÈÎÌï  Àï  ×ö  ÁË  Ò»Ä¶  µØ  µÄ  ÓªÑø²§  £¬  ÓÉÓÚ  ¼¼Êõ  Ã»  ¸ú  ÉÏ  £¬  Ã»  ³¢  µ½  ÌðÍ·  ¡£
×Ô´Ó  £±£¹£¸£µÄê  µ£ÈÎ  ÖÐÖ§´åµ³Ö§²¿  Êé¼Ç  ¼æ  ÂÀÏï¹ÜÀíÇø  Å©¼¼  Ô±  ÄÇÊ±  Æð  £¬  ³ÂÕñÑ×  ¾Í  ÃÔ  ÉÏ  ÁË  ¿Æ¼¼  Ö²  ÃÞ  ¡£
ÔÚ  ÐÂÑßÕò  ÌáÆð  Õâ  ²ç  ¶ù  £¬  ÈËÃÇ  ¾Í  »á  ÌáÆð  ÖÖ  ÃÞ  ÄÜÊÖ  ³ÂÕñÑ×  ¡£
ÔÚ  ºþ±±Ê¡  ºº´¨ÊÐ  Î÷±±  ±ßÔ¶  ºþ  Çø  £¬  ÓÐ  Ò»¸ö  Ãû²»¼û¾­´«  µÄ  ÐÂÑßÕò  £¬  ÕâÀï  µÄ  Å©Ãñ  ÒòÎª  ¿Æ¼¼  Ö²  ÃÞ  ¸Ç  Æð  ÁË  Â¥·¿  £¬  ¿´  ÉÏ  ÁË  ²Êµç  ¡£
´ýµ½  ÖÐ¹ú  Å©´å  ¾­¼Ã  È«Ãæ  Íê³É  Èý¼¶Ìø  Ê±  £¬  ÄÇ  ²ÅÊÇ  ÕæÕý  µÄ  ¡°  É½»¨ÀÃÂþ  Ê±  ¡±  ¡£
ÖÐ  Î÷²¿  µØÇø  µÄ  ºÜ¶à  Å©Ãñ  »¹  ´¦ÔÚ  ¡°  Ò»¼¶  Ìø  ¡±  ÉõÖÁ  »¹  Ã»ÓÐ  Ìø  µÄ  ½×¶Î  £¬  ÐèÒª  ¶«²¿  µØÇø  Å©Ãñ  µÄ  ×Ê½ð  ºÍ  ¾­Ñé  Ö§³Ö  ¡£
µ«  ÎÒÃÇ  ±ØÐë  ¿´µ½  Ëü  µÄ  Ê±´ú  ¾ÖÏÞ  £¬  Í¬Ê±  »¹  Ó¦  ¿´µ½  £¬  ÖÐ¹ú  Å©Ãñ  µÄ  ¡°  Èý¼¶Ìø  ¡±  Ä¿Ç°  Ö÷Òª  ÏÞÓÚ  ¶«²¿  ºÍ  ÑØº£  Å©´å  ¾­¼Ã  ·¢´ï  µÄ  µØÇø  ¡£
Å©Ãñ  ¡°  Èý¼¶Ìø  ¡±  µÄ  ÒâÒå  ÈÎºÎ  Ê±ºò  ¶¼  ²»ÄÜ  ·ñÈÏ  ¡£
ÔÚ  ²úÆ·  ÖÊÁ¿  µµ´Î  ÉÏ  Ò²  ÓÐ  Á¦²»´ÓÐÄ  µÄ  ¸Ð¾õ  ¡£
Ëæ×Å  Âô·½ÊÐ³¡  ±äÎª  Âò·½  ÊÐ³¡  £¬  Å©´å  µÄ  ¶àÖÖ  ¾­Óª  Á¢¼´  ¸ÐÊÜ  µ½  ÁË  ÊÐ³¡  µÄ  Ñ¹Á¦  ¡£
ÓÉÓÚ  ³¤ÆÚ  µÄ  ¶ÌÈ±  ¾­¼Ã  Ê¹  Éç»á  ²úÆ·  ¹©Ó¦  ³¤ÆÚ  ØÑ·¦  £¬  ÔÚ  ÕâÖÖ  ×´¿ö  ÏÂ  £¬  Å©Ãñ  ´ÓÊÂ  ¶àÖÖ  ¾­Óª  £¬  Éú²ú  ÁË  ´óÁ¿  Éç»á  ¹©²»Ó¦Çó  µÄ  ²úÆ·  £¬  Âô·½ÊÐ³¡  Îª  ÖÐ¹ú  Å©Ãñ  µÄ  ¸»Ô£  Ìá¹©  ×ã¹»  µÄ  ¿Õ¼ä  ¡£
Æä  Èý  £¬  Å©Ãñ  µÄ  ¡°  Èý¼¶Ìø  ¡±  ±¾Éí  ÊÇ  ½¨Á¢  ÔÚ  ÖÐ¹ú  ¾­¼Ã  ÌØ¶¨  µÄ  ÀúÊ·  ·¢Õ¹  ½×¶Î  ÉÏ  µÄ  ²úÎï  ¡£
ÎÒ  ÔÚ  ÎÂÖÝ  µÄ  Ò»Ð©  É½µØ  ÉÏ  ¿´µ½  £¬  Ò»Ð©  Ä¹µØ  ÐÞ  µÃ  Ê®·Ö  ºÀ»ª  £¬  ³ýÁË  Õ¼ÓÃ  ÍÁµØ  Ö®Íâ  £¬  »¹  ÀË·Ñ  ×Å  ±¦¹ó  µÄ  ×Ê±¾  ¡¢  ×ÊÔ´  ¡£
ÏÈ  ¸»  ÆðÀ´  µÄ  Å©Ãñ  ÓÐ  Ò»¸ö  ÈçºÎ  Ïû·Ñ  Í¨¹ý  ¼è¿à  µÄ  ¡°  Èý¼¶Ìø  ¡±  ´´Ôì  ³öÀ´  µÄ  ²Æ¸»  ÎÊÌâ  ¡£
Æä´Î  £¬  Ò»Ð©  Å©Ãñ  ´æÔÚ  Ð¡  ¸»  ¼´  °²  ÒâÊ¶  £¬  ÕâÖÖ  ÒâÊ¶  »á  ÑÏÖØ  ÖÆÔ¼  Å©´å  ¾­¼Ã  µÄ  ·¢Õ¹  ¡£
Ö»ÓÐ  ÔÚ  ¸Ä±ä  ´«Í³  Å©Òµ  µÄ  ²ã´Î  ÉÏ  Ò²  ÊµÏÖ  ¡°  Èý¼¶Ìø  ¡±  £¬  ²Å  ÄÜ  °Ñ  ÖÐ¹ú  Å©Òµ  ºÍ  Å©´å  ¸Ä¸ï  ÍÆÏò  Ò»¸ö  ¸üÐÂ  µÄ  ÌìµØ  ¡£
ÒòÎª  £¬  ¹ã´ó  Å©´å  »¹ÓÐ  ´«Í³  Å©Òµ  ¸û×÷  ·½Ê½  ÎÊÌâ  ¡£
Ê×ÏÈ  £¬  Å©Ãñ  ¡°  Èý¼¶Ìø  ¡±  µÄ  ·¶Î§  ÊÇ  ÔÚ  ·Ç  Å©  ¾­Óª  ²ã´Î  ÉÏ  £¬  Òª  Íê³É  ÖÐ¹ú  Å©´å  µÄ  È«Ãæ  ·¢Õ¹  £¬  ½ö  ÓÐ  Õâ¸ö  ²ã´Î  ÉÏ  µÄ  ¡°  Èý¼¶Ìø  ¡±  »¹  ²»¹»  ¡£
µ«ÊÇ  £¬  ÎÒÃÇ  Ó¦¸Ã  ÔõÑù  ¸ü  ×¼È·  È«Ãæ  µØ  ÈÏÊ¶  Å©Ãñ  µÄ  ¡°  Èý¼¶Ìø  ¡±  ÄØ  £¿
¡°  Èý¼¶Ìø  ¡±  ±¾Éí  ¾Í  ÊÇ  Å©´å  ºÍ  Å©Ãñ  ½ø²½  µÄ  ±êÖ¾  ¡£
Ó¦¸Ã  Ëµ  £¬  ÖÐ¹ú  Å©Ãñ  ÔÚ  ÊÐ³¡¾­¼Ã  ÖÐ  µÄ  ´´Ôì  ÊÇ  Î°´ó  µÄ  ¡£
ÖÐ¹ú  Å©´å  µÄ  Ð¡ÉÌÆ·  ÊÐ³¡  ÔÚ  ¹ú¼Ê  ÉÏ  µØÎ»  Èç´Ë  ÖØÒª  £¬  ÊÇ  ÖÐ¹ú  Å©Ãñ  ×Ô¼º  Ïë  ¶¼  Ã»  Ïëµ½  µÄ  ¡£
º£ÄþÖÐ¹úÆ¤¸ï³Ç¹ÜÎ¯»á  Ö÷ÈÎ  ÈÎÓÐ·¨  ¸æËß  ÎÒ  £¬  º£Äþ  µÄ  ºü  Ã«  ¼Û¸ñ  ÊÇ  ¹ú¼Ê  ½»Ò×  µÄ  ÇçÓê±í  £¬  ÉÔÓÐ  ±ä¶¯  £¬  Á¢¼´  Ó°Ïì  ±±Å·  ÊÐ³¡  ¡£
Èç½ñ  £¬  Õã½­  Å©Ãñ  ÓÖ  ¿ªÊ¼  ÁË  µÚÈý´Î  ·ÉÔ¾  £¬  ¾ÍÊÇ  ×ß³ö  ¹úÃÅ  £¬  ÔÚ  ¹ú¼Ê  Ð¡ÉÌÆ·  ÊÐ³¡  ¿ªÍØ  ¿Õ¼ä  ¡£
µÚ¶þ´Î  ÊÇ  Å©Ãñ  ¾­ÓªÕß  ÃæÏò  È«¹ú  ¡°  ´ò  ÊÐ³¡  ¡±  £¬  ÖÕÓÚ  Ê¹  ¡°  Õã½­  »õ  ¡±  ÔÚ  ¹úÄÚ  ÓÐ  ÁË  Ò»¶¨  µÄ  ÃûÆø  ¡£
µÚÒ»´Î  ÊÇ  ´óÅú  Å©Ãñ  ´Ó  ÍÁµØ  ÖÐ  Ìø  ³öÀ´  £¬  ¸ã  ¼ÒÍ¥  ¹¤Òµ  £¬  ¾ÍµØ  ¼Ó¹¤  £¬  ¾ÍµØ  ÏúÊÛ  £¬  Ç°  µê  ºó  ³§  £¬  Òò´Ë  ²úÉú  ÁË  Ò»Åú  ÖîÈç  º£ÄþÆ¤¸ï³Ç  ¡¢  ÒåÎÚÐ¡ÉÌÆ·³Ç  ¡¢  ÉÜÐËÇá·Ä³Ç  µÈ  Ð¡ÉÌÆ·  ÊÐ³¡  ¡£
Õâ  Èý´Î  ·ÉÔ¾  ±»  ÈË  ÐÎÏó  µØ  ³ÆÎª  Å©Ãñ  µÄ  ¡°  Èý¼¶Ìø  ¡±  ¡£
¸Ä¸ï¿ª·Å  ÒÔÀ´  £¬  Õã½­Ê¡  Å©´å  ¼ÒÍ¥  ¹¤Òµ  Ñ¸ËÙ  ·¢Õ¹  £¬  Æä¼ä  Èý´Î  ·ÉÔ¾  ¡£
Å©Ãñ  ¡°  Èý¼¶Ìø  ¡±  ¶ÏÏë  £¨  Å©´å  ÔÓÌ¸  £©
¾Ý  ÁË½â  £¬  £¶ÔÂÖÐÑ®  ÒÔÀ´  £¬  ºþ±±  ÔæÑôÊÐ  Ì«Æ½Õò  Á¸Ê³  ²¿ÃÅ  ¼á¾ö  Ö´ÐÐ  ¹ú¼Ò  ½ñÄê  ³öÌ¨  µÄ  Á¸Ê³  ¹ºÏú  Õþ²ß  £¬  ²»  ÏÞ  ÊÕ  ¡¢  ²»  ¾ÜÊÕ  ¡¢  ²»  Í£  ÊÕ  ¡¢  ²»  Ñ¹  ¼¶  Ñ¹¼Û  ¡¢  ²»  ÍÏÇ·  Á¸  ¿î  ¡¢  °´  ±£»¤¼Û  ³¨¿ª  ÊÕ¹º  Á¸Ê³  £¬  ÒÑ  ÊÕ¹º  Å©Ãñ  ÊÖÖÐ  ÓàÁ¸  £³£°£°¶àÍò¹«½ï  ¡£
£·ÔÂ£²ÈÕ  £¬  £µ´Î  ÊÛ  Á¸  £±¡¤£²Íò¶à¹«½ï  µÄ  ºþ  ºÓ  ÖÖ  Á¸  ´ó»§  ÕÅÓÀÈº  £¨  ÓÒ  £©  ¸ç  Á©  £¬  ÀÖºÇºÇ  µØ  Ëµ  £º  ¡°  Á¸¹ÜËù  ³¨¿ª  ÊÕ  Á¸  £¬  ¸ø  ÎÒÃÇ  ´øÀ´  ÁË  Êµ»Ý  £¡  ¡±
´óÁ¿  ¹úÍâ  ÐÂ  Æ·ÖÖ  ¡¢  ÐÂ¼¼Êõ  ºÍ  ÐÂ  Éè±¸  µÄ  Òý½ø  £¬  ÓÐÁ¦  µØ  ´Ù½ø  ÁË  ²úÒµ  ½á¹¹  µ÷Õû  £¬  ÓÐÐ§  µØ  Ìá¸ß  ÁË  Å©²úÆ·  µÄ  ÖÊÁ¿  ºÍ  ¼ÛÖµ  £¬  ´ó´ó  Ëõ¶Ì  ÁË  ÑÌÌ¨  Å©Òµ  Óë  ¹úÍâ  ÏÈ½ø  Ë®Æ½  µÄ  ²î¾à  ¡£
À³ÑôÊÐ  ÕÕÍú×¯Õò  Ò¶¼Ò²´´å  ½«  £¶£°£°Ä¶  ÀæÔ°  ¶ÔÍâ  ×âÁÞ  £¬  Ì¨ÉÌ  Í¶×Ê  £¶£µ£°ÍòÔª  £¬  ´Ó  ÈÕ±¾  Òý½ø  ¡°  Íõ×Ó  £²£±ÊÀ¼Í  ¡±  ÓÅÁ¼  Æ·ÖÖ  Óë  À³Ñô  Àæ  ¼Þ½Ó  £¬  ÔËÓÃ  ÏÈ½ø  ¼¼Êõ  ÊÖ¶Î  ¹ÜÀí  £¬  Ê¹  À³Ñô  Àæ  ¼È  ºÃ³Ô  ÓÖ  ºÃ¿´  £¬  µ¥Ìå  ¾ùÔÈ  ÄÍ  Öü²Ø  £¬  È«²¿  Ïú  Íù  º£Íâ  ÊÐ³¡  ¡£
´«Í³  ÃûÅÆ  À³Ñô  Àæ  ÓÉÓÚ  Íâ¹Û  ²î  ¡¢  ²»  ÄÍ  Öü²Ø  £¬  ³¤ÆÚ  ÎÞ·¨  ´òÈë  ¹ú¼Ê  ÊÐ³¡  ¡£
ÒÔ  »ùµØ  Îª  ÒÀÍÐ  £¬  ÏÈºó  Òý½ø  Å©×÷Îï  ÐÂ  Æ·ÖÖ  ¡¢  ÐÂ  Æ·Ïµ  £±£¸£°¶à¸ö  ¡£
Ä¿Ç°  £¬  È«ÊÐ  Å©Òµ  ¿ª·¢  Òý½ø  Íâ×Ê  £´ÒÚ¶àÃÀÔª  £¬  ½¨³É  Å©Òµ  ¡°  Èý×Ê  ¡±  ÆóÒµ  £´£°£°¶à¼Ò  ¡£
Ñ­  ×Å  Õâ  Ìõ  Ë¼Â·  £¬  ÑÌÌ¨ÊÐ  ¹æ»®  ½¨Á¢  ÁË  ¡°  ËÄ¸ö  °ÙÍòÄ¶  ¡±  Å©Òµ  ¿ª·Å  ¿ª·¢Çø  £¬  »®  ³ö  Å©Ìï  ¡¢  ¹ûÔ°  ¡¢  ÁÖÒµ  É½  Ì²  ¡¢  Ç³º£  Ì²Í¿  ¸÷  £±£°£°ÍòÄ¶  £¬  ²¢  ÖÆ¶¨  Õþ²ß  £¬  È·¶¨  »ùµØ  Òý  ÍâÉÌ  £¬  ÕÐ  À´  ÍâÉÌ  ½¨  »ùµØ  ¡£
Í¬Ê±  £¬  Òý½ø  ÍÆ¹ã  ÁË  ¸²  Ä¤  Ñ¹  ²Ý  ¡¢  Êè  »¨  ×ª  ¹û  ¡¢  Ò©Îï  Ì×  ´ü  µÈ  ¹úÍâ  £±£°  ´ó  ÏÈ½ø  ¼¼Êõ  £¬  Ê¹  ÑÌÌ¨  Æ»¹û  ÖÊÁ¿  Ô¾  ÉÏ  ÐÂ  Ì¨½×  £¬  °ºÊ×  Í¦½ø  ¹úÍâ  ÊÐ³¡  ¡£
ÑÌÌ¨  ÈË  ¡°  Öª³Ü  ¶ø  ºó  ÓÂ  ¡±  £¬  ¼°Ê±  Òý½ø  £±£°£°¶à¸ö  ÓÅÁ¼  Æ·ÖÖ  £¬  ÓÅÖÊ  ºì¸»Ê¿  ·¢Õ¹  µ½  £±£³£°¶àÍòÄ¶  £¬  ²úÁ¿  £´£°Íò¶Ö  £¬  Õ¼  È«¹ú  £²£¯£µ  ¡£
ÔÚ  ¹úÍâ  ³¬¼¶ÊÐ³¡  £¬  ÈÕ±¾  ºì¸»Ê¿  ÂÛ  ¸ö  Âô  £¬  Ò»¸ö  Æ»¹û  µÄ  ¼ÛÇ®  ³¬¹ý  Ò»  ¿ð  ÑÌÌ¨  ¹ú¹â  ¡£
ÑÌÌ¨  Æ»¹û  ¾Ã¸ºÊ¢Ãû  £¬  µ«  ÓÉÓÚ  Æ·ÖÖ  ÀÏ»¯  µÈ  Ô­Òò  £¬  £¸£°Äê´úÄ©  ¼´  ÔÚ  ¹úÄÚÍâ  ÊÐ³¡  ÊÜµ½  ÀäÂä  ¡£
Ä¿Ç°  £¬  È«ÊÐ  ÃñÓª  ¿Æ¼¼  »ú¹¹  £±£±£°£°¶à¼Ò  £¬  ×Ê²ú  ×ÜÖµ  £·£¸ÒÚÔª  £¬  ´ÓÒµÈËÔ±  £·Íò  ¶à  ÈË  £¬  ÏÖ  ÒÑ  ÑÐÖÆ  ¿ª·¢  ¿Æ¼¼  ³É¹û  £´£µ£°¶àÏî  £¬  Äê  ´´  ÊÕÈë  £¹£¶ÒÚÔª  ¡£
¡°  ÀîµÇº£  Ä£Ê½  ¡±  µÄ  ºËÐÄ  ÊÇ  ×ÔÓÉ  ×éºÏ  ¡¢  ×Ô³ï  ×Ê½ð  ¡¢  ×ÔÖ÷  ¾­Óª  ¡¢  ×Ô¸ºÓ¯¿÷  £¬  ²»ÓÃ  ¹ú¼Ò  ²¦¿î  £¬  ²»  Õ¼  ¹ú¼Ò  ±àÖÆ  £¬  ¿ÆÑÐ  ¡¢  Òý½ø  ¡¢  Éú²ú  ¡¢  ÍÆ¹ã  ¡¢  ¾­Óª  ¡°  Îå  Î»  Ò»Ìå  ¡±  £¬  ×ß³ö  ÁË  Ò»  Ìõ  ÃæÏò  ÊÐ³¡  ¶¨  ¿ÎÌâ  ¡ª  ¡ª  ¡ª  Òý½ø  ¿ª·¢  ³ö  ³É¹û  ¡ª  ¡ª  ¡ª  Éú²ú  ÍÆ¹ã  ´Ù  ×ª»¯  ¡ª  ¡ª  ¡ª  ¾­Óª  ´´ÊÕ  Ñø  ¿Æ¼¼  µÄ  Á¼ÐÔ  Ñ­»·  Â·×Ó  ¡£
À³ÖÝ  Å©Ãñ  ÀîµÇº£  ´´°ì  ÓñÃ×ÑÐ¾¿Ëù  £¬  ÏÈºó  Óý  ³ö  £±£¹¸ö  ÓñÃ×  ÐÂ  Æ·ÖÖ  £¬  £µ´Î  ´´  È«¹ú  ÏÄ  ÓñÃ×  ¸ß²ú  ¼ÍÂ¼  £¬  £±  ´Î  ´´  ÊÀ½ç  ÏÄ  ÓñÃ×  ¸ß²ú  ¼ÍÂ¼  £¬  ÖÖÖ²  ±é¼°  È«¹ú  £²£¹¸ö  Ê¡  ¡¢  ÊÐ  ¡¢  ×ÔÖÎÇø  £¬  Ãæ»ý  Õ¼  ¹úÄÚ  µÄ  £±£¯£´  ¡£
ÃñÓª  ¿Æ¼¼  µÄ  áÈÆð  £¬  µÃÒæ  ÓÚ  ¡°  ÀîµÇº£  Ä£Ê½  ¡±  ÔÚ  È«ÊÐ  µÄ  ÍÆ¹ã  ÆÕ¼°  ¡£
ÃñÓª  ¿Æ¼¼  ³ÉÎª  Å©Òµ  ¿Æ¼¼  ¿ª·¢  ºÍ  ÍÆ¹ã  µÄ  Ò»  Ö§  ¾¢ÂÃ  ¡£
Ã¿Äê  £¸£°¶àÍòÈË´Î  µÄ  Å©Ãñ  ½ÓÊÜ  ÊµÓÃ  ¼¼Êõ  ÆÕ¼°  ½ÌÓý  £¬  È«ÊÐ  £¶£°£¥  µÄ  ´å×¯  ³ÉÎª  ¿ÆÆÕ  ´å  £¬  ¸÷Àà  ÑÐ¾¿»á  ´ï  £²£°£²£¸¸ö  £¬  ÏÈºó  È¡µÃ  ÐÂ¼¼Êõ  ÐÂ  ³É¹û  £±£°£°¶àÏî  £¬  ÆäÖÐ  £²£²Ïî  ¹úÄÚ  ÁìÏÈ  »ò  Ìî²¹  ¹úÄÚ  ¿Õ°×  ¡£
¾ÍÊÇ  ¿¿  ×Å  ÕâÖÖ  Ê¸Ö¾²»Óå  µÄ  ÈÈÁÒ  ×·Çó  £¬  Èç½ñ  ÑÌÌ¨  ÓÐ  £±£°Íò  Å©Ãñ  »ñµÃ  ¡°  ÂÌÉ«  Ö¤Êé  ¡±  ¡£
µ±  Ëû  ×ª  Íù  Áí  Ò»  ´¦  Ö¸µ¼  Ê±  £¬  Ïç¼ä  ¹«Â·  ÉÏ  ³£³£  ³öÏÖ  ÆæÌØ  µÄ  ¾°¹Û  £º  ÝÑ¾®¹¦  ÏÈÉú  ×ø  ×Å  Æû³µ  ÔÚ  Ç°Ãæ  ÅÜ  £¬  ÉÏ°ÙÃû  Ìý  µÃ  ²»  ¹ýñ«  µÄ  ¹ûÅ©  Æï  ×Å  ×ÔÐÐ³µ  ÔÚ  ºóÃæ  ×·  ¡£
ÈÕ±¾  ÖøÃû  ¹ûÊ÷  ×¨¼Ò  ÝÑ¾®¹¦  ¶à´Î  À´  ÑÌÌ¨  Ñ²»Ø  Ö¸µ¼  ¹ûÊ÷  ÐÞ¼ô  ¼¼Êõ  £¬  Ã¿  µ½  Ò»  µØ  £¬  ±ã  »á  ±»  Êý°ÙÃû  ÄËÖÁ  ÉÏÇ§Ãû  ¹ûÅ©  Î§  µÃ  Ë®Ð¹²»Í¨  £¬  ÒÔÖÁÓÚ  µ±µØ  Õþ¸®  ²»µÃ²»  ÅÉ³ö  ¹«°²¸É¾¯  Î¬³Ö  ÖÈÐò  ¡£
¹ûÅ©  ÃÇ  µÚÒ»´Î  ¼ûÊ¶  µ½  ¡°  ¸ß  ½Ó  »»  Í·  ¡±  ¼¼Êõ  £¬  ÑÛ¼ûµÃ  Õý  ´¦ÓÚ  Ê¢¹ûÆÚ  µÄ  ¹ûÊ÷  ±»  ¡°  ¿³  Í·  ¡±  £¬  ÐÄÌÛ  µÃ  Á÷ÏÂ  ÁË  ÑÛÀá  £¬  ¶ø  Ä¿¶Ã  ÁË  ¹ûÊ÷  ¼Þ½Ó  ºó  µÄ  Ë¶¹û  £¬  ±ã  ¶Ô  ¸ßÐÂ¼¼Êõ  ²úÉú  ÁË  ÄÑÒÔ  ¸îÉá  µÄ  ¸ÐÇé  ¡£
ÑÌÌ¨  ÈË  ÓÃ  ¸ßÐÂ¼¼Êõ  µÄ  Ãî±Ê  £¬  Ãè»æ  ³ö  ÁË  µÍºÄ  ¡¢  ¸ßÐ§  ¡¢  »·±£  Å©Òµ  µÄ  ¾«ÃÀ  Í¼»­  ¡£
Ä¿Ç°  £¬  È«ÊÐ  Å©Òµ  ¿ª·¢  ÁìÓò  ¹É·Ý  ºÏ×÷  ÏîÄ¿  ÓÐ  £±£°£°£°¶à¸ö  £¬  ¹É±¾  ×Ü¶î  £±£°¶àÒÚÔª  £¬  Îª  ¾«  ×¼  Å©Òµ  ×¢Èë  ÁË  ÐÂ  µÄ  »îÁ¦  ¡£
À³ÖÝÊÐ  ¹ù¼ÒµêÕò  Ð¡²Ý¹µ´å  ÒÔ  »ÄÉ½  ºÍ  ÍÁµØ  ×÷Îª  ¼¯Ìå  ¹É  £¬  Å©Ãñ  µÄ  ÀÍÎñ  ºÍ  ÏÐÉ¢  ×Ê½ð  ×÷Îª  ¸öÈË  ¹É  £¬  ÔÚ  »ÄÉ½  ÉÏ  ¿ª·¢  ³ö  £±£°£°£°Ä¶  ÎÞ¶¾  ¹û  Ãç  ·±Óý  »ùµØ  £¬  ÓÅÖÊ  ¹û  Ãç  ³©Ïú  È«¹ú¸÷µØ  ¡£
Èë¹É  Ê±  £¬  ÓÐÇ®  ³öÇ®  £¬  ÓÐ  µØ  ³ö  µØ  £¬  ÓÐÀÍ  ³ö  ÀÍ  £¬  ÓÐ  Îï  ³ö  Îï  £¬  ÓÐ  ¼¼Êõ  ³ö  ¼¼Êõ  £¬  Ö»Òª  ÓÐÀûÓÚ  ·¢Õ¹  Éú²ú  £¬  ¸÷ÖÖ¸÷Ñù  µÄ  Í¶Èë  ¶¼  ¿É  ÕÛ  Îª  ÏÖ½ð  ¹É  ¡£
ÕâÖÖ  ·½Ê½  °Ñ  ·ÖÉ¢  µÄ  Á¦Á¿  ¼¯ÖÐ  ÆðÀ´  £¬  ½â¾ö  ÁË  ³¤ÆÚ  À§ÈÅ  ÈËÃÇ  µÄ  Å©Òµ  Í¶Èë  ÎÊÌâ  ¡£
¼¸ÄêÀ´  £¬  È«ÊÐ  ÏçÕòÆóÒµ  ·´²¸  Å©Òµ  µÄ  Í¶Èë  Õ¼  Æä  Ë°ºó  ÀûÈó  µÄ  £³£¥¡ª£µ£¥  ¡£
ÏçÕòÆóÒµ  ÊÇ  ÑÌÌ¨  ¾­¼Ã  µÄ  ¡°  °ë±Ú½­É½  ¡±  £¬  È¥Äê  È«ÊÐ  Íê³É  Ôö¼Ó  Öµ  £²£¹£±£®£±ÒÚÔª  £¬  Õ¼  ¹úÄÚ  Éú²ú  ×ÜÖµ  µÄ  £´£°£®£²£¥  £¬  Ìá¹©  ÁË  £¶£°£¥  µÄ  ÏØ  ¼¶  ²ÆÕþÊÕÈë  ¡£
´Ó  £±£¹£¹£¶Äê  Æð  £¬  ÊÐ  ²ÆÕþ  Ã¿Äê  ÄÃ  ³ö  £´£´£°ÍòÔª  £¬  ÊµÊ©  ¾«  ×¼  ÖÖ×Ó  ¹¤³Ì  £¬  Î§ÈÆ  Ð¡Âó  ¡¢  ÓñÃ×  ¡¢  »¨Éú  ¡¢  ¸ÊÊí  ¡¢  Êß²Ë  ¡¢  Æ»¹û  µÈ  £±£°  ´ó  ×¨Ìâ  Á¼ÖÖ  µÄ  Ñ¡Óý  ¡¢  ·±Óý  ºÍ  ÍÆ¹ã  ½øÐÐ  ¼¯ÖÐ  ¹¥¹Ø  £¬  ÊÕµ½  ÏÔÖø  ³ÉÐ§  ¡£
ÊµÐÐ  ¸÷¼¶  ²ÆÕþ  ÌÍÑü°ü  £¬  ÊÐÀï  ÄÃ  Ò»µã  ¡¢  ÏØ  Àï  ³ö  Ò»µã  ¡¢  Å©Ãñ  ¸öÈË  ÌÍ  Ò»µã  £¬  È«ÊÐ  Ã¿Äê  °²ÅÅ  ÓÃÓÚ  Å©Òµ  µÄ  Í¶Èë  ´ï  £²£®£³ÒÚÔª  ¡£
ÑÌÌ¨ÊÐ  Ò»·½Ãæ  ¼Ó´ó  ²ÆÕþ  Í¶Èë  £¬  ÁíÒ»·½Ãæ  £¬  ÒÔ  ÊÐ³¡¾­¼Ã  µÄ  Ë¼Â·  £¬  µ÷¶¯  Éç»á  ¸÷  ·½Ãæ  Í¶×Ê  µÄ  »ý¼«ÐÔ  £¬  Îª  ¾«  ×¼  Å©Òµ  Ê©  ×ã  ¡°  µ×·Ê  ¡±  ¡£
ÑÌÌ¨ÊÐ  ×¥×¡  Í¶Èë  ¡¢  ¿Æ¼¼  ¡¢  ¿ª·Å  ºÍ  ÁúÍ·  ÆóÒµ  ËÄ¸ö  ¹Ø¼ü  »·½Ú  ´ó×öÎÄÕÂ  £¬  Ê¹  ¾«  ×¼  Å©Òµ  Ê»  Èë  ÁË  ÓÅÖÊ  ¸ßÐ§  µÄ  ¡°  ¿ì³µ  µÀ  ¡±  ¡£
Ê»  Èë  ¡º  ¿ì³µ  µÀ  ¡»  £­  £­  £­  ÑÌÌ¨  ·¢Õ¹  ÏÖ´ú  Å©Òµ  ¼ÍÊµ  £¨  ÏÂ  £©
ÍÁµØ  Á÷×ª  ½Ï  Ôç  µÄ  ÁÙÈªÏØ  £¬  ÒÑ  Á÷×ª  ÍÁµØ  £±Íò¹«Çê  £¬  ÆäÖÐ  µ¥ÇÅÏç  ·´  ×â  µ¹  °ü  µÄ  £±£³£³£³¹«Çê  ÍÁµØ  £¬  £±£¹£¹£·Äê  Ä¶  ¾ù  ´´  ²úÖµ  £µ£°£°£°Ôª  £¬  ÊÇ  ¸Ã  ÏØ  Æ½¾ù  Ë®Æ½  µÄ  £µ±¶  £»  ×â  ³ö  ³Ð°ü  µØ  µÄ  Å©Ãñ  £¬  ÓÐµÄ  ¾ÍµØ  ´ò  Å©¹¤  £¬  ÓÐµÄ  ×ªÈë  ¹ú¼Ê  ³©Ïú  µÄ  ÍÑË®  ²Ë  ¼Ó¹¤Òµ  £¬  È«ÏØ  Ñ¸ËÙ  ½¨Æð  ÍÑË®  ²Ë  ¼Ó¹¤³§  £´£°£°¶à¼Ò  £¬  Àä¶³  ³§  £¸£°¶à¼Ò  £¬  Å©²úÆ·  ¼Ó¹¤Òµ  ²úÖµ  Ô¼  Õ¼  È«ÏØ  ÏçÕòÆóÒµ  ×Ü²úÖµ  µÄ  £±£¯£³  ¡£
½çÊ×ÊÐ  ¹âÎäÕò  Á÷×ª  ÍÁµØ  £±£³£³£®£³¹«Çê  £¬  ¼¸°Ù¸ö  Å©»§  ½ø  Õò  ¾­ÉÌ  £¬  Ê¹  ¸Ã  Õò  ³ÉÎª  È«¹ú  ×î´ó  µÄ  Ð¡°Ù»õ  Åú·¢  ÊÐ³¡  Ö®Ò»  ¡£
³²ºþÊÐ  »±ÁÖÕò  ´óÍô´å  £³£´£¸¸ö  Å©»§  £¬  £¹£µ£¥  ×ª  ÒÔ  Ö¯  ¡¢  ÊÛ  ÓæÍø  Îª  Òµ  £¬  ½«  ÍÁµØ  ×ª¸ø  ÖÖÌï  ÄÜÊÖ  ¾­Óª  £¬  È«´å  Å©»§  Ò»°ã  ÄêÊÕÈë  ÍòÔª  ÒÔÉÏ  £¬  ÓÐµÄ  Í»ÆÆ  £±£°ÍòÔª  £¬  °ëÊý  ÒÔÉÏ  Å©»§  ÒÑ  ¸Ç  Æð  Â¥·¿  ¡£
£±£¹£¹£³Äêµ×  £¬  ´Ó  ¸·ÑôÊÐ  ÊÔµã  Æð  £¬  ¸Ã  Ê¡  ¸÷µØ  Ïà¼Ì  Õ¹¿ª  ÁË  ÆÚÏÞ  Îª  £³£°Äê  ÒÔÉÏ  µÄ  ÍÁµØ  ¶þÂÖ  ³Ð°ü  £¬  Ç¿»¯  ËùÓÐÈ¨  ¡¢  Ã÷È·  ·¢°ü  È¨  ¡¢  ÎÈ¶¨  ³Ð°ü  È¨  ¡¢  ·Å  »î  ¾­ÓªÈ¨  £¬  ²¢  Öð²½  ÍêÉÆ  ÅäÌ×  ´ëÊ©  £¬  »ý¼«  ÅàÓý  Å©´å  ÍÁµØ  ÊÐ³¡  £¬  ´Ù½ø  ÍÁµØ  Ïò  ÖÖÌï  ÄÜÊÖ  Á÷×ª  £¬  °Ñ  Å©´å  Ê£Óà  ÀÍÁ¦  ×ªÏò  ¶þ  ¡¢  Èý  ²úÒµ  ¡£
°²»ÕÊ¡  Å©Ãñ  ÈË¾ù  ¸ûµØ  ½ö  £±£®£²Ä¶  £¬  ´óÅú  Å©´å  Ê£Óà  ÀÍÁ¦  ±»  Êø¸¿  ÔÚ  ÍÁµØ  ÉÏ  £¬  ³ÉÎª  ÈË¾ùÊÕÈë  µÃ  ²»  µ½  ´ó·ù  Ìá¸ß  µÄ  Ö÷Òª  Ô­Òò  Ö®Ò»  ¡£
±¾±¨  Ñ¶  °²»ÕÊ¡  Å©´å  ÍÁµØ  ¶þÂÖ  ³Ð°ü  ÒÔÀ´  £¬  Éî»¯  ÍÁµØ  ³Ð°ü  ÖÆ¶È  ¸Ä¸ï  £¬  ²¿·Ö  Å©Ãñ  ´Ó  ³¤ÆÚ  µÄ  ÍÁµØ  Êø¸¿  ÖÐ  ½â·Å  ³öÀ´  £¬  ¿ªÊ¼  ¡°  ×ªÒµ  ¡±  £¬  ÆäÖÐ  ·Ç  Å©Òµ  »§  ÒÑ  ´ï  £¶£µ£®£¸Íò»§  £¬  ¼æ  Òµ  »§  ´ï  £³£¶£·£®£·Íò»§  £¬  ·Ö±ð  Õ¼  Å©´å  ×¡»§  ×ÜÊý  µÄ  £µ£®£¶£¥  ºÍ  £³£±£®£¶£¥  £¬  È«Ê¡  ÒÑ  ÓÐ  £±£·£®£³Íò¹«Çê  ÍÁµØ  Í¨¹ý  Á÷×ª  Óë  ÆäËû  Éú²ú  ÒªËØ  ÅäÖÃ  £¬  ÊµÏÖ  ÁË  ½øÒ»²½  ÓÅ»¯  £¬  £±£¹£¹£·Äê  È«Ê¡  Å©Ãñ  ÈË¾ùÊÕÈë  ±È  ÉÏÄê  Ôö³¤  £±£²£®£µ£¥  £¬  ±È  È«¹ú  Æ½¾ù  ÔöËÙ  ¸ß  ³ö  £µ£®£¶¸ö°Ù·Öµã  ¡£
Í¬Ê±  £¬  Ò½Ôº  ¸÷  ÎÀÉúËù  ¡¢  Õ¾  Ò½Îñ  ÈËÔ±  Ñ²»ØÒ½ÁÆ  Õï  ´Î  ´ï  £±£¸ÍòÈË´Î  ¡£
È¥Äê  £¬  ÏÈºó  ×éÖ¯  ÎåÅú  ÓÉ  ÖÐ  ¡¢  ¸ß¼¶  Ö°³Æ  Ò½Îñ  ÈËÔ±  ×é³É  µÄ  Ò½ÁÆ¶Ó  ·Ö¸°  ¹ÜÇø  ¸÷  ÑØÏß  Ð¡Õ¾  Ñ²»ØÒ½ÁÆ  £¬  ¹²¼Æ  ÓÐ  £´£°£°£°ÓàÈË´Î  ½ÓÊÜ  ÁË  ÕïÁÆ  ¡¢  ÂýÐÔ²¡  ÏµÍ³  ÖÎÁÆ  ¡¢  ×ÉÑ¯  ¼°  ÐÄµçÍ¼  ¼ì²é  µÈ  Ò½ÁÆ  ·þÎñ  ¡£
º¼ÖÝÌúÂ·ÖÐÐÄÒ½Ôº  ÊÇ  º¼ÖÝ  ÊÐ  ¼¶  Ò½Ôº  £¬  Ò²  Å¬Á¦  Îª  Ò»Ïß  Ö°¹¤  ·þÎñ  ¡£
Ôº³¤  ³Â½¨Éú  ¡¢  ¸±  Ôº³¤  ÁõÓÀÖÒ  ÂÊ  Ò½ÁÆ¶Ó  ¸°  ÒåÎÚ  ¡¢  Ç§µººþ  ¡¢  áéÖÝ  µÈ  Ïß  µã  £¬  ¿ªÕ¹  ½ü  Á½ÖÜ  µÄ  Ñ²»ØÒ½ÁÆ  ¡£
¸Ã  Ôº  ×Ü½á¾­Ñé  £¬  Õë¶Ô  Ò»Ïß  Ö°¹¤  ¼²²¡  ÖÖÀà  ÌØµã  £¬  °Ñ  Ò½ÁÆ  ÒÇÆ÷  Éè±¸  ´ø  µ½  ÏÖ³¡  £¬  ¿ªÕ¹  Ð¡  ÊÖÊõ  ¡¢  ÐÄµçÍ¼  ¼ì²é  ¡¢  ³é  Ñª  »¯Ñé  ¡¢  ÊäÒº  ¡¢  ¼ÒÍ¥²¡´²  µÈ  ¶àÖÖ  ·þÎñ  ÏîÄ¿  ¡£
°é  Ö®  ¶ø  Éú  µÄ  ÌúÂ·  Ò½Ôº  Ñ²»ØÒ½ÁÆ  ¹¤×÷  £¬  ¸ø  ¹ã´ó  ±ßÔ¶  É½Çø  Ö°¹¤  ¼°  ¼ÒÊô  ´øÀ´  ÁË  ¸£Òô  ¡£
Õã½­Ê¡  ÄÚ  ½ü  Ç§¹«Àï  ¹úÓÐ  ÌúÂ·Ïß  ÉÏ  £¬  ÓÐ  Ö°¹¤  ºÍ  ¼ÒÊô  ÊýÍò  ÈË  Ïñ  ¿Å  ¿Å  ÂÝË¿¶¤  Å¡  ÔÚ  ÐèÒª  ËûÃÇ  µÄ  µØ·½  ¡£
²ÉÈ¡  ÁË  ÒÔÏÂ  ¾ßÌå  ´ëÊ©  £º  Ò»  ¡¢  ³ÉÁ¢  Å©Òµ  ×¨Ïî  ´û¿î  ¹ÜÀí´¦  £¬  ÊµÐÐ  ¡°  ËÄ  ×¨  ¡±  ¹ÜÀí  °ì·¨  £¬  ¼´  ×¨ÃÅ»ú¹¹  ¡¢  ×¨ÒµÈËÔ±  ¡¢  ×¨ÃÅ  ÕË»§  ¡¢  ×¨Ïî  ºËËã  £»  ¶þ  ¡¢  ½«  Å©Òµ  ×¨Ïî  ´û¿î  ¼Æ»®  ¼°Ê±  ÏÂ´ï  £¬  ½«  ´û¿î  ÏîÄ¿  ¼°Ôç  ÍÆ¼ö  µ½  ¸÷µØ  £¬  ×öµ½  »ý¼«  ÎÈÍ×  £¬  ·À·¶  ·çÏÕ  £»  Èý  ¡¢  Ç§·½°Ù¼Æ  ³ï´ë  Å©Òµ  ×¨Ïî  ´û¿î  ×Ê½ð  £»  ËÄ  ¡¢  Ã÷È·  ¹æ¶¨  ÁË  Å©Òµ  ×¨Ïî  ´û¿î  ÊµÐÐ  Õþ²ß  ÐÔ  ´û¿î  ¡¢  ÉÌÒµ  »¯  ÔË×÷  µÄ  Ô­Ôò  £»  Îå  ¡¢  ¼ÓÇ¿  ºÍ  ¸÷  ²úÒµ  ²¿ÃÅ  µÄ  ºÏ×÷  ¡¢  Ð­×÷  ºÍ  ÅäºÏ  £¬  ¹²Í¬  °Ñ  ºÃ  Å©Òµ  ×¨Ïî  ´û¿î  ÏîÄ¿  ÍÆ¼ö  ¹Ø  £¬  ¼Ó´ó  ²»Á¼  ´û¿î  µÄ  Çå  ÊÕ  ¡¢  ÅÌ»î  Á¦¶È  £¬  ÍØÕ¹  ºÍ  ¹®¹Ì  Å©Òµ  ×¨Ïî  ´û¿î  µÄ  ×Ê½ð  ×ÊÔ´  £¬  ¼Ó´ó  Ö§Å©  ÐÅ´û  Á¦¶È  £¬  ÇÐÊµ  Ìá¸ß  Å©Òµ  ×¨Ïî  ´û¿î  µÄ  Ê¹ÓÃ  Ð§Òæ  ¡£
ÖÐ¹úÅ©ÒµÒøÐÐËÄ´¨Ê¡·ÖÐÐ  ÔÚ  ½Ó°ì  Õâ  Ïî  ÒµÎñ  ºó  £¬  ¶Ô  Õþ²ß  µ¼Ïò  ÐÔ  ´û¿î  £¬  ÊµÊ©  ÉÌÒµ  »¯  ÔË×÷  ¡£
¸ù¾Ý  ½ðÈÚ  ¸Ä¸ï  µÄ  ÒªÇó  £¬  Ô­  Êô  Å©Òµ·¢Õ¹ÒøÐÐ  µÄ  Å©Òµ  ×¨Ïî  ´û¿î  ÒµÎñ  £¬  ½ñÄê£µÔÂ  È«²¿  »®  ×ª  ÓÉ  Å©ÒµÒøÐÐ  ³Ð°ì  ¡£
Í¬Ê±  £¬  Õòµ³Î¯  ÒªÇó  Õò  ¡¢  ´å  ¸É²¿  Óë  ¡°  Îå±£  ¡±  »§  ½¨Á¢  ¹Ì¶¨  °ï·ö  ¹ØÏµ  ¡£
¶Ô  ·ÖÉ¢  ¾Ó×¡  µÄ  ¡°  Îå±£  ¡±  »§  £¬  Õò  ¡¢  ´å  Á½¼¶  ²¦  ×¨¿î  Îª  ËûÃÇ  ÐÂ½¨  »ò  Î¬ÐÞ  ×¡·¿  £¬  ²¢  Îª  Ã¿¸ö  ÀÏÈË  Ñ¡¶¨  Ò»  Ãû  »¤Àí  Ô±  ¡£
ÔÚ  ºÓÄÏ  ÄÚÏçÏØÃñÕþ¾Ö  µÄ  ¶½µ¼  ·ö³Ö  ÏÂ  £¬  ÏÄ¹ÝÕò  Í¶×Ê  £³£°¶àÍòÔª  £¬  ½¨³É  ¸ß±ê×¼  µÄ  Ê¡¼¶  ÎÄÃ÷  ¾´ÀÏÔº  £¬  Ê¹  £´£²Î»  ¡°  Îå±£  ¡±  ÀÏÈË  ³Ô´©  ×¡  ÐÐ  ÓÐÈË  ËÅºò  ¡£
È¥Äê  £¬  Õò  Õþ¸®  ³ï×Ê  £³£°ÍòÔª  £¬  ½¨Á¢  ÁË  Ò»  ×ù  Ê¤·¼±£ÎÀÕ½ÁÒÊ¿¼ÍÄî±®  £¬  ËïÒã  ½«¾ü  ÌâÐ´  ÁË  ±®  Ãû  £¬  Ê¹  ÕâÀï  ³ÉÎª  °®¹úÖ÷Òå  µÄ  ½ÌÓý  »ùµØ  ¡£
Ç°  ²»¾Ã  £¬  ¸Ã  Õò  ¹¤ÉÌÒµÁªºÏ»á  £²£°¶à¼Ò  Ë½ÓªÆóÒµ  ÏìÓ¦  ÕòÎ¯  ¡¢  Õò  Õþ¸®  ºÅÕÙ  £¬  ¾è×Ê  £±£°£°¶àÍòÔª  £¬  À´  ÖÎÀí  Ê¤·¼Õò  µÄ  »·¾³  ¡£
¸»Ô£  ÆðÀ´  µÄ  Ê¤·¼  ÈË  Î´  ÐÞ  Ò»  ×ù  Ãí  £¬  Î´  ½¨  Ò»  ×ù  ·Ø  £¬  È´  ÓÐ  ²»ÉÙ  ÈË  ¾èÏ×  ×Ê½ð  ¸ã  ¹«Òæ  ÊÂÒµ  ¡£
ºÓ±±  °ÔÖÝÊÐ  Ê¤·¼Õò  ÏÈºó  ¿çÈë  ¡°  È«¹ú  ÏçÕòÆóÒµ  Ê¾·¶  Çø  ¡±  ¡¢  ¡°  ¹ú¼Ò¼¶  Ð¡  ³ÇÕò  ×ÛºÏ  ¸Ä¸ï  ÊÔµã  ¡±  ÐÐÁÐ  £¬  £±£¹£¹£·Äê  ÏçÕòÆóÒµ  ÊµÏÖ  ×Ü²úÖµ  £³£±£®£µÒÚÔª  £¬  ÀûÈó  £³£®£°£¹£³ÒÚÔª  £¬  ²ÆÕþÊÕÈë  £³£¶£°£°ÍòÔª  £¬  ÈË¾ù  ´¿ÊÕÈë  £³£µ£°£°Ôª  ¡£
ÌÈÈô  Á¬  ÈË  ¶¼  Ã»ÓÐ  ×öºÃ  £¬  åØ  ÂÛ  ×öºÃ  ¹Ù  £¿
ºÃÈË  Óë  ºÃ  ¹Ù  £¬  ²ã´Î  ËäÈ»  ²»Í¬  £¬  µ«ÊÇ  ¡°  Æ¤Ö®²»´æ  £¬  Ã«½«ÑÉ¸½  £¿  ¡±
ºÃÈË  Î´±Ø  ¾Í  ÄÜ  µ±  ºÃ  ¹Ù  £¬  È»¶ø  ºÃ  ¹Ù  È´  Ê×ÏÈ  ±ØÐë  ÊÇ  ºÃÈË  ¡£
Õý  Òò  Èç´Ë  £¬  ÎÒÃÇ  ²Å  Éî¸Ð  ¡°  ¼ÒÍ¥  ÎÊÌâ  ¡±  ÓÐ×Å  Éî²ã´Î  µÄ  ÄÚÈÝ  ¡£
Ò»¸ö  ¸É²¿  ¶Ô  Éú  Ëû  Ñø  Ëû  µÄ  ¸¸Ä¸  ¶¼  Ã»ÓÐ  Ò»µã  Ð¢ÐÄ  £¬  ÉõÖÁ  Å°´ý  ÒÅÆú  £¬  ÓÖ  ÔõÃ´  ÄÜ  È¥  °®  ÈËÃñÈºÖÚ  £¬  °Ñ  ÈËÃñÈºÖÚ  µ±³É  ×Ô¼º  µÄ  Ç×ÈË  £¿
¹«ÆÍ  Îª  Ãñ  Ôì¸£  £¬  Ê×ÏÈ  Òª  ÓÐ  Ç×  Ãñ  Ö®  Çé  £¬  °®Ãñ  Ö®  ÐÄ  £¬  ÊÓ  ÈËÃñÈºÖÚ  Èç  ¸¸Ä¸  Ç×ÈË  £¬  ¶øºó  ²Å  ÄÜ  ÐÄ¸ÊÇéÔ¸  µØ  ³Ô¿à  £¬  ÎÞÔ¹ÎÞ»Ú  µØ  ·îÏ×  ¡£
¼ìÑé  Ò»¸ö  ¸É²¿  µÄ  ËØÖÊ  £¬  ÓÐ  ¶àÖÖ  Í¾¾¶  £¬  ´Ó  Ä³  ÖÖ  ÒâÒå  ÉÏ  ½²  £¬  ¡°  ¼ÒÍ¥  ÎÊÌâ  ¡±  Ò²  ÄÜ  ·´Ó³  Ò»¸ö  ¸É²¿  µÄ  ¾«Éñ  ¾³½ç  ¡£
Éí  Îª  ÈËÃñ  µÄ  ¹«ÆÍ  £¬  Ôò  ¸ü  Ó¦  Ãú¼Ç  Õâ¸ö  µÀÀí  £¬  ÉíÌåÁ¦ÐÐ  ¡£
¡°  ÀÏÎáÀÏÒÔ¼°ÈËÖ®ÀÏ  ¡±  £¬  ÊÇ  ÎÒÃÇ  Ãñ×å  µÄ  ´«Í³  ÃÀµÂ  £¬  Ò²ÊÇ  ÎÒÃÇ  Ã¿¸öÈË  ×·Çó  µÄ  Ò»ÖÖ  ¾³½ç  ¡£
¼ÒÍ¥  ÊÇ  Éç»á  µÄ  Ï¸°û  £¬  ¡°  ¼ÒÍ¥  ÎÊÌâ  ¡±  ÕÛÉä  ×Å  ÎÒÃÇ  µÄ  Éç»á  ·çÉÐ  ºÍ  ¼ÛÖµ  È¡Ïò  ¡£
ÉÄÑø  ¸¸Ä¸  £¬  Ð¢¾´  ÀÏÈË  £¬  µ±È»  ÊÇ  ¡°  ¼ÒÍ¥  ÎÊÌâ  ¡±  £¬  µ«  Ò²  Í¬Ñù  ÊÇ  Ò»¸ö  Éç»á  ÎÊÌâ  ¡£
»òÐí  ÓÐÈË  ÈÏÎª  £¬  Ð¢  ²»  Ð¢¾´  ¸¸Ä¸  £¬  ²»¹ýÊÇ  Ò»¸ö  ¡°  ¼ÒÍ¥  ÎÊÌâ  ¡±  £¬  ÏÖÔÚ  ºÍ  ¡°  ÎÚÉ´Ã±  ¡±  ¹Ò  Æð  ¹³  À´  £¬  Æñ²»  ÊÇ  Ð¡Ìâ´ó×ö  £¡
Ç×Çé  °®ÐÄ  £¬  Ð¢¾´  ¸¸Ä¸  £¬  Ó¦  ÊÇ  ¡°  µÂ  ¡±  µÄ  Ìâ  ÖÐ  Ó¦ÓÐ  Ö®  Òå  ¡£
¡°  µÂ  ¡±  ²¢²»ÊÇ  Ò»¸ö  ¿Õ·º  µÄ  ¸ÅÄî  £¬  ¶øÊÇ  ÓÐ×Å  ÊµÊµÔÚÔÚ  µÄ  ÄÚÈÝ  ¡£
ÏÖÔÚ  Å°´ý  ÀÏÈË  Ò²  ¶ª¹Ù  £¬  È·Êµ  ÁîÈË  ¶úÄ¿  Îª  Ö®  Ò»ÐÂ  ¡£
ÓªË½Îè±×  Òª  ¶ª¹Ù  £¬  Ì°ÎÛ  ÊÜ»ß  Òª  ¶ª¹Ù  £¬  Ê¬Î»ËØ²Í  Òª  ¶ª¹Ù  £¬  ÕâÐ©  ¶¼  ÒÑ  ¶úÊìÄÜÏê  ¡£
Ç°  ²»¾Ã  £¬  ±¨Ö½  ÉÏ  ÓÐ  Ò»  Ìõ  ÐÂÎÅ  £¬  ½²  µÄ  ÊÇ  Ä³µØ  Ò»¸ö  ¸É²¿  £¬  ÒòÎª  Å°´ý  ¸¸Ä¸  ¶ø  ±»  Õª  µô  ÁË  Í·  ÉÏ  µÄ  ¡°  ÎÚÉ´Ã±  ¡±  ¡£
Ëû  ¶Ô  ¼ÍÄî¹Ý  µÄ  Í¬Ö¾  Ëµ  £º  ¡º  Çë  ÄãÃÇ  ±ð  °Ñ  ÎÒ  µÄ  Ãû×Ö  È¥µô  £¬  ËÀºó  £¬  ÎÒ  Òª  ÈÃ  ¼ÒÈË  °Ñ  ÎÒ  µÄ  ¹Ç»Ò  ËÍ  ¹ýÀ´  £¬  ºÍ  ÎþÉü  µÄ  Õ½ÓÑ  ÃÇ  ÓÀÔ¶  ÔÚ  Ò»Æð  ¡£
ÐìÊ¿ÌÃ  Ãæ¶Ô  Ðí¶à  ÊìÏ¤  µÄ  Ãû×Ö  £¬  ÉîÉî  µØ  »³Äî  ÎþÉü  ÁË  µÄ  Õ½ÓÑ  ¡£
½ñÄê´ºÌì  £¬  ÐìÊ¿ÌÃ  Ìý  ÈË  Ëµ  ÔÚ  »´º£Õ½ÒÛ¼ÍÄîËþ  ÖÐ  £¬  Ëû  µÄ  Ãû×Ö  ºÍ  ÖÚ¶à  µÄ  ÁÒÊ¿  Ãû×Ö  ¿Ì  ÔÚ  Ò»Æð  £¬  ¾Í  Ö´Òâ  Òª  Å®¶ù  Å®Ðö  ´ø  Ëû  È¥  ¿´¿´  £¬  È·¶¨  ÁË  Õâ¸ö  Ãû×Ö  ¾Í  ÊÇ  Ëû  ¡£
ÕâÃ´  ¶à  Äê  £¬  ÐìÊ¿ÌÃ  »ù±¾ÉÏ  ×ÔÊ³ÆäÁ¦  £¬  ²»Ô¸  ¸ø  ÈÎºÎ  ÈË  Ìí  Ò»µã  Âé·³  £¬  »¹  °Ñ  ½ÚÊ¡  ÏÂÀ´  µÄ  Ò»µã  ÓÅ¸§  ½ð  ÄÃ  ³öÀ´  ×ÊÖú  Æ¶À§  ¼ÒÍ¥  µÄ  º¢×Ó  ÉÏÑ§  ¡£
ÎåÊ®Äê  À´  £¬  ÐìÊ¿ÌÃ  µÄ  Ç¹ÉË  ¶à´Î  ¸´·¢  £¬  Ã¿´Î  ¶¼ÊÇ  ¿Ú  ±Ç  ÑÛ  ³öÑª  ²»Ö¹  £¬  ¶à´Î  ×¡Ôº  ÖÎÁÆ  ¡£
Ò»¾ÅËÄ¾ÅÄêÏÄ  £¬  ÐìÊ¿ÌÃ  ´Ó  ºó·½  Ò½Ôº  Ö±½Ó  ¸´Ô±  µ½  µØ·½  £¬  Ô­  ²¿¶Ó  ÈÔÈ»  Ò»Ö±  ÈÏÎª  Ëû  ¡º  ¹âÈÙ  ¡»  ÁË  ¡£
Ëû  ±»  ÅÚµ¯  ±¬Õ¨  Ê±  µÄ  Ç¿  ÆøÁ÷  Õð  ÉË  £¬  ÆßÇÏ  ³öÑª  £¬  ¸Õ  À´  Ê±  ´Ó  ×ì  Àï  ÌÍ  ³ö  ÁË  Èý¸ö  ´ó  Ñª¿é  ¡£
Å®  »¤Ê¿  ¸æËß  Ëû  £º  ¡º  Ðì  ´óÒ¯  £¬  Äã  ¶ù×Ó  Ãü´ó  °¡  £¡
ÐìÎÄÐù  ÓÖ  µ½  ºó·½  Ò½Ôº  µ½´¦  ´òÌý  £¬  ×îºó  ÖÕÓÚ  ÕÒµ½  ÁË  ÈÔ  ÔÚ  »èÃÔ  ÖÐ  µÄ  ¡¢  Âú  Í·  ²ø  ×Å  É´²¼  µÄ  ¶ù×Ó  ¡£
ºó·½  Âñ  Ê¬  ¶Ó  ÊÕÊ¬  Ê±  £¬  ·¢ÏÖ  Ëû  ËäÈ»  Âú  Í·  ÊÇ  Ñª¿é  £¬  »ëÉí  ´¦´¦  ÊÇ  Ñª  £¬  µ«  »¹  Ã»ÓÐ  ½©Ó²  £¬  ¾Í  °Ñ  Ëû  ËÍ  »Ø  ºó·½  Ò½Ôº  ¡£
ÔÚ  Í³¼Æ  ÕóÍö  Ãûµ¥  Ê±  £¬  Õ½ÓÑ  ÃÇ  ÈÏÎª  ÐìÊ¿ÌÃ  ÎþÉü  ÁË  £¬  ¾Í  ´ÒÃ¦  °´  ÁÒÊ¿  ±¨  ÉÏÈ¥  ÁË  ¡£
Á¬¶Ó  ´ò  Íê  ÕÌ  £¬  ÉÔ  ×÷  ÐÝÕû  £¬  ÓÖ  ×·»÷  ¹úÃñµ³  ²ÐÓà  ²¿¶Ó  È¥  ÁË  ¡£
ÓÚÊÇ  £¬  Ëû  ÍµÍµ  ±³×Å  °ë  ¿Ú´ü  Íã¶¹  ±ý  £¬  ²½ÐÐ  ËÄÌìËÄÒ¹  £¬  ÔÚ  ²¿¶Ó  ÕÒµ½  ÁË  Òò  ½Å  ¸ºÉË  Ã»  ÉÏ  Ç°Ïß  µÄ  ÀÏÏç  ÕÅ²½ÌÃ  £¬  ÁË½â  µ½  Ò»Ð©  ÐìÊ¿ÌÃ  µÄ  Çé¿ö  ¡£
Ìýµ½  Ø¬ºÄ  £¬  ÐìÊ¿ÌÃ  µÄ  ¸¸Ç×  ÐìÎÄÐù  Ö´Òâ  Òª  °Ñ  ¶ù×Ó  µÄ  Ê¬Ìå  ±³  »ØÀ´  ¡£
Õ½¶·  ½áÊø  ºó  £¬  ËùÔÚ  ²¿¶Ó  ÈÏÎª  ÐìÊ¿ÌÃ  ÒÑ  ÎþÉü  £¬  ¾Í  ×÷  ÁË  ÕóÍö  ´¦Àí  £¬  Ç©·¢  ÁË  ÁÒÊ¿  Ö¤Êé  ¡£
ÔÚ  Í´»÷  µÐÈË  µÚÊ®Èý´Î  ÃÍÁÒ  Í»Î§  Ê±  £¬  Í»È»  Ò»·¢  ÅÚµ¯  Âä  ÔÚ  Ëû  Éí±ß  ±¬Õ¨  ÁË  £¬  Ëû  ¸Ðµ½  »ëÉí  ÃÍµØ  ÊÕËõ  Ò»ÏÂ  £¬  ´óÄÔ  Ò»Æ¬  ¿Õ°×  £¬  È»ºó  ¾Í  Ê²Ã´  Ò²  ²»  ÖªµÀ  ÁË  ¡£
µÚ¶þÌì  ÔçÉÏ  £¬  Á¬  Ö¸µ¼Ô±  À´µ½  »úÇ¹  °à  Ðû²¼  ÈÃ  ÐìÊ¿ÌÃ  ´úÀí  °à³¤  £¬  ´øÁì  Á½Ãû  Õ½Ê¿  ËÀÊØ  ÕóµØ  ¡£
ÄÇ´Î  Õ½¶·  Òì³£  ¼¤ÁÒ  £¬  Ò»¸ö  °à  ´ò  µÃ  Ö»  Ê£ÏÂ  ÐìÊ¿ÌÃ  ¡¢  ÖÓ»³Éú  ¡¢  ³ÂÒø¹ð  Èý¸ö  ÈË  ¡£
´ËÊ±  £¬  Ëû  ÊÇ  »ª¶«Ò°Õ½¾ü  Ò»¸ö  »úÇ¹  °à  µÄ  ¸±  °à³¤  ¡£
Ò»¾ÅËÄ°ËÄêÊ®Ò»ÔÂ  £¬  ÐìÊ¿ÌÃ  Ëæ  ²¿¶Ó  ÓÚ  ÐìÖÝ  ¶«ÄÏ  ×è»÷  »Æ²®èº  ²¿¶Ó  ¡£
»´º£Õ½ÒÛ  Ç°  £¬  Ëû  Ëæ  ²¿¶Ó  ×ªÕ½  ½­ËÕ  ¡¢  É½¶«  £¬  ²Î¼Ó  ÁË  ÃÏÁ¼áÄ  Õ½ÒÛ  ¡¢  ¼ÃÄÏ  Õ½ÒÛ  µÈ  Ê®¶à³¡  ´óÕ½  £¬  ¶à´Î  Á¢¹¦  ÊÜ½±  ¡£
Ò»¾ÅËÄÁùÄê¶¬  £¬  Ê®¾ÅËê  µÄ  ÐìÊ¿ÌÃ  ±¨Ãû  ²Î¼Ó  ÁË  ÖÐ¹úÈËÃñ½â·Å¾ü  ¡£
ÏÖÄê  ÆßÊ®Ò»Ëê  µÄ  ÐìÊ¿ÌÃ  ÀÏÈË  Ò»  Ëµ  Æð  µ±Äê  ²Ð¿á  µÄ  Õ½¶·  ³¡Ãæ  £¬  ÉñÇé  ¼¤¶¯  ¡£
¼ÍÄî¹Ý  ·ÐÌÚ  ÁË  £¬  ´ó¼Ò  Î§  ×Å  ÀÏÈË  ×·Òä  ×Å  Ò»¸ö  ¾ÃÔ¶  µÄ  ¹ÊÊÂ  ¡£
Õâ¸ö  µØÖ·  ¾Í  ÊÇ  ÏÖÔÚ  µÄ  ãðÑôÏØ  ºþ¶«Ïç  Àî³¡´å  ¡£
ÔÚ  ¼ÍÄî¹Ý×ÊÁÏÊÒ  µÄ  ÁÒÊ¿  ÃûÂ¼  ÖÐ  £¬  ºÕÈ»  ¼ÇÔØ  ×Å  £º  ÐìÊ¿ÌÃ  £¬  ½­ËÕ  ¶«º£ÏØ  ºþ¶«Çø  Á°ºÓÏç  Àî³¡´å  ¡£
¼ÍÄî¹Ý  µÄ  Í¬Ö¾  ÔõÃ´  Ò²  ²»ÄÜ  ÏàÐÅ  £¬  ¡º  ÎþÉü  ¡»  ÁË  ÎåÊ®¶àÄê  µÄ  ÁÒÊ¿  £¬  ¾ÓÈ»  »îÉúÉú  µØ  Õ¾  ÔÚ  ÑÛÇ°  ¡£
Õâ  Î»  ÀÏÈË  ¾Í  ÊÇ  Ãú¿Ì  Èë  ±®  µÄ  ¡º  ÐìÊ¿ÌÃ  ÁÒÊ¿  ¡»  ¡£
µ±  Ëû  ¸§Ãþ  µ½  ¡º  ÐìÊ¿ÌÃ  ¡»  Õâ¸ö  Ãû×Ö  Ê±  £¬  ½û²»×¡  ÀÏÀá×Ýºá  £¬  Æü²»³ÉÉù  ¡£
ÎåÔÂµ×  µÄ  Ò»Ìì  £¬  ÐìÖÝ»´º£Õ½ÒÛ¼ÍÄî¹Ý  Ó­À´  ÁË  Ò»  Î»  ÌØÊâ  µÄ  Õ°Ñö  Õß  £º  Ò»  Î»  ¹ÅÏ¡  ÀÏÈË  ÔÚ  ¼ÒÈË  µÄ  ²ó·ö  ÏÂ  £¬  ²ü¶¶  µØ  ¸§Ãþ  ×Å  ¼ÍÄîËþ  ÉÏ  Ãú¿Ì  ×Å  µÄ  ½ü  ÈýÍòÃû  ÁÒÊ¿  µÄ  ÐÕÃû  ¡£
Èý  Á½  ³ÉÈº  µÄ  ´å  ÍÞ  Áà  ×Å  ÇàÍÜ  ÔÚ  Â·±ß  µÈ´ý  ÂòÖ÷  ¡£
Ãæ¶Ô  ¼ÇÕß  µÄ  Ïà»ú  ¾µÍ·  £¬  ÕâÐ©  º¢×Ó  ²¢²»  ´ò  âð  £¬  ËûÃÇ  Ëµ  £¬  ÕâÐ©  ÇàÍÜ  ¶¼ÊÇ  ´Ó  ×Ô¼º  ¼Ò  µÄ  µ¾Ìï  ×½  µÄ  £¬  Ã¿ÈË  Ò»Ìì  ÄÜ  ×½  ¶þÈý°ÙÖ»  £¬  Âô  ¼¸Ê®ÔªÇ®  ¡£
¿´µ½  µ¾Ìï  ²¶  ³æ  ÄÜÊÖ  Ôâ  ´Ë  ÍÀÂ¾  £¬  ÊµÔÚ  ÁîÈË  ÐÄÍ´  £¡
º¢×Ó  ÃÇ  ½«  ×½  µ½  µÄ  ÇàÍÜ  °þ  ÁË  Æ¤  £¬  ÓÃ  Ï¸  Éþ  Ë©  ³É  Ò»  ´®  £¬  ÓÃ  ÊÖ  Áà  ×Å  Õ¾  ÔÚ  Ïç¼ä  ¹«Â·  ÅÔ  Ïò  ¹ýÍù  µÄ  ÐÐÈË  ¶µÊÛ  ¡£
µ±  ÎÒÃÇ  µÄ  ³µ  ÐÐ  ÖÁ  Ï£ÇÚÏç  Â·¶Î  Ê±  £¬  ¿´µ½  ÈýÈýÁ½Á½  µÄ  ´å  ÍÞ  ÔÚ  µ¾Ìï  ¼ä  ×½  ÇàÍÜ  ¡£
¶ø  ¼¸Ìì  Ç°  ¼ÇÕß  ÔÚ  ±¼¸°  ºÚÁú½­Ê¡  Ë«³ÇÊÐ  ²É·Ã  Í¾ÖÐ  Ìýµ½  µÄ  È´  ÊÇ  Ìï¼ä  ÇàÍÜ  µÄ  Ò»Æ¬  ²Ò½Ð  Éù  ¡£
ÕâÊÇ  ËÎ´ú  ´ÊÈË  ÐÁÆú¼²  Îª  ÎÒÃÇ  Ãè»æ  µÄ  Ò»  ·ù  ÓÅÃÀ  µÄ  ÌïÔ°  ·ç¹â  »­¾í  ¡£
¡°  µ¾  »¨  Ïã  Àï  Ëµ  ·áÄê  £¬  ÌýÈ¡  ÍÜÉù  Ò»Æ¬  ¡£  ¡±
º¢×Ó  £¬  Çë  ÉÆ  ´ý  ÇàÍÜ  £¨  ¸½  Í¼Æ¬  £±  ÕÅ  £©
ÕâÐ©  ÆÕÆÕÍ¨Í¨  µÄ  ½¨ÉèÕß  £¬  ÓÃ  ×Ô¼º  µÄ  ÐÐ¶¯  Öý  ¾Í  ÁË  Á«»¨  µÄ  »Ô»Í  ¡£
µ±  ÏÖ³¡  Óöµ½  ´ó°Ó  ÉìËõ·ì  Ö®¼ä  ²»ºÃ  Ê©¹¤  µÄ  ¼¼Êõ  ÄÑÌâ  Ê±  £¬  Ëû  ¶À¾ß½³ÐÄ  µÄ  Éè¼Æ  ·½°¸  ·Ç³£  ³É¹¦  £¬  Áî  Ðí¶à  ×¨¼Ò  ¹ÎÄ¿Ïà¿´  ¡£
Ëû  ¿Ì¿à  ×êÑÐ  ¼¼Êõ  £¬  ¶Ô  Ãæ  °å  ¶Ñ  Ê¯  ´ó°Ó  µÄ  ¹¤ÒÕ  ½á¹¹  ïþÊì  ÓÚ  ÐØ  ¡£
£³£±Ëê  µÄ  ´óÑ§  ±ÏÒµÉú  Çú¾°ÌÎ  Á¬Ðø  £µÄê  µÄ  ¹úÇì  ¡¢  ´º½Ú  ¶¼ÊÇ  ÔÚ  ¹¤µØ  ¶È¹ý  µÄ  ¡£
Ëû  ÍÏ  ×Å  ÉË  ÍÈ  ÓÖ  ÕÕÑù  Ò¹ÒÔ¼ÌÈÕ  µØ  ÔÚ  ¹¤µØ  ÉÏ  Ã¦Âµ  ×Å  ¡£
Öì´¿Ïé  µ­µ­  Ò»  Ð¦  Ëµ  £º  ¡°  µÈ  ¹¤³Ì  ½áÊø  £¬  ÔÙ  Ò»¿é  ÐÝÏ¢  °É  ¡£  ¡±
Ò½Éú  ÍïÏ§  µØ  Ëµ  £¬  µ±³õ  Ö»Òª  ÌÉ  °ë¸öÔÂ  ¾Í  ²»ÖÁÓÚ  ´Ë  £¬  ²¢  ¶£Öö  Ëû  ÉÙ  »î¶¯  ¡¢  ¶à  ÐÝÏ¢  ¡£
Ã»  Ïëµ½  £¬  ÉË  ÍÈ  ÒÑ  ·¢Õ¹  ³É  ¹É  ¹ÇÍ·  »µËÀ  ¡£
£³¸ö¶àÔÂ  ºó  £¬  ¾çÁÒ  µÄ  ÍÈ  ÌÛ  Ê¹  Ëû  ²»µÃ²»  µ½  Ò½Ôº  ¼ì²é  ¡£
£±£¹£¹£µÄê£±£²ÔÂ£±£°ÈÕ  £¬  Öì´¿Ïé  ÔÚ  ´ó°Ó  ÉÏ  Ë¤  ÁË  Ò»  õÓ  £¬  ±¾¸Ã  ÐÝÏ¢  Ò»ÏÂ  £¬  µ«  Ëû  Ö»  ²Ý²Ý  µØ  ÉÏ  ÁË  µã  »îÑª  Ò©  £¬  ¾Í  ÖØ·µ  ¹¤µØ  ¡£
Ëû  ³£Äê  ¡°  ¶¤  ¡±  ÔÚ  ¹¤µØ  £¬  °×Ìì  ÉîÈë  ÏÖ³¡  ¼ì²é  Ê©¹¤  ½ø¶È  £¬  ÍíÉÏ  Ö÷³Ö  »áÒé  ½â¾ö  Ê©¹¤  Óöµ½  µÄ  ¸÷ÖÖ  ÎÊÌâ  £¬  Ê©¹¤  ÖÁ½ñ  Ëû  Àë¿ª  ¹¤µØ  µÄ  ÈÕ×Ó  ÇüÖ¸¿ÉÊý  ¡£
£´£°¶àËê  µÄ  Á«»¨  ¹¤³Ì  ÏÖ³¡  ×ÜÖ¸»Ó  Öì´¿Ïé  ÊÇ  Ò»  Î»  ³ö  ÁË  Ãû  µÄ  ¡°  Æ´Ãü  Èý  ÀÉ  ¡±  ¡£
·­¿ª  ËûÃÇ  µÄ  ¹ÊÊÂ  £¬  Äã  »á  ÕæÕý  Àí½â  ¡°  ·îÏ×  ¡±  µÄ  º¬Òå  ¡£
Á«»¨µçÕ¾  µÄ  Ã¿  Ò»¸ö  ½ÅÓ¡  £¬  ¶¼  Àë²»¿ª  ¾ßÓÐ  ¼áÒã  ÐÔ¸ñ  µÄ  Á«»¨  ½¨ÉèÕß  ÃÇ  £¬  ÕâÊÇ  Ò»  Ö§  Õ÷·þ  ½­ºÓ  µÄ  Ìú¾ü  ¡£
ÔÚ  ¹¤³Ì  ¾­·Ñ  ×î  ½ôÕÅ  µÄ  Ê±ºò  £¬  ºÚÁú½­  Ë®µç  ÈË  Ôø  Í£·¢  ×Ô¼º  µÄ  ¹¤×Ê  ¡¢  Âô  µô  Áìµ¼¸É²¿  ×ø  µÄ  Ð¡Æû³µ  ÓÅÏÈ  Ö§Ô®  ¹¤³Ì  ¡£
µ«  ´ó¼Ò  Ã÷°×  £¬  À´  Á«»¨  ²»ÊÇ  ÎªÁË  ÏíÊÜ  £¬  ¸Ã  »¨  µÄ  Òª  »¨  £¬  ¸Ã  ¼ó  µÄ  Ò»¶¨  Òª  ¼ó  ¡£
Òª  ÖªµÀ  ËûÃÇ  ÊÖÖÐ  ÔË³ï  ×Å  ÊýÊ®ÒÚÔª  µÄ  ¾Þ¶î  ×Ê½ð  ¡£
ÖÁ½ñ  £¬  ËûÃÇ  µÄ  °ì¹«Â¥  ÀïÃæ  ÈÔÊÇ  °×»Ò  Ç½  Ãæ  ¡£
ÔÚ  ÕâÑù  ¼è¿à  µÄ  Ìõ¼þ  ÏÂ  £¬  È´  Ã»ÓÐ  Ò»¸ö  ÈË  ´òÍËÌÃ¹Ä  £¬  ¿¿  µÄ  ÊÇ  Ê²Ã´  £¿
Èç¹û  ÓÐÈË  °ëÒ¹  ÆðÒ¹  ³öÈ¥  £¬  »ØÀ´  ¾Í  ÕÒ  ²»  µ½  ¿ÉÒÔ  ÌÉÏÂ  µÄ  µØ·½  ¡£
ÔÚ  ´´Òµ  Ö®  ³õ  £¬  Áìµ¼  ºÍ  Ö°¹¤  Ò»ÂÉ  ×¡  ÔÚ  ÀÏÏç  µÄ  ÍÁ¿»  ÉÏ  £¬  ´ó¼Ò  ¼·  µÃ  ¼ç°ò  ½ô  °¤  ¼ç°ò  ¡£
£¶Äê  Ê±¼ä  £¬  Á«»¨  ÈË  ÓÃ  ÐÁÇÚ  µÄ  º¹Ë®  ¶ÍÔì  ³ö  ¡°  ÍÅ½á  Æ´²«  £¬  ÎÞË½  ·îÏ×  £¬  ¸Ä¸ï  ´´ÐÂ  £¬  ¸Ò  Îª  ÈË  ÏÈ  ¡±  µÄ  Á«»¨  ¾«Éñ  ¡£
Á«»¨  ¹¤³Ì  ¸ÏÉÏ  ÁË  ¸Ä¸ï¿ª·Å  Õâ  Ò»  ´óºÃ  ·¢Õ¹  »úÓö  £¬  ÕâÊÇ  ÌìÊ±  £»  Á«»¨µçÕ¾  °ÓÖ·  ¼«Îª  ÀíÏë  £¬  ÕâÊÇ  µØÀû  £»  ´Ó  ÉÏ  µ½  ÏÂ  £¬  ¸÷  ²¿ÃÅ  ¡¢  ¸÷µØÇø  ¶Ô  Á«»¨  ¹¤³Ì  Ò»Â·  ÂÌµÆ  £¬  ÔÚ  Õþ²ß  ¡¢  Õ÷µØ  ¡¢  ÒÆÃñ  ¡¢  ×Ê½ð  µÈ  Öî¶à  ·½Ãæ  ´óÁ¦  Ö§³Ö  £¬  ÓÈÆä  À´×Ô  ¸÷·½  µÄ  ½¨Éè  ¶ÓÎé  ¼ä  µÄ  ÍÅ½á  Ð­×÷  ºÍ  ÍçÇ¿  ·ÜÕ½  ¾«Éñ  £¬  ÕâÊÇ  ÈË  ºÍ  ¡£
ÓÚÕñÈ«  ¸æËß  ¼ÇÕß  £¬  Á«»¨  Ö®ËùÒÔ  ½øÕ¹  Ë³Àû  £¬  ²¢  Ã»ÓÐ  Ê²Ã´  ÃØ¾÷  £¬  ¶øÊÇ  ÌìÊ±  ¡¢  µØÀû  ¡¢  ÈË  ºÍ  ½áºÏ  µÄ  ½á¹û  ¡£
¼ÈÒª  ±£³Ö  Ë®µçÕ¾  ½¨Éè  µÄ  ¸ß  ËÙ¶È  £¬  ÓÖÒª  È·±£  ¹¤³Ì  ÖÊÁ¿  Ò»Á÷  £¬  Õâ¸ö  ¸ß  Ä¿±ê  Ã»ÓÐ  ÄÑµ¹  Á«»¨  µÄ  ½¨ÉèÕß  £¬  ·´¶ø  ¼¤·¢  ÁË  ËûÃÇ  µÄ  ¶·Ö¾  ¡£
ÌáÇ°  Á½Äê  ·¢µç  £¬  ÒâÎ¶×Å  ¿É  »ñµÃ  Ö±½Ó  ¾­¼ÃÐ§Òæ  £±£¶ÒÚÔª  ¡£
£±£¹£¹£¶Äê£±£²ÔÂ£²£°ÈÕ  £¬  Á«»¨µçÕ¾  Ê×Ì¨  »ú×é  ÌáÇ°  Á½Äê  Í¶²ú  ·¢µç  £¬  Õû¸ö  ¹¤³Ì  ½«  ÓÚ  ½ñÄê£¹ÔÂ  ¿¢¹¤  £¬  ±È  Ô¤¶¨  ¹¤ÆÚ  ÌáÇ°  Á½Äê  ¡£
Ë®µç  ×¨¼Ò  ¼ì²é  ÁË  ´ó°Ó  £¬  Ò»ÖÂ  ÈÏÎª  £¬  Á«»¨´ó°Ó  µÄ  ÖÊÁ¿  ºÜ  ºÃ  £¬  ¸÷  ²¿Î»  ÖÊÁ¿  ¾ù  ´ïµ½  ¹ú¼Ò±ê×¼  £¬  ÔÚ  È«¹ú  Ò²ÊÇ  Ò»Á÷  µÄ  ¡£
Á«»¨  ÈË  ÓÃ  ÐÐ¶¯  ×÷  ÁË  ÏìÁÁ  µÄ  »Ø´ð  £º  £±£¹£¹£´Äê£±£°ÔÂ£µÈÕ  £¬  ´ó½­  ½ØÁ÷  ³É¹¦  ¡£
Ò»ÏÂ×Ó  ÌáÇ°  Á½Äê  £¬  ºÜ¶à  ÈË  ¶¼  Äó  ÁË  Ò»  °Ñ  º¹  ¡£
°´ÕÕ  ³£¹æ  £¬  Ë®µç  ¹¤³Ì  ÄÜ¹»  ÈçÆÚ  Íê³É  ¾Í  ÒÑ¾­  ºÜ  ÁË²»Æð  ¡£
×÷Îª  ÒµÖ÷  µÄ  ºÚÁú½­Ë®µç½¨Éè¹ÜÀí¾Ö  ¾­¹ý  ÖÜÃÜ  ¿¼ÂÇ  ¡¢  ³ä·Ö  ÂÛÖ¤  £¬  ´óµ¨  Ìá³ö  Á¦Õù  ¹¤ÆÚ  ÌáÇ°  Á½Äê  ¡£
£±£¹£¹£²Äê£±£±ÔÂ£±£³ÈÕ  £¬  Á«»¨µçÕ¾  Ö÷Ìå  ¹¤³Ì  ÕýÊ½  ¿ª¹¤  ½¨Éè  ¡£
½ö  ÓÃ  ÁË  £¸¸öÔÂ  µÄ  Ê±¼ä  ¾Í  Íê³É  ÁË  Ô¤ÆÚ  Òª  £³£³¸öÔÂ  µÄ  ¡°  Îå  Í¨  Ò»  Æ½  ¡±  Ç°ÆÚ  ×¼±¸  ¹¤×÷  ¡£
¿¿  ×Å  Æ´Ãü  ¿à¸É  £¬  Ò»  Ìõ  ³¤  £±£²£°¹«Àï  µÄ  Èý¼¶  ¹«Â·  ºÍ  ³¤  £´£²£µÃ×  µÄ  ¿ç  ½­  ´óÇÅ  ºÜ¿ì  ³öÏÖ  ÔÚ  ÈËÃÇ  ÃæÇ°  ¡£
½­Ë®  ¹à  ½ø  ÃÞ¿ã  ¹Ü  £¬  Ðí¶à  ÈË  µÄ  ÍÈ  ÉÏ  ³öÏÖ  ÁË  ×Ï  ÅÝ  ºÍ  Ñª  ¿Ú×Ó  ¡£
ÎªÁË  ÇÀ  ÔÚ  ´ºÑ´  µ½À´  Ç°  ½¨³É  ÇÅ¶Õ  £¬  Áìµ¼¸É²¿  ´øÍ·  ÌË  ×Å  ±ùÀä  ´Ì¹Ç  µÄ  ½­Ë®  Íù  ½­ÐÄµº  ÔËËÍ  Æ÷²Ä  ¡£
£±£¹£¹£²ÄêÅ©ÀúÕýÔÂ³õÈý  £¬  ÈËÃÇ  »¹  ³Á½þ  ÔÚ  ½ÚÈÕ  µÄ  »¶ÀÖ  Ö®ÖÐ  £¬  ´óÅú  ¶ÓÎé  ÒÑ¾­  ¿ª¸°  Ã»  µç  ¡¢  Ã»  Ë®  ¡¢  ´óÑ©  Ã»  Ï¥  µÄ  ÈºÉ½  Éî´¦  £¬  ¿ªÉ½  ÐÞÂ·  µÄ  ÅÚÉù  ÔÚ  Óë  Íþ»¢É½  ÏàÁ¬  µÄ  ÍûÌìÁë  ÏÂ  Ïì  Æð  ¡£
°´Þà  ²»×¡  ÐË·Ü  µÄ  ÐÄÇé  £¬  Ê¡Ë®µç½¨Éè¹ÜÀí¾Ö  ³£Îñ  ¸±  ¾Ö³¤  ÓÚÕñÈ«  ºÍ  ¼¸Ãû  ²¿ÏÂ  ×îÔç  ½ø×¤  µ±Ê±  »¹  Ã»ÓÐ  Ê³ËÞ  Ìõ¼þ  ºÍ  Éú»î  ÉèÊ©  µÄ  Á«»¨Ïç  ¿ªÊ¼  ³ï½¨  £¬  Ò»Á¬  £´¸öÔÂ  ÏûÃð  ÁË  Ò»  Ì³×Ó  ¸¯Èé  ¡¢  Ò»  Ì³×Ó  ³ô¶¹¸¯  ºÍ  £·Ïä  ·½±ãÃæ  ¡£
ÁÐÈë  ¹ú¼Ò  ¡°  °ËÎå  ¡±  ÖØµã  ½¨Éè  ÏîÄ¿  µÄ  Á«»¨µçÕ¾  ÊÇ  ºÚÁú½­  Ë®µç  ½¨Éè  µÄ  µÚÒ»¸ö  ¹¤³Ì  ¡£
£±£¹£¹£°Äê£¸ÔÂ  £¬  µ±Ê±  µÄ  ¹ú¼ÒÄÜÔ´Í¶×Ê¹«Ë¾  ×Ü¾­Àí  Ò¦ÕñÑ×  Óë  ºÚÁú½­Ê¡  Ô­  Ê¡³¤  ÉÛÆæ»Ý  ¾­¹ý  ¿¼²ì  £¬  Ç©Êð  ÁË  ºÏ×Ê  ½¨Éè  ×°  »ú  £µ£µÍòÇ§Íß  µÄ  Á«»¨µçÕ¾  Ð­ÒéÊé  ¡£
Äµµ¤½­  Á÷  µ½  º£ÁÖÊÐ  Á«»¨Ïç  ¼ÐÆ¤¹µ  ¿Ú  £¬  Á½°¶  ¸ßÉ½  ËÊÖÅ  £¬  ÊÇ  ÐÞ½¨  ´óÐÍ  Ë®µçÕ¾  µÄ  ÀíÏë  °ÓÖ·  ¡£
²»¾ÃÇ°  £¬  ¼ÇÕß  À´µ½  ¼´½«  ¿¢¹¤  µÄ  Á«»¨µçÕ¾  ¹¤µØ  £¬  Ç×Éí  ÁìÂÔ  ÁË  ´´Ôì  Õâ  Ò»  Ææ¼£  µÄ  ½¨ÉèÕß  ÃÇ  µÄ  ·ç²É  ¡£
Á«»¨  ÈË  ÒÔ  Ã¿  Ç§Íß  ²»×ã  £¸£°£°£°Ôª  µÄ  Ôì¼Û  ºÍ  ÎÅÃû  È«¹ú  µÄ  ¡°  Á«»¨  ¡±  ËÙ¶È  ÔÚ  ÎÒ¹ú  Ë®µç  Ê·  ÉÏ  Ð´  ÏÂ  ÁË  ¹â»Ô  Ò»  Ò³  ¡£
ÔÚ  Ã¿Äê  Ö»ÓÐ  £¸¸öÔÂ  Ê©¹¤ÆÚ  µÄ  ¸ßº®  µØÇø  £¬  ½ö  ÓÃ  £·Äê  Ê±¼ä  ¾Í  ½¨³É  Ò»  ×ù  ´óÐÍ  Ë®µçÕ¾  £¬  ÔÚ  È«¹ú  ÄËÖÁ  ÊÀ½ç  Ò²  ²»¶à¼û  ¡£
Ë­  ÄÜ  Ïëµ½  £¬  £¹£°Äê´ú  µÄ  ¼ÐÆ¤¹µ  £¬  Ò»  ×ù  £¹£°£²Ã×  ³¤  ¡¢  £·£±Ã×  ¸ß  µÄ  ´ó°Ó  À¹×¡  ÁË  ÌÏÌÏ  µÄ  Äµµ¤½­  Ë®  £¬  Í¶×Ê  £´£¶ÒÚÔª  µÄ  ÏÖ´ú»¯  Á«»¨µçÕ¾  °ÎµØ¶øÆð  £¬  °Ñ  ÏÖ´ú»¯  ¹¤Òµ  ÎÄÃ÷  ´ø  µ½  ÁË  ÁÖº£  Ñ©Ô­  ¡£
ÖøÃû  ×÷¼Ò  Çú²¨  ±ÊÏÂ  µÄ  ¡¶  ÁÖº£  Ñ©Ô­  ¡·  Àï  ÃèÐ´  µÄ  ¼ÐÆ¤¹µ  Ò»´ø  Ôø  ÊÇ  ÈËÑÌ  Ï¡ÉÙ  ¡¢  ÍÁ·Ë  ³öÃ»  µÄ  µØ·½  ¡£
µ¤¶«ÊÐÖÐÔº  ÔÚ  Ã»ÓÐ  ¾­¹ý  ÉóÅÐ  È·ÈÏ  ¾­¼Ã  ÔðÈÎ  ºÍ  ±£Ö¤  Åâ³¥  ¹ØÏµ  µÄ  Çé¿ö  ÏÂ  £¬  Ç¿ÐÐ  ¿Û  ³µ  £¬  Î¥·´  ·¨ÂÉ  ³ÌÐò  £¬  ²¢  ¶Ô  ÉÏ¼¶  Ö÷¹Ü  ·¨Ôº  Òª  Æä  ¶Ô  °¸¼þ  ¸´²é  µÄ  Ö¸Ê¾  ÍÏ  ×Å  ²»  °ì  £¬  ÈËÃÇ  ²»½û  Òª  ÎÊ  £¬  ÕâÊÇ  ÎªÊ²Ã´  £¿
µ¤¶«ÊÐÖÐÔº  ²»  ÏÈ  ¶Ô  ´óÁ¬ÈýÄ¾¹«Ë¾  ½øÐÐ  Ö´ÐÐ  £¬  È´  ¾¶  ÐÐ  ÔðÁî  ´óÁ¬ÁªºÏ¹«Ë¾  ³Ðµ£  ±£Ö¤  ÔðÈÎ  £¬  Ç¿ÐÐ  ¿ÛÁô  ³µÁ¾  ºÍ  ÏÖ½ð  £¬  Ôõ  ÄÜ  ÈÃ  µ±ÊÂÈË  ¿Ú·þÐÄ·þ  £¿
Èç  ´óÁ¬ÈýÄ¾¹«Ë¾  ¸ø  ÁÉÄþÊ¡»¸ÈÊÂ¹³¡  ²¦¿î  £²£¸ÍòÔª  £¬  ÔÚ  ¸Ã  ³¡  ´æÓÐ  ½ü  Ò»¶Ö  µÄ  Â¹  ±Þ  ÑøÉú  Òº  £¬  ¼ÛÖµ  Ô¼  £²£µÍòÔª  £¬  ¸ø  µ¤¶«ÃÞÖ¯Áù³§  Ö°¹¤  ·¢  ¹¤×Ê  ºÍ  ¸Ä½¨  Î¬ÐÞ  ³§·¿  »¨·Ñ  £´£°ÓàÍòÔª  £¬  ÔÚ  ÂÄÐÐ  ºÏÍ¬  ÆÚ¼ä  £¬  ´óÁ¬ÈýÄ¾¹«Ë¾  ¸ø  µ¤¶«ÃÞÖ¯Áù³§  À­  È¥  ¹Þ×°  »ú  Ò»  Ì¨  £¬  Á½  ³µ  ÒûÁÏ  ÒÔ¼°  °ì¹«  ×ÀÒÎ  £¬  ¼ÛÖµ  £±£°ÍòÓàÔª  ¡£
Õâ  ´Ó  µ¤¶«ÊÐ¹«°²¾Ö  µÄ  µ÷²é  ²ÄÁÏ  ÖÐ  ¿ÉÒÔ  ¿´³ö  ¡£
´Ë  °¸  µÄ  ÊÂÊµ  ÊÇ  £¬  ¾­¼Ã  ºÏ×÷  ºÏÍ¬Êé  ½â³ý  ºó  £¬  ´óÁ¬ÈýÄ¾¹«Ë¾  ÉÐ  ÓÐ  ½ü  °ÙÍò  µÄ  ²Æ²ú  £¬  Çå³¥  Õ®Îñ  ÓÐÓà  ¡£
Õâ  Ò²  Ó¦  ÁË  ÖÐ¹ú  ÄÇ  ¾ä  ÀÏ»°  £º  ¡°  Ô©  ÓÐ  Í·  £¬  Õ®  ÓÐ  Ö÷  ¡£  ¡±
Ò²¾ÍÊÇËµ  £¬  µ¤¶«ÊÐÖÐÔº  Ó¦  ÏÈ  ¾Í  ´óÁ¬ÈýÄ¾¹«Ë¾  µÄ  ²Æ²ú  ÓèÒÔ  Ç¿ÖÆ  Ö´ÐÐ  ÉÐ  ²»ÄÜ  Âú×ã  Õ®È¨  Ê±  £¬  ²Å  ¿ÉÒÔ  ÇëÇó  ´óÁ¬ÁªºÏ¹«Ë¾  ¶Ô  ÆäÓà  Õ®Îñ  ³Ðµ£  ÔðÈÎ  ¡£
ÆäÊµ  £¬  ÕâÀï  »¹ÓÐ  Ò»¸ö  ÎÊÌâ  ÖµµÃ  ÑÐ¾¿  £¬  ¾Í  ÊÇ  ¼´Ê¹  ´óÁ¬ÁªºÏ¹«Ë¾  Ó¦  ¼ÌÐø  ³Ðµ£  µ£±£  ÔðÈÎ  £¬  °´ÕÕ  ÎÒ¹ú  µ£±£  ·¨ÂÉ  µÄ  ¹æ¶¨  £¬  Ò²  Ö»ÄÜ  ³Ðµ£  Ò»°ã  µ£±£  ÔðÈÎ  ¡£
Òò´Ë  £¬  ÁÉÄþÊ¡¸ß¼¶ÈËÃñ·¨Ôº  ÒÀ  ÉóÅÐ  ¼à¶½  ³ÌÐò  ³·Ïû  µ¤¶«ÊÐÖÐÔº  ÃñÊÂ  ²Ã¶¨  Êé  ÖÐ  ÓÐ¹Ø  ´óÁ¬ÁªºÏ¹«Ë¾  ³Ðµ£  ±£Ö¤  ÔðÈÎ  µÄ  Ìõ¿î  £»  µ¤¶«ÊÐÖÐÔº  ¶Ô  µ¤¶«ÃÞÖ¯Áù³§  ÒÔ  ÇåËã  ×é  µÄ  ÃûÒå  ¶Ô  ´óÁ¬ÁªºÏ¹«Ë¾  ±£Ö¤  ÔðÈÎ  µÄ  ËßËÏ  £¬  ÒÀÕÕ  ·¨ÂÉ  ¹æ¶¨  µÄ  ³ÌÐò  £¬  ¾­  ÉóÀí  ºó  £¬  ÔÙ  ÅÐ¶¨  ¾­¼Ã  ÔðÈÎ  ¡£
¸ù¾Ý  ×î¸ßÈËÃñ·¨Ôº  ¡¶  ¹ØÓÚ  ¹á³¹Ö´ÐÐ  ÖÐ»ªÈËÃñ¹²ºÍ¹ú  ÆóÒµ  ÆÆ²ú  ·¨  £¨  ÊÔÐÐ  £©  Èô¸É  ÎÊÌâ  µÄ  Òâ¼û  ¡·  µÚ£´£¶¡¢£´£µÌõ  ¹æ¶¨  £¬  ´óÁ¬ÁªºÏ¹«Ë¾  ºÍ  µ¤¶«ÃÞÖ¯Áù³§  Ö®¼ä  µÄ  ±£Ö¤  Åâ³¥  ¹ØÏµ  £¬  ÔÚ  Ã»ÓÐ  ¾­¹ý  ÉóÅÐ  ³ÌÐò  È·ÈÏ  µÄ  Çé¿ö  ÏÂ  £¬  µ¤¶«ÊÐÖÐÔº  ¼´  °Ñ  µ¤¶«ÃÞÖ¯Áù³§  ¶Ô  ´óÁ¬ÁªºÏ¹«Ë¾  Ëù  Ìá³ö  µÄ  ±£Ö¤  Åâ³¥  ÇëÇó  ×÷Îª  ÒÑ  È·ÈÏ  µÄ  ·¨ÂÉ  ÊÂÊµ  £¬  Ö±½Ó  ÒÔ  Í¨Öª  ²Ã¶¨  µÄ  ÐÎÊ½  £¬  ¶Ô  ´óÁ¬ÁªºÏ¹«Ë¾  ÊµÐÐ  Ç¿ÐÐ  Ö´ÐÐ  £¬  Î¥·´  ·¨ÂÉ  ¹æ¶¨  ¡£
µ¤¶«ÃÞÖ¯Áù³§  ºÍ  ´óÁ¬ÈýÄ¾¹«Ë¾  ÔÚ  Ã»ÓÐ  Ë«·½  ±£Ö¤ÈË  ²Î¼Ó  µÄ  Çé¿ö  ÏÂ  £¬  ×ÔÐÐ  ´ï³É  ÖÕÖ¹  ¾­¼Ã  ºÏ×÷  ºÏÍ¬  ¼°  ·µ»¹  Í¶×Ê  ¡¢  ¸÷Ïî  ·ÑÓÃ  ¸ºµ£  µÄ  Ð­Òé  £¬  µ«  Ð­Òé  Î´  Ã÷È·  ·µ»¹  Í¶×Ê  Êý¶î  ºÍ  ±£Ö¤ÈË  ³Ðµ£  Åâ³¥  ÔðÈÎ  µÄ  Ô¼¶¨  £¬  µ¤¶«ÊÐÖÐÔº  µÄ  Í¨Öª  ²Ã¶¨  ÒÔ  ´Ë  Ð­Òé  Îª  ÒÀ¾Ý  £¬  ÈÏ¶¨  ´óÁ¬ÁªºÏ¹«Ë¾  ³Ðµ£  £¹£°¶àÍòÔª  µÄ  ±£Ö¤  Åâ³¥  ÔðÈÎ  £¬  Ã»ÓÐ  ·¨ÂÉ  ÒÀ¾Ý  ¡£
´óÁ¬ÁªºÏ¹«Ë¾  ÔÚ  ¾­¼Ã  ºÏ×÷  ºÏÍ¬Êé  ÉÏ  ¼Ó¸Ç  ¹«ÕÂ  µÄ  ÐÐÎª  ÊÇ·ñ  ¿É  ÈÏ¶¨  µ£±£  ¹ØÏµ  ³ÉÁ¢  £¬  »áÒé  ¼ÍÒª  ÖÕÖ¹  ÁË  Ë«·½  Ëù  Ç©¶©  µÄ  ¾­¼Ã  ºÏ×÷  ºÏÍ¬  £¬  ´óÁ¬ÁªºÏ¹«Ë¾  ÊÇ·ñ  ¼ÌÐø  ³Ðµ£  µ£±£  ÔðÈÎ  £¬  Ó¦  ÒÀÕÕ  ·¨ÂÉ  µÄ  ¹æ¶¨  ºÍ  ±¾  °¸  µÄ  ÊÂÊµ  ¼ÓÒÔ  ÅÐ¾ö  È·ÈÏ  ¡£
ÁÉÄþÊ¡¸ß¼¶ÈËÃñ·¨Ôº  µÄ  ÓÐ¹Ø  Í¬Ö¾  ¸æËß  ¼ÇÕß  £¬  Ê¡¸ßÔº  ½Óµ½  ´óÁ¬ÁªºÏ¹«Ë¾  µÄ  ÉêËß  ºó  £¬  ½øÐÐ  ÁË  ÈÏÕæ  µ÷²é  £¬  ÉóÅÐÎ¯Ô±»á  ÑÐ¾¿  ÈÏÎª  £º  µ¤¶«ÊÐÖÐÔº  ÓÚ  £±£¹£¹£¶Äê£²ÔÂ£±ÈÕ  ¿ªÍ¥  ÉóÀí  µ¤¶«ÊÐÃÞÖ¯Áù³§  µÄ  ËßËÏ  £¬  ¶Ô  ´óÁ¬ÁªºÏ¹«Ë¾  ±£Ö¤  ÔðÈÎ  µÄ  È·ÈÏ  £¬  ²»  Ó°Ïì  ÆÆ²ú  ³ÌÐò  µÄ  ½øÐÐ  £¬  ±¾  Ó¦  ×÷  ³ö  ÅÐ¾ö  £¬  µ«  ÔÚ  ³¤  ´ï  £·¸öÔÂ  µÄ  Ê±¼ä  Àï  ²»Óè  ÅÐ¾ö  £¬  ·´¶ø  ÒÔ  Í¨Öª  ²Ã¶¨  µÄ  ·½Ê½  £¬  °þ¶á  ÁË  µ±ÊÂÈË  µÄ  ÉêËß  È¨Àû  £¬  ÊÇ  Êô  ²»µ±  ¡£
µ¤¶«ÊÐÖÐÔº  Òª  ´óÁ¬ÁªºÏ¹«Ë¾  ³¥»¹  Õ®Îñ  £¬  ²¢  ¿Û  ³µ  Ìá¿î  µÄ  ÐÐÎª  £¬  ÊÇ  ÒÀ·¨  Ö´·¨  £¬  »¹ÊÇ  Î¥·´  ·¨ÂÉ  ³ÌÐò  µÄ  ´íÎó  ×ö·¨  £¿
´óÁ¬ÁªºÏ¹«Ë¾  ¾Í  ´Ë  °¸  Ïò  ÁÉÄþÊ¡¸ß¼¶ÈËÃñ·¨Ôº  Ìá³ö  ÉêËß  ¡£
Í¬Äê  £¹ÔÂ  £¬  µ¤¶«ÊÐÖÐÔº  ¹¤×÷ÈËÔ±  µ½  ´óÁ¬  ¿ÛÑº  ÁªºÏ¹«Ë¾  ¼ÛÖµ  £´£°¶àÍòÔª  µÄ  ±¾Ìï  ½Î³µ  Ò»  Á¾  £¬  ´Ó  ÁªºÏ¹«Ë¾  µÄ  ÒøÐÐ  ÕË»§  Ìá  ×ß  ÏÖ½ð  Á½Íò¶àÔª  ¡£
´óÁ¬ÁªºÏ¹«Ë¾  ¶Ô  ´Ë  ÒÀ·¨  Ìá³ö  ÒìÒé  £¬  ÒªÇó  µ¤¶«ÊÐÖÐÔº  ¶Ô  ´Ë  °¸  µ±ÊÂÈË  Ö®¼ä  µÄ  Õ®È¨  Õ®Îñ  ¹ØÏµ  ÊÇ·ñ  ´æÔÚ  ×÷  ³ö  ÅÐ¾ö  £¬  µ«  µ¤¶«ÊÐÖÐÔº  ¶Ô  ´Ë  ÇëÇó  ²»Óè  ±£»¤  £¬  ÓÚ  Í¬Äê  £´ÔÂ£³£°ÈÕ  ×÷  ³ö  ²Ã¶¨  £¬  ÔðÁî  ´óÁ¬ÁªºÏ¹«Ë¾  ³¥»¹  Õ®Îñ  £¬  ²¢  ²»×¼  ÉÏËß  ¡£
µ«  µ¤¶«ÊÐÖÐÔº  Ã»ÓÐ  ÔÚ  ·¨¶¨  µÄ  Éó  ÏÞ  Ê±¼ä  ÄÚ  ×÷  ³ö  ÅÐ¾ö  £¬  È´  ÓÚ  Í¬Äê  £´ÔÂ£¹ÈÕ  Í»È»  Ïò  ´óÁ¬ÁªºÏ¹«Ë¾  ÏÂ´ï  ÁË  Ïò  µ¤¶«ÃÞÖ¯Áù³§  ÆÆ²ú  ÇåËã  ×é  ³¥»¹  £¹£²£¹£¹£µ£µ£®£±£±Ôª  Õ®Îñ  µÄ  Í¨Öª  ¡£
£±£¹£¹£¶Äê£²ÔÂ£±ÈÕ  £¬  µ¤¶«ÊÐÖÐÔº  ¹«¿ª  ÉóÀí  ´Ë  °¸  ¡£
ÊÂºó  £¬  Òò  ´óÁ¬ÈýÄ¾¹«Ë¾  Î¥Ô¼  ¶ø  Î´ÄÜ  »¹  ¿î  £¬  µ¤¶«ÃÞÖ¯Áù³§  ÓÚ  £±£¹£¹£µÄê£±£±ÔÂ  Ïò  µ¤¶«ÊÐÖÐ¼¶ÈËÃñ·¨Ôº  Ìá³ö  ËßËÏ  £¬  ÆðËß  ´óÁ¬ÈýÄ¾¹«Ë¾  £¬  Í¬Ê±  °Ñ  ´óÁ¬ÁªºÏ¹«Ë¾  ×÷Îª  ¹²Í¬  ±»¸æ  £¬  ÒªÇó  Æä  ³Ðµ£  µ£±£  ÔðÈÎ  ¡£
Õâ  ¼þ  ÊÂ  Ã»ÓÐ  Óë  µ¤¶«ÊÐÃñÕþ¹¤Òµ¹«Ë¾  ºÍ  ´óÁ¬ÁªºÏ¹«Ë¾  µÄ  ´ú±í  ÉÌÁ¿  ¡£
Ë«·½  ÉÌ¶¨  ÖÕÖ¹  ¾­¼Ã  ºÏ×÷  ºÏÍ¬  £¬  ´óÁ¬ÈýÄ¾¹«Ë¾  ·µ»¹  µ¤¶«ÃÞÖ¯Áù³§  ÏÈÇ°  Í¶Èë  µÄ  ¿îÏî  ¡£
¾­  Ë«·½  ÁªÏµ  £¬  µ¤¶«ÃÞÖ¯Áù³§  ºÍ  ´óÁ¬ÈýÄ¾¹«Ë¾  µÄ  ¸ºÔðÈË  ÓÚ  £±£¹£¹£µÄê£·ÔÂ£³£±ÈÕ  Ç©Êð  ÁË  Ò»  ·Ý  »áÌ¸  ¼ÍÒª  ¡£
ÕâÖÖ  Çé¿ö  Áî  µ¤¶«ÃÞÖ¯Áù³§  Ê®·Ö  µ£ÐÄ  ¡£
°´  ºÏÍ¬  ¹æ¶¨  £¬  µ¤¶«ÃÞÖ¯Áù³§  ÔÚ  £³¸öÔÂ  ÄÚ  ¸ø  ´óÁ¬ÈýÄ¾¹«Ë¾  Í¶Èë  £±£²£µÍòÔª  £¬  ¶ø  ´óÁ¬ÈýÄ¾¹«Ë¾  È´  Ã»ÓÐ  °´  Ô¼  Í¶Èë  Ó¦  Í¶  ×Ê½ð  ¡£
Õâ¸ö  ºÏÍ¬Êé  »¹  ¹æ¶¨  £¬  ºÏÍ¬Êé  Ò»  Ê½  £¶·Ý  £¬  µ¤¶«ÃÞÖ¯Áù³§  ºÍ  ´óÁ¬ÈýÄ¾¹«Ë¾  ¸÷  Ö´  £³·Ý  £¬  Ã»ÓÐ  ¸ø  µ¤¶«ÊÐÃñÕþ¹¤Òµ¹«Ë¾  ºÍ  ´óÁ¬ÁªºÏ¹«Ë¾  ¡£
µ¤¶«ÊÐÃñÕþ¹¤Òµ¹«Ë¾  ºÍ  ´óÁ¬±£Ë°ÇøÁªºÏ¹ú¼ÊÃ³Ò×¹«Ë¾  £¨  ÒÔÏÂ  ¼ò³Æ  ´óÁ¬ÁªºÏ¹«Ë¾  £©  Ò²  ¼Ó¸Ç  ÁË  ¹«ÕÂ  £¬  µ«  Ã»ÓÐ  ±êÃ÷  ÊÇ  ÒÔ  Ê²Ã´  Éí·Ý  Ç©×Ö  ¸ÇÕÂ  µÄ  ¡£
ÔÚ  Õâ¸ö  ¾­¼Ã  ºÏ×÷  ºÏÍ¬Êé  µÄ  ×îºó  £¬  µ¤¶«ÃÞÖ¯Áù³§  ºÍ  ´óÁ¬ÈýÄ¾¹«Ë¾  ×÷Îª  ÁªÓª  µÄ  ¼×  ÒÒ  Ë«·½  Ç©×Ö  ¸ÇÕÂ  ¡£
´óÁ¬ÈýÄ¾¹«Ë¾  Ôò  Í¶Èë  Ô¼  £´£µ£°ÍòÔª  µÄ  Éè±¸  ¡¢  £´£µ£°ÍòÔª  µÄ  Á÷¶¯×Ê½ð  µÈ  ¡£
¸ù¾Ý  ºÏÍ¬  £¬  µ¤¶«ÃÞÖ¯Áù³§  ³ý  Í¶Èë  ³§·¿  ¡¢  °ì¹«Â¥  ¡¢  ¿â·¿  µÈ  ¹Ì¶¨×Ê²ú  Íâ  £¬  »¹  Ïò  ´óÁ¬ÈýÄ¾¹«Ë¾  Í¶Èë  £±£²£µÍòÔª  £¬  ×÷Îª  Í¶²ú  Ç°  µÄ  Ö°¹¤  ¹¤×Ê  ·ÑÓÃ  ¡£
£±£¹£¹£µÄê£´ÔÂ£±£³ÈÕ  £¬  ÁÉÄþ  µ¤¶«ÊÐÃÞÖ¯Áù³§  ºÍ  ´óÁ¬ÊÐ±£Ë°ÇøÈýÄ¾¹ú¼ÊÃ³Ò×ÓÐÏÞ¹«Ë¾  £¨  ÒÔÏÂ  ¼ò³Æ  ´óÁ¬ÈýÄ¾¹«Ë¾  £©  ¾­¹ý  Ð­ÉÌ  £¬  Ç©¶©  ¾­¼Ã  ºÏ×÷  ºÏÍ¬Êé  £¬  ³ÉÁ¢  ¡°  µ¤¶«ÈýÄ¾ÓªÑø±£½¡Æ·ÓÐÏÞ¹«Ë¾  ¡±  £¬  ¹²Í¬  ¿ª·¢  ÒÔ  Â¹  ±Þ  ÑøÉú  Òº  Îª  ÁúÍ·  µÄ  ±£½¡  ÑøÉú  ²úÆ·  ¼°  ¸ßµµ  Â¹Æ¤  ·þ×°  µÈ  ÏµÁÐ²úÆ·  ¡£
Ï£Íû  µ¤¶«ÊÐÖÐ¼¶ÈËÃñ·¨Ôº  ¿Ë·þ  ×ÔÉí  ºÍ  Íâ²¿  ÒòËØ  µÄ  Ó°Ïì  £¬  ÒÀ·¨  ÉóÀí  ´Ë  °¸  ¡£
¿ªÍ¥  ÉóÀí  ÁË  £¬  ²»  ×÷  ÅÐ¾ö  £¬  È´  ÒÔ  ·¨Ôº  ÏÂ  Í¨Öª  ²Ã¶¨  µÄ  ·½Ê½  £¬  °þ¶á  µ±ÊÂÈË  ÉêËß  µÄ  È¨Àû  ¡£
±¾ÎÄ  Ëù  ÐðÊö  µÄ  ÊÂÊµ  ±íÃ÷  £¬  µ¤¶«ÊÐÖÐ¼¶ÈËÃñ·¨Ôº  ÔÚ  ÉóÀí  Õâ  Æð  ¾­¼Ã  ¾À·×  °¸¼þ  Ê±  £¬  È´  Ã»ÓÐ  °´ÕÕ  ·¨ÂÉ  ³ÌÐò  °ì°¸  ¡£
±àÕß°´  £º  ²»¾ÃÇ°  £¬  ×î¸ßÈËÃñ·¨Ôº  Ôº³¤  Ð¤Ñï  ÔÚ  ½ÓÊÜ  ±¾±¨  ¼ÇÕß  ²É·Ã  Ê±  Ö¸³ö  £¬  ÈËÃñ·¨Ôº  Ó¦  ÊÇ  ×î  ½²Àí  ¡¢  ×î  ¹«Õý  ¡¢  ×î  Á®½à  µÄ  µØ·½  ¡£
ÊÇ·Ç  ²»Ã÷  Ö´·¨  ²»µ±  ¡ª  ¡ª  ¡ª  µ¤¶«ÊÐÖÐÔº  ÉóÀí  Ò»Æð  ºÏÍ¬  ¾À·×  °¸  µÄ  µ÷²é
Í¼  Îª  ÒÁÍ¨ÏØ  Óª³Ç×ÓÅ£ÊÐ  µÄ  »ÆÅ£  ¼¯ÊÐ  £¬  Ã¿Ìì  ÉÏÊÐ  »ÆÅ£  £²£°£°£°¶àÍ·  ¡£
£±£¹£¹£·Äê  £¬  È«Ê¡  ÄÁÒµ  ²úÖµ  ´ï  £²£µ£²£®£·ÒÚÔª  ¡£
µÄÈ·  Èç´Ë  £¬  ¹«  »°  Í¤  Àï  Ã»ÓÐ  ¾¡Í·  µÄ  ÊØºò  £¬  ±Ï¾¹  ÊÇ  ËûÃÇ  Î¢±¡  ¶ø  ÓÖ  ÎÈ¶¨  µÄ  ÊÕÈë  À´Ô´  £»  ¿¿  ×Å  Ëü  £¬  ´Ö²èµ­·¹  µÄ  ÈÕ×Ó  ²Å  ÄÜ  ÑÓÐø  ÏÂÈ¥  ¡­  ¡­
Ö£¶ØÐã  Ëµ  ÁË  Ò»  ¾ä  ´óÊµ»°  £º  ¡°  ÎªÁË  Éú´æ  £¬  ÄÜ  ÊØ  ×Å  Ò»·ÖÇ®  ÊÇ  Ò»·ÖÇ®  ¡£  ¡±
ËäÈ»  ÓÖ  ¿à  ÓÖ  ÀÛ  £¬  µ«  ¹«  »°  Í¤  Àï  µÄ  ÏÂ¸Ú  ÈË  ¶¼  ²»Ïë  ÍËÈ´  ¡£
¹Î·ç  ¡¢  ÏÂÓê  ¡¢  ¿áÊî  ¡¢  º®¶¬  £¬  ½ÖÍ·  µÄ  ¹«  »°  Í¤  ÒÑ  ³ÉÎª  ÎäººÊÐ  µÄ  Ò»  µÀ  ¾°¹Û  ¡£
ÏÂ¸Ú  Ö°¹¤  ³ÌÎ°¾ü  ×ÁÄ¥  ³ö  ÁË  Á½Ìõ  £º  Ò»  ÊÇ  Í¤×Ó  Àï  Ê¼ÖÕ  µÃ  ÓÐÈË  ÊØ  ×Å  £¬  ¼´Ê¹  ÖÐÎç  ¡¢  ÍíÉÏ  ³Ô·¹  Ò²  ²»¶Ï  ÈË  £»  ¶þ  ÊÇ  ÊÕ·Ñ  Òª  ¹«Æ½  ºÏÀí  £¬  ÓÐÊ±  Åö  ÉÏ  ´òµç»°  µÄ  ÈË  ²î  ¸ö  ÁãÍ·  £¬  Ò²  ¾Í  ËãÁË  ¡£
¹«  »°  Í¤  Ôö¶à  £¬  µÃ  ¿¿  ÓÅÖÊ·þÎñ  ÕÐÀ¿  ¹Ë¿Í  ¡£
Ä¿Ç°  £²£°£°¶àÎ»  ÏÂ¸Ú  Ö°¹¤  ×ß½ø  ¹«  »°  Í¤  £¬  ÖØÐÂ  ÕÒ»Ø  ÁË  Éú»î  µÄ  Ï£Íû  ¡£
´Ó  È¥Äê  Æð  £¬  ½­ÏÄÇøÓÊµç¾Ö  ÍÆ³ö  ¾ßÌå  ´ëÊ©  £º  ·²  ³ÖÓÐ  ¡°  ÏÂ¸Ú  Ö¤  ¡±  Õß  Éê°ì  ¹«  »°  £¬  ¿É  Ãâ  ÊÕ  ³õ  ×°  ·Ñ  £¬  ¼õÊÕ  ±ê×¼  µç»°Í¤  ³É±¾  ·Ñ  µÈµÈ  £¬  Ò»ÏÂ×Ó  ÎüÒý  ÁË  Ðí¶à  ÏÂ¸Ú  Ö°¹¤  ¡£
Õâ  Î»  ÀÏ  ¾Ö³¤  ÐÄÀï  Ë¼ââ  £¬  ×Ô¼º  ÓÊµç¾Ö  µÄ  ÈÕ×Ó  ±È  ÏÂ¸Ú  Ö°¹¤  ºÃ  £¬  ¾Í  Ó¦¸Ã  Éì³ö  ÊÖ  °ï·ö  Ò»  °Ñ  ¡£
ÑÛ¼û  ×Å  ÏÂ¸Ú  Ö°¹¤  Ô½À´Ô½  ¶à  £¬  ½­ÏÄÇøÓÊµç¾Ö  ³¤  ÕÅ¿ªÂú  ¾õµÃ  ²»ÊÇ×ÌÎ¶  ¡£
ºóÀ´  ¿´µ½  ±ðÈË  °ì  ¹«  »°  Í¤  £¬  ÓÚÊÇ  ÕÒµ½  ÓÊµç¾Ö  ÉêÇë  ´ú°ì  £¬  ¾ÓÈ»  ÊÜµ½  ÁË  ¼õÃâ  £²£±£°£°Ôª  µç»°  ³õ  ×°  ·Ñ  µÄ  ÕÕ¹Ë  £¬  Ò»¸öÐÇÆÚ  ¹«  »°  ±ã  ¿ªÍ¨  ÁË  ¡£
¿É  ×ªÄî  Ò»  Ïë  £¬  ×Ô¼º  ¶Ô  Ð¡  ±¾  ÉúÒâ  ²¢²»  ¾«Í¨  £¬  Åª  ²»ºÃ  Òª  ÅâÇ®  ¡£
È¥Äê  £¬  ËûÃÇ  ÉÌÒé  ×â  ¸ö  ÃÅÃæ  £¬  ¶«±ß  ¿´  Î÷±ß  Ì¸  Ã¦ºõ  Ò»Õó  ¡£
£±£¹£¹£¶Äê£·ÔÂ  £¬  µçÓ°¹«Ë¾  ·¢  Íê  ×îºó  Ò»´Î  ¹¤×Ê  ±ã  ½âÌå  ÁË  £¬  Éú»î  µÄ  Ñ¹Á¦  Ò»ÌìÌì  ³ÁÖØ  ¡£
ÒòÎª  Õâ¸ö  Í¤×Ó  ¾Í  Êú  ÔÚ  ËûÃÇ  ÏÂ¸Ú  µÄ  ÇøµçÓ°Ôº  ÃÅ¿Ú  £¬  ÊìÈË  ¡¢  Í¬ÊÂ  ÌìÌì  ¶¼  Òª  ¼ûÃæ  £¬  ¶øÇÒ  ÇØÊ¤ºÍ  »¹ÊÇ  Ô­  µçÓ°¹«Ë¾  µÄ  Êé¼Ç  ¡£
±È  Æð  Ö£¶ØÐã  £¬  ÇØÊ¤ºÍ  ·ò¸¾  ¿ªÊ¼  ×ß½ø  ¹«  »°  Í¤  Ê±  »¹  ÓÐµã  ÄÑÎªÇé  ¡£
Ëý  ´Ó  ½­ÏÄÇøµçÆ÷³§  ÏÂ¸Ú  ÒÑ  ÓÐ  ºÃ¼¸Äê  £¬  Ò»Ö±  ÕÒ  ²»  ×Å  ¹¤×÷  £¬  ÊØ  ¹«  »°  Í¤  Ëä  ¿à  Ò»µã  £¬  ×ÜËã  ÓÐ  ·Ý  ÎÈ¶¨  ÊÕÈë  ¡£
ËäËµ  ÊØ  µç»°  Ê®·Ö  ÐÁ¿à  £¬  Ò»¸öÔÂ  ÏÂÀ´  Ö»ÓÐ  ÈýËÄ°ÙÔª  µÄ  ÊÕÈë  £¬  µ«  Ö£¶ØÐã  Ò²  ºÜ  Öª×ã  ÁË  ¡£
ÊÝÏ÷  µÄ  Ö£¶ØÐã  £¬  ºÜ  ÈÏÕæ  µØ  ¶Ô´ý  Õâ  ·Ý  ÐÂ  µÄ  ¹¤×÷  ¡£
¡°  ¹«  »°  Í¤  ¾ÍÊÇ  Ä¥ÈË  £¬  Ëµ²»×¼  Ê²Ã´  Ê±ºò  ÓÐÈË  À´  ´òµç»°  £¬  Äã  µÃ  ÀÏÀÏÊµÊµ  µØ  ÊØ  ÔÚ  ÄÇÀï  ¡£  ¡±
Ò»Ö±  °¤  µ½  ÍíÉÏ£±£±Ê±  £¬  ²Å  Æ£±¹  µØ  »Øµ½  ¼Ò  ÖÐ  ¡£
Çå³¿£¶Ê±  £¬  Ëý  ¾²ÇÄÇÄ  µØ  ÏÂÂ¥  £¬  ¿ªÊ¼  µç»°Í¤  Àï  Ò»Ìì  µÄ  ÊØºò  ¡£
×Ô´Ó  ÔÚ  Â¥ÏÂ  °Ú  ÁË  ¸ö  ¹«  »°  Í¤  £¬  Ö£¶ØÐã  Éú»î  µÄ  ½Ú×à  ÖèÈ»  ¿ì  ÁË  Ðí¶à  ¡£
¾ÍÒµ  ¹«  »°  Í¤  ¡ª  ¡ª  ¡ª  ÎäººÊÐ  ½­ÏÄÇø  ÏÂ¸Ú  Ö°¹¤  ¼ôÓ°  £¨  ÏÂ¸Ú  Ö°¹¤  µÄ  ¹ÊÊÂ  £©
ÐèÒª  ËµÃ÷  µÄ  ÊÇ  £¬  ÐË³Î  ÌØ  ¸Ö  ¹¤³Ì  Ô­À´  Ô¤Ëã  £±£²ÒÚÔª  £¬  ºó  ÓÖ  µ÷Õû  Îª  £±£´£®£µÒÚÔª  £¬  Ô­Òò  Ö®Ò»  £¬  Äê  Éè¼Æ  ²úÁ¿  ´Ó  £µ£°Íò¶Ö  Ìáµ½  ÁË  £·£°Íò¶Ö  £»  Ô­Òò  Ö®  ¶þ  ÊÇ  £¬  Ô­À´  Éè¼Æ  ÒÔ  Éú²ú  ÆÕ  ¸Ö  ¡¢  ÐÍ¸Ö  ÎªÖ÷  £¬  ºó  µ÷Õû  Îª  ÒÔ  Éú²ú  ÓÅ  ÌØ  ¸Ö  ÎªÖ÷  ¡£
±±¾©¸ÖÌúÉè¼ÆÑÐ¾¿×ÜÔº  ×Ü¹¤³ÌÊ¦  ×ÞÁ¢ÖÇ  Ëµ  £º  ¡°  ¸ã  ÏÞ¶î  Éè¼Æ  ÎÒÃÇ  ÊÇ  µÚÒ»´Î  Óöµ½  £¬  ËäÈ»  µ±Ê±  ÓÐ  ²»ÉÙ  ±£Áô  Òâ¼û  £¬  µ«  ÊÂºó  Ö¤Ã÷  ÕâÊÇ  ¶Ô  µÄ  ¡£  ¡±
¹¤³Ì  ½¨Éè  ×ÜÖ¸»Ó  ÕÅÎÄ»ù  ½éÉÜ  Ëµ  £¬  Í¨¹ý  ÏÞ¶î  Éè¼Æ  £¬  ÏÞ¶î  Ê¹ÓÃ  £¬  Õû¸ö  ¹¤³Ì  ÖÁÉÙ  ½ÚÊ¡  ÁË  £´ÒÚÔª  ×Ê½ð  ¡£
ÏÂ  ÁË  ¾üÁî×´  £¬  ²ÎÓë  ½¨Éè  Õß  È«Á¦ÒÔ¸°  £¬  ÈÕÒ¹  ·ÜÕ½  £¬  ½á¹û  °´  Ô¤ÏÈ  ¸ÅËã  ÄÃÏÂ  ÁË  Õâ¸ö  ¹¤³Ì  ¡£
»¹ÓÐ  Ò»  ×ù  ±äµçËù  £¬  ÁÚ  ÊÐ  Ò»¼Ò  ¸Ö  ³§  »¨  ÁË  £¸£°£°£°ÍòÔª  £¬  ÊÐÄÚ  Ò»¼Ò  ¸Ö  ³§  Ô¤Ëã  Îª  £¸£¹£°£°ÍòÔª  £¬  ¶ø  ÐË³Î¹«Ë¾  ¶Ô  Éè¼Æ  µ¥Î»  ¿ª  ÁË  ¸ö  ¼Û  £º  Ö»ÄÜ  ÔÚ  £µ£°£°£°ÍòÔª  ÒÔÄÚ  £¬  Ò»·ÖÇ®  Ò²  ²»ÄÜ  ³¬  £¬  Ë­  ³¬  ÁË  ¾Í  ³·  Ë­  £¡
±±¸Ö×ÜÔº  Ô­  Éè¼Æ  ÓÃ  ¸Ö°å  ×®  £¬  ¸ÅËã  Îª  £±ÒÚ¶àÔª  £¬  ÐË³Î¹«Ë¾  Çë  ½¨Éè²¿  ×¨¼Ò  µ½  ÏÖ³¡  ÂÛÖ¤  £¬  ¡°  ±Æ  ¡±  ×Å  Éè¼Æ  µ¥Î»  ²ÉÓÃ  º»  À©  ×®  £¬  ½á¹û  ½ö  ´Ë  Ò»  Ïî  Ê¡  ÁË  £¶£°£°£°ÍòÔª  ¡£
ÌØ  ¸Ö  ¹¤³Ì  ËùÔÚµØ  µØÖÊ  ¸´ÔÓ  £¬  µØÏÂ  Á÷É³  ÊÇ  Ò»  ´ó  ÄÑÌâ  ¡£
¶ø  ÐË³Î¹«Ë¾  ÔÚ  ½¨Éè  ¹ý³Ì  ÖÐ  £¬  Ò²  »·  »·  ½ô  ¿Û  £¬  ²½  ²½  Ïà  ¡°  ±Æ  ¡±  £¡
±±¸ÖÉè¼ÆÑÐ¾¿×ÜÔº  Ö»ÓÐ  »ªÉ½  Ò»  Ìõ  Â·  £¬  ÔÚ  £±£²ÒÚÔª  ¸ÅËã  ·¶Î§  ÄÚ  ÓÅ»¯  ·½°¸  £¬  ÒÔ  ×îÉÙ  µÄ  Ç®  °ì  ×îºÃ  µÄ  ÊÂ  ¡£
ÐË³Î¹«Ë¾  µÄ  Ì¬¶È  ºÜ  ¼á¾ö  £º  Ö»ÄÜ  ÔÚ  £±£²ÒÚÔª  Ö®ÄÚ  ×ö  Éè¼Æ  £¬  ³¬  ÁË  ÓÉ  Éè¼Æ  µ¥Î»  ×Ô¼º  ¸ºÔð  £¡
±±¸ÖÉè¼ÆÑÐ¾¿×ÜÔº  µÚÒ»´Î  Ô¤Ëã  ³¬¹ý  ÁË  £±£¸ÒÚÔª  £¬  ±»  ÐË³Î¹«Ë¾  ·ñ¾ö  ÁË  £»  ËûÃÇ  µÚ¶þ´Î  Éè¼Æ  µÄ  Ô¤Ëã  Ô¼  Îª  £±£¶£®£´ÒÚÔª  £¬  ÓÖ  ±»  ·ñ¾ö  ÁË  ¡£
È»¶ø  Õâ¸ö  ²»³ÉÎÄ  µÄ  ¹æ¾Ø  È´  ±»  ÐË³Î¹«Ë¾  Í»ÆÆ  ÁË  ¡£
°´ÕÕ  ÐÐ  ÄÚ  ²»³ÉÎÄ  µÄ  ¹æ¾Ø  £¬  ¾öËã  ³¬¹ý  Ô¤Ëã  Ìì¾­µØÒå  ¡£
±±¾©¸ÖÌúÉè¼ÆÑÐ¾¿×ÜÔº  ÒÑ  ÔÚ  ¹úÄÚ  Éè¼Æ  ÁË  ÖÚ¶à  ¸Ö  ³§  ¡£
ËûÃÇ  ÒÔ  ´´ÔìÐÔ  µÄ  ¡°  ÏÞ¶î  Éè¼Æ  ¡±  ½ÚÊ¡  ÁË  £´ÒÚÔª  Í¶×Ê  £¬  »¹  ±£Ö¤  ÁË  ¹¤³Ì  °´  ×î¼Ñ  ·½°¸  ½øÐÐ  Ê©¹¤  ¡£
¶ø  Èý  Õß  Äý½á  ³É  µÄ  ÉÁ¹âµã  Ò²  ÃÖ  ×ã  Õä¹ó  ¡£
½¨³É  Ò»¸ö  ¹Ì¶¨×Ê²ú  Í¶×Ê  £±£´£®£µÒÚÔª  µÄ  ´óÐÍ  ÏîÄ¿  £¬  ÐèÒª  ÄÍÁ¦  ¡¢  ÖÇ»Û  ºÍ  º¹Ë®  ¡£
ÐË³Î¹«Ë¾  Ô±¹¤  Ð¦  ÁË  £¬  ËûÃÇ  Ð¦  µÃ  ×ÔÐÅ  £¬  Ð¦  µÃ  ÐÒ¸£  ¡£
£·ÔÂ³õ  £¬  ½­ËÕ  ½­ÒõÐË³Î¸ÖÌúÓÐÏÞ¹«Ë¾  ±õ½­  Éú²úÏß  Ó­À´  ÁË  ¿¢¹¤  Í¶²ú  µÄ  ÈÕ×Ó  ¡£
±àÕß°´  £º  ¾öËã  Î´  ³¬¹ý  Ô¤Ëã  µÄ  ÏîÄ¿  ÔÚ  ¹úÄÚ  ¿ÉÎ½  ¡°  ·ïÃ«÷ë½Ç  ¡±  £¬  ½­ÒõÐË³Î¸ÖÌúÓÐÏÞ¹«Ë¾  µÄ  ¡°  ÏÞ¶î  Éè¼Æ  ¡±  ¡¢  ¡°  ÏÞ¶î  Ê¹ÓÃ  ¡±  ·Çµ«  Ã»ÓÐ  ¡°  ÏÞ  ¡±  ×¡  Éè¼Æ  ¡¢  Ê©¹¤  µ¥Î»  µÄ  »ý¼«ÐÔ  £¬  ·´¶ø  Ê¹  ·½°¸  ¸ü  ÓÅ»¯  ¡¢  Ð§¹û  ¸ü  Ã÷ÏÔ  ¡£
Ëý  ¸ü  ¼áÐÅ  ÕâÑù  Ò»¸ö  µÀÀí  £º  Ö»Òª  ¿Ï  ³Ô¿à  £¬  Ê²Ã´  ÊÂ  ¶¼  ¿ÉÒÔ  ¸É  ³É  ¡£
£´Äê  µÄ  Ä¥íÂ  £¬  °×ÇøÁØ  Ëµ  ×Ô¼º  Ïñ  »»  ÁË  Ò»¸ö  ÈË  ¡£
°×ÇøÁØ  ¾Í  ÊÇ  ÕâÑù  Ò»¸ö  Ö´Öø  ×·Çó  µÄ  ÈË  ¡£
¡°  Ö»ÓÐ  Ë«ÊÖ  °´  ÔÚ  ÇÙÏÒ  ÉÏ  £¬  ÎÒ  µÄ  ÐÄ  ²Å  »á  Ì¤Êµ  ¡£  ¡±
¿É  ÓÒ±Û  µÄ  ¼Ð°å  Ò»  ³·  µô  £¬  °×ÇøÁØ  ÓÖ  Á·  ¿ª  ÁË  £¬  ¶øÇÒ  Õâ´Î  ±È  ÒÔÇ°  µÄ  Á·Ï°  Á¿  ¸ü  ´ó  £¬  Ëý  Ïë  ¾¡¿ì  »Ö¸´  ÓÒ±Û  µÄ  Á¦Á¿  £¬  ¼°Ôç  Îª  ÓÎ¿Í  ÃÇ  ÑÝ³ö  ¡£
ÀÏ  Ä¸Ç×  º¬  ×Å  Àá  È°  Ëý  ËÀ  ÁË  Õâ  Ìõ  ÐÄ  £¬  ¡°  ÎÒÃÇ  ²»ÊÇ  ¸É  Õâ  ÊÂ  µÄ  ÈË  £¬  Äã  »¹  Òª  ²»  Òª  Ãü  £¿  ¡±
µ±  °×ÇøÁØ  ÐÑÀ´  µÄ  Ê±ºò  £¬  ·¢ÏÖ  ×Ô¼º  Õý  ÌÉ  ÔÚ  Ò½Ôº  µÄ  ²¡´²  ÉÏ  ¡£
ÄÇ  ÊÇ  £±£¹£¹£¶Äê£±£±ÔÂ  µÄ  Ò»¸ö  ÐÇÆÚÁù  £¬  °×ÇøÁØ  ÕýÔÚ  ´äºþ  ±ß  µÄ  »±Ê÷  ÏÂ  Îª  ¼¸Ãû  ´óÑ§Éú  µ¯×à  £¬  µ±  ÌýÖÚ  ³Á×í  ÔÚ  °×ÇøÁØ  ÃÀÃî  µÄ  ÇÙÉù  ÖÐ  Ê±  £¬  ÔÖÄÑ  ½µÁÙ  ÁË  £¬  Ò»  ¸ù  ¿ÝÐà  µÄ  Ê÷Ö¦  ´ÓÌì¶ø½µ  £¬  ²»Æ«²»ÒÐ  £¬  ¸ÕºÃ  ÔÒ  ÔÚ  °×ÇøÁØ  µÄ  ÓÒ±Û  ÉÏ  £¬  °×ÇøÁØ  µ±³¡  ¾Í  Í´  ÔÎ  ¹ýÈ¥  ¡£
¿É  ÃüÔË  ËÆºõ  Ï²»¶  ×½Åª  Õâ  Î»  ºÃÇ¿  µÄ  Å®×Ó  £¬  Ò»  ³¡  ÒâÏë²»µ½  µÄ  ÊÂ¹Ê  ·¢Éú  ÁË  ¡£
ÈýÄê  ¹ýÈ¥ÁË  £¬  °×ÇøÁØ  Í¨¹ý  ÁË  ¹ÅóÝ  µÄ  £¶¼¶  ¿¼ÊÔ  ¡£
Õâ  Ò»ÇÐ  £¬  °×ÇøÁØ  ¶¼  Ä¬Ä¬  µØ  ³ÐÊÜ  ÏÂÀ´  £¬  ¾­¼Ã  ÈÕ½¥  ½ôÆÈ  £¬  ×îºó  Á¬  Ñ§·Ñ  ¶¼  ÄÑÒÔ  Îª  ¼Ì  £¬  °×ÇøÁØ  ¾Í  Ò»Ìì  Èý¶Ù  Ã×Ïß  £¬  µ¹ÌÚ  µã  Ð¡ÉÌÆ·  £¬  ¾Í  ÕâÑù  Ó²³Å  ×Å  ¡£
¸ü  ÈÃ  °×ÇøÁØ  ÄÑÊÜ  µÄ  ÊÇ  ¼ÒÀï  ÈË  Ò²  ²»  Àí½â  Ëý  £¬  ¸ü  ²»  Ö§³Ö  Ëý  £¬  ÕÉ·ò  Îª  °×ÇøÁØ  Ñ§  ÇÙ  µÄ  ÊÂ  ¶à´Î  Óë  Ëý  Õù³³  £¬  ×îºó  ÒÔ  Àë»é  Ïà  Ð®  ¡£
ÖÜÎ§  µÄ  ÈË  ¶Ô  Ëý  »ò  ¼¥Ð¦  »ò  ³°·í  £¬  ÈÏÎª  °×ÇøÁØ  ²»ÎñÕýÒµ  ¡£
µ«  °×ÇøÁØ  µÄ  Ö´Öø  Æð³õ  ²¢  Ã»ÓÐ  ¶àÉÙ  ÈË  Àí½â  £¬  ¡°  ËÄÊ®À´Ëê  µÄ  ÈË  ÁË  £¬  »¹  Ñ§  Ê²Ã´  ÇÙ  £¬  ·è  ²»  ·è  ¡£  ¡±
ÒÔºó  µÄ  Ã¿¸ö  ÇåÔç  £¬  °×ÇøÁØ  ¾Í  ±³×Å  ÇÙ  µ½  ´äºþ  ±ß  Á·  Ö¸·¨  £¬  Ò»  Á·  ÖÁÉÙ  £¸¸öÐ¡Ê±  £¬  Ö¸Í·  Á·  ÆÆ  ÁË  £¬  ÌÊ  ³ö  Ñª  £¬  ¼òµ¥  °üÔú  Ò»ÏÂ  £¬  ÈÌ  ×Å  ÌÛ  £¬  ÔÙ  Á·  £»  È±·¦  »ù±¾  µÄ  ÀÖÀí  ÖªÊ¶  £¬  ´Ó  ¼òÆ×  ¿ªÊ¼  £¬  Ïò  ÈË  Çë½Ì  £¬  Ò»µã  Ò»µã  µØ  Ñ§  £¬  Ò»¶Î  Ò»¶Î  µØ  ¿Ð  £»  £¸£°¶àËê  µÄ  ÔÀ  ÀÏÏÈÉú  Îª  °×ÇøÁØ  µÄ  ¾«Éñ  Ëù  ¸Ð¶¯  £¬  ÆÆÀý  ÊÕ  ÏÂ  Õâ  Ãû  Å®  µÜ×Ó  ¡£
¿É  °×ÇøÁØ  Ë¿ºÁ  Ã»ÓÐ  È´²½  £º  Òª  ¸É  ¾ÍÒª  ¸É  ºÃ  £¬  ÔÙ  ÄÑ  Ò²  Òª  ¸É  µ½µ×  £¡
¿ì  ËÄÊ®  µÄ  ÈË  ÁË  £¬  Ã»ÓÐ  Ò»µã  ÀÖÀí  »ù´¡  £¬  ÊÖÖ¸  ÓÖ  ²»  Áé»î  £¬  ¼ÇÐÔ  Ò²  ²»ºÃ  £¬  Ñ§  µ¯  ¹ÅóÝ  £¬  Ì¸ºÎÈÝÒ×  ¡£
»Ø¼Ò  ºó  £¬  °×ÇøÁØ  ×ö³ö  ÁË  Ò»¸ö  ÈÃ  È«¼Ò  ÈË  ´ó³ÔÒ»¾ª  µÄ  ¾ö¶¨  £º  Ñ§  ÇÙ  £¡
°×ÇøÁØ  »ØÒä  Æð  µ±Ê±  µÄ  Çé¾°  ÈÔ  ÓÐÐ©  ¼¤¶¯  £¬  ¡°  ÎÒ  µÄ  ¿àÃÆ  ËÆºõ  Ò»ÏÂ  ¼õÇá  ÁË  Ðí¶à  £¬  Éú»î  Ô­±¾  ÊÇ  ÃÀºÃ  µÄ  £¬  Ö»ÊÇ  ÎÒ  ÒÔÇ°  Ã»ÓÐ  ÕÒµ½  Ò»¸ö  ºÃ  µÄ  ·½·¨  £»  ÒªÊÇ  ÎÒ  Ò²  ÄÜ  µ¯ÇÙ  £¬  ÈÃ  ±ðÈË  ºÍ  ÎÒ  Ò»Æð  ¸ÐÊÜ  Õâ  ·Ý  »¶ÀÖ  ¸Ã  ÓÐ  ¶à  ºÃ  £¡  ¡±
°×ÇøÁØ  ÑØ×Å  ´äºþ  ¿àÃÆ  µØ  õâ  ×Å  ²½×Ó  £¬  ¾Í  ÔÚ  ÕâÊ±  £¬  Ò»Õó  ÓÆÑï  ÇåÔ½  µÄ  ÇÙÉù  ´«Èë  Ëý  µÄ  ¶ú  Àï  £¬  Æ½Ê±  Ã¦ÓÚ  ¹¤×÷  ºÍ  ¼ÒÎñ  µÄ  °×ÇøÁØ  Í£  ×¡  ½Å²½  ñöÌý  ×Å  Ä°Éú  µÄ  Çúµ÷  ¡£
ÄêÂõ  µÄ  ¸¸Ä¸  ÔõÃ´°ì  ¡­  ¡­  ÎÞÊý  µÄ  ÎÊºÅ  ÔÚ  ÄÔº£  Àï  ÅÇ»²  ¡£
¿É  °×ÇøÁØ  Íü  ²»  ÁË  £´Äê  Ç°  µÄ  ÄÇ¸ö  Ôç³¿  £¬  £³£¶Ëê  µÄ  Ëý  ÔÚ  ²»  µ½  Ò»Äê  µÄ  Ê±¼ä  Àï  µÚ¶þ´Î  ÏÂ  ÁË  ¸Ú  ¡£
Ò»Æ¬  ÔÞÑï  Éù  ÖÐ  £¬  °×ÇøÁØ  Ïò  ÓÎ¿Í  ÃÇ  ò¥Ê×  ÖÂÒâ  £¬  ÄÇ  ´ÓÈÝ  ×ÔÈç  ¡¢  Ç×ÇÐ  ÎÂºÍ  µÄ  ÉñÌ¬  ºÜÄÑ  Ïëµ½  Ëý  Ò²  ÓÐ×Å  ¼èÄÑ  µÄ  ¹ýÈ¥  ¡£
Ò»  µ½  ÖÜÄ©  £¬  À¥Ã÷  ´äºþ  ±ß  ÉÏ  µÄ  ÖªÇà·¹µê  Àï  ×¼  »á  ³öÏÖ  °×ÇøÁØ  µÄ  ÉíÓ°  £¬  ÉÔ  Ò»  ×ø¶¨  £¬  Ëý  ¾Í  ÍüÇé  µØ  µ¯×à  ÆðÀ´  £¬  ÈçÆüÈçËß  ¡¢  ¼¤µ´  »Ø³¦  µÄ  ÐýÂÉ  ÔÚ  Ëý  µÄ  Ö¸¼â  Á÷ÌÊ  £¬  Ò»  Çú  ¡¶  ¸ßÉ½Á÷Ë®  ¡·  ÓàÒô  Î´ÁË  £¬  ¡¶  Ñô¹Ø  Èý  µþ  ¡·  ÓÖ  »Øµ´  ÔÚ  ºþ¹âÉ½É«  Ö®¼ä  £¬  ¹ýÍù  µÄ  ÓÎ¿Í  ²»½û  ×¤×ã  ÇãÌý  ¡£
£³£¶Ëê  ÒÔÇ°  Á¬  ¼òÆ×  ¶¼  ²»  Ê¶  µÄ  °×ÇøÁØ  Èç½ñ  ÄÜ  µ¯×à  Ò»ÊÖ  ºÃ  ¹ÅóÝ  £¬  ¸ü  ÄÑÒÔÖÃÐÅ  µÄ  ÊÇ  £¬  Ëý  ÊÇ  Ò»  Î»  Ôø¾­  Á½´Î  ÏÂ¸Ú  µÄ  Å®¹¤  ¡ª  ¡ª  ¡ª
Ö»Òª  Ì¬¶È  ¼á¾ö  £¬  ´ëÊ©  ÓÐÁ¦  £¬  ¼ÄÉú  ÏÖÏó  ¾Í  ¿ÉÒÔ  ¶Å¾ø  ¡£
Ò»  ÊÇ  ÒÀ·¨  ÖÎÀí  £¬  ¼á¾ö  ´ò»÷  ÇÖÊ´  ¡¢  ÇÖÍÌ  ¹úÓÐ  ×Ê²ú  ºÍ  ²ÆÎï  µÄ  Î¥·¨  »î¶¯  £»  ¶þ  ÊÇ  Ç¿»¯  ÄÚ²¿  ¼à¹Ü  £¬  ¼ÓÇ¿  ²ÆÎñ  ¼ì²é  £¬  ½¨Á¢  ÓÐÐ§  ¼à¶½  »úÖÆ  £¬  ¼á¾ö  ·ÀÖ¹  È¨Á¦  µÄ  ¸¯°Ü  Óë  ÀÄÓÃ  µÈ  ¡£
Ïû³ý  ÕâÖÖ  ¼ÄÉú  ÏÖÏó  £¬  Ó¦¸Ã  Ëµ  ²¢²»  ÄÑ  ¡£
Òò¶ø  £¬  ´Ó  ±íÃæ  ¿´  ÊÇ  ¼ÄÉú  ÔÚ  Ä³¸ö  »ú¹¹  ÉÏÃæ  £¬  Æä  ÊµÖÊ  Ôò  ÊÇ  ¼ÄÉú  ÔÚ  ¸Ã  »ú¹¹  ÄÚ  µÄ  Ä³Ð©  ÈË  µÄ  È¨Á¦  ÉÏÃæ  ¡£
ÕâÐ©  ÈË  ÍùÍù  ¶Ë  ×Å  Ô­À´  µÄ  ¡°  Ìú·¹Íë  ¡±  £¬  ³Ô  Àï  °Ç  Íâ  ¡£
ÀýÈç  £¬  ¼ÄÉú  ¾­¼Ã  ÊµÌå  ÄÚ  µÄ  ´ÓÒµÈËÔ±  ÍùÍù  Óë  Æä  ¸½×Å  Ìå  ÄÚ  ÎÕÓÐ  Ä³  ·½Ãæ  È¨Á¦  µÄ  ÈËÎï  »ò  Ç×  »ò  ÓÑ  £¬  ÉõÖÁ  ºóÕß  ÓÃ  ¡°  ÎÞÐÎ  µÄ  ÊÖ  ¡±  ÔÚ  Ä»ºó  ²Ù×Ý  ¡£
ËüÃÇ  µÄ  Ò»¸ö  ¹²Í¬  ÌØÕ÷  £¬  ¾Í  ÊÇ  ¿¿  ÎüÈ¡  ¸½×Å  ÌåÄÚ  µÄ  ÓªÑø  ¶ø  Éú´æ  £¬  ²¢  Óë  Æä  ¸½×Å  Ìå  ÓÐ×Å  Ç§Ë¿ÍòÂÆ  µÄ  ÁªÏµ  ¡£
±ÈÈç  £¬  ÔÚ  Ò»Ð©  ´ó  ÆóÒµ  ÖÜÎ§  ÍùÍù  ÓÐ  ¼¸¼Ò  ·ÏÆ·  ÊÕ¹º  µã  £»  ´ó  ÓÍÌï  ¸½½ü  »á  Ã°  ³ö  Ðí¶à  ÍÁ  Á¶ÓÍ  ³§  ¡£
ÕâÖÖ  ¼ÄÉú  ¹úÓÐ  ¡¢  ¿Óº¦  ¹úÓÐ  µÄ  ÐÐÎª  ²¢²»ÊÇ  ¸ö±ð  ÏÖÏó  ¡£
·²´ËÖÖÖÖ  £¬  »¹  ÃÀ  Æä  Ãû  Ô»  ¡°  Ð­×÷  ¡±  ¡£
È±ÉÙ  Éè±¸  £¬  µ½  ¹úÓÐ  ³§  ¼Ó¹¤  £»  È±ÉÙ  Ä¾²Ä  £¬  µ½  ¹úÓÐ  ³§  È¥  ½è  »ò  ÄÃ  £»  À´  ÁË  ´ó  ¿Í»§  Ò²  Íù  ÃñÓª  ³§  Òý  ¡£
¾­¼Ã  Éú»î  ÖÐ  ÓÐ  Ò»ÖÖ  ¼ÄÉú  ÏÖÏó  £º  Ä³  ¹úÓÐ  Ä¾²Ä  ¼Ó¹¤³§  ³§³¤  £¬  ÈÃ  ×Ô¼º  µÄ  Ç×Êô  Ò²  ¸ã  ÁË  ¸ö  Í¬Ñù  µÄ  ÃñÓª  ³§  ¡£
µÃÖª  Õâ  Ò»  Çé¿ö  ºó  £¬  ÎÒ  ¼°Ê±  ÕÙ¿ª  ÓÐ¹Ø  ²¿ÃÅ  »áÒé  £¬  ²¢  ÅÉ³ö  ¹¤×÷×é  ¾ÀÕý  ´íÎó  £¬  ×öºÃ  ½âÊÍ  ¹¤×÷  £¬  ºÜ¿ì  ÎÈ¶¨  ÁË  ÈºÖÚ  ÇéÐ÷  £¬  ±£Ö¤  ÁË  ´º¸û  ´ºÖÖ  Õý³£  ½øÐÐ  ¡£
¶ø  ÁíÍâ  £²£´»§  Å©Ãñ  ÒÔ  ºÏÍ¬  ÒÑ  ¹«Ö¤  Îª  ÀíÓÉ  £¬  ²»  Ô¸Òâ  ÍË»Ø  ÔðÈÎÌï  ¡£
·¢ÏÖ  Õâ  Æð  Î¥·´  Õþ²ß  ¹æ¶¨  µÄ  ÍÁµØ  ³Ð°ü  ºÏÍ¬  ºó  £¬  Ïçµ³Î¯  ¶à´Î  ×ö¹¤×÷  £¬  ÓÐ  £µ£°»§  Å©Ãñ  Í¬Òâ  ÍË»Ø  ÔðÈÎÌï  £¬  ·ÅÆú  ºÏÍ¬  ¡£
½ñÄê  Ò»  ¿ª´º  £¬  Ã»ÓÐ  ³Ð°ü  µ½  ÍÁµØ  µÄ  Å©Ãñ  ¾Í  µ½  ÏçÀï  ÉÏ·Ã  £¬  ÒªÇó  ÐÂ  ³Ð°ü  »§  ÍË»Ø  ×Ô¼º  µÄ  ÔðÈÎÌï  ¡£
ÓÐ  £·£´»§  Å©Ãñ  ³Ð°ü  ÁË  £¸£´Ä¶  ÍÁµØ  £¬  ÏØ¹«Ö¤´¦  ¶Ô  ³Ð°ü  ºÏÍ¬  ½øÐÐ  ÁË  ¹«Ö¤  ¡£
ÉÖÒ©É½Ïç  Å£½ÇÓø´å  £±£¹£¹£·Äê£±£²ÔÂ£³£°ÈÕ  ½«  ±¾  ´å  £±£¹£¸£²Äê  ³Ð°ü  µÄ  ÔðÈÎÌï  £¬  ÊµÐÐ  ÖØÐÂ  ¾º  ±ê  ³Ð°ü  ¡£
µÚ  Èý  £¬  ¶Ô  ¿ÉÄÜ  ¼¤»¯  Ã¬¶Ü  ¡¢  Ó°Ïì  ´ó¾Ö  ÎÈ¶¨  µÄ  ÊÂ  Òª  ÓÅÏÈ  ¡£
ÓÉÓÚ  ÎÒÃÇ  ¶¯ÊÖ  Ôç  £¬  ·ÑÏØ  £²ÍòÄ¶  Ôç´º  ´ó  Åï  Î÷¹Ï  ÒÑ  È«²¿  ÏúÊÛ  ³öÈ¥  £¬  ÆäËû  ÖÐ  Íí  Êì  Î÷¹Ï  ³¤ÊÆ  Á¼ºÃ  ¡£
¶Ô  ÓÉÓÚ  ¹¤×÷  Ê§Îó  ¶ø  µ¢Îó  Î÷¹Ï  ÏúÊÛ  µÄ  £¬  ËùÓÐ  ËðÊ§  ÓÉ  µ±ÊÂÈË  È«²¿  °üÅâ  ¡£
¶Ô  ÍâµØ  ¿ÍÉÌ  Òª  ´ó  ¿ªÂÌµÆ  £¬  ×öºÃ  ·þÎñ  £¬  ²»µÃ  µóÄÑ  ¡£
ÎªÁË  ±£Ö¤  Å©Ãñ  ·á²ú·áÊÕ  £¬  ÏØÎ¯  ¡¢  ÏØÕþ¸®  ³ÉÁ¢  ÁË  Î÷¹ÏÏúÊÛÁìµ¼Ð¡×é  £¬  ÖÆ¶¨  ÓÅ»Ý  Õþ²ß  £¬  ¶¯Ô±  È«ÏØ  ÉÏÏÂ  ²ÎÓë  ºÍ  Ö§³Ö  Î÷¹Ï  ÓªÏú  ¹¤×÷  £¬  »¹  ×¨ÃÅ  ÕÙ¼¯  Î÷¹Ï  ÖÖÖ²  Ãæ»ý  ´ó  µÄ  £±£°¸ö  Ïç  Õò³¤  ºÍ  £±£²¸ö  ÏØ  Ö±  ÉæÅ©  ²¿ÃÅ  Ö÷Òª  ¸ºÔðÈË  ¿ª»á  £¬  ·ÖÎö  ÊÐ³¡  ÐÐÇé  £¬  ÖÆ¶¨  ÏúÊÛ  ´ëÊ©  £¬  ²¢  ¾ö¶¨  £¬  Î÷¹Ï  ÏúÊÛ  ³ý  ÊÊµ±  Õ÷ÊÕ  Å©ÁÖ  ÌØ²ú  Ë°  ºÍ  ¼ìÒß  ·Ñ  Íâ  £¬  ÆäËû  Ë°  ·Ñ  Ò»ÂÉ  Ãâ  ÊÕ  ¡£
½ñÄê  È«ÏØ  Î÷¹Ï  ÖÖÖ²  Ãæ»ý  £±£³ÍòÄ¶  £¬  ×Ü²ú  ¿É  ´ï  £´ÒÚ¹«½ï  ¡£
·ÑÏØ  ÊÇ  ÓÐÃû  µÄ  Î÷¹Ï  Ö®  Ïç  £¬  ÕâÀï  µÄ  Î÷¹Ï  ¸ö  ´ó  ¡¢  Î¶  Ìð  ¡¢  Æ¤  ±¡  ¡£
ÎÒÃÇ  ÁË½â  Õâ  Ò»  Çé¿ö  ºó  £¬  ¾Í  ÕÙ¼¯  ÓÐ¹Ø  ²¿ÃÅ  ·ÖÎö  Ô­Òò  £¬  ²¢  Ôð³É  ½»Í¨  ¡¢  ¹«Â·  ¡¢  ³Ç½¨  ºÍ  ·Ñ³ÇÕò  µÈ  ²¿ÃÅ  Ò»¸öÔÂ  Íê³É  ÈÎÎñ  £¬  ½á¹û  Ö»  ÓÃ  £²£°¶àÌì  ¾Í  ÐÞºÃ  ÁË  ¡£
ÍÁ  Â·  ³¤Äê  Ê§ÐÞ  £¬  Â·Ãæ  ¿Ó¿ÓÍÝÍÝ  £¬  Ò»  Óö  ·çÓê  Ìì  £¬  ²»ÉÙ  ³µÁ¾  ÏÝÈë  Äà  Àï  ³ö  ²»  À´  £¬  ÈºÖÚ  ¶Ô  ´Ë  Òâ¼û  ºÜ  ´ó  ¡£
¼¸ÄêÀ´  £¬  ÐÐÈË  ³µÁ¾  Ö»ºÃ  ÔÚ  ½ü  £²¹«Àï  µÄ  ÍÁ  Â·  ÉÏ  ÈÆÐÐ  ¡£
Èç  ·ÑÏØ  ÏØ³Ç  Í¨Ïò  ÉÖÒ©É½Ïç  µÄ  Ò»  Ìõ  ¹«Â·  £¬  £±£¹£¹£´Äê  ¾Í  ÒÑ¾­  ½¨³É  £¬  ¿É  ¾Í  ÔÚ  ÏØ³Ç  Íâ»·Â·  ½Ó¿Ú  ´¦  µÄ  Ò»  Ìõ  £²£°£°Ã×  ³¤  µÄ  ´ó  ¹µ  Ã»ÓÐ  ÐÞ  ÇÅ  ¡£
È»¶ø  £¬  ÓÉÓÚ  ×Ê½ð  µÈ  ¶à·½Ãæ  µÄ  Ô­Òò  £¬  Ò»Ð©  µØ·½  µÄ  Â·  ËäÈ»  ÐÞºÃ  ÁË  £¬  ¿É  ÇÅº­  È´  Ã»ÓÐ  ÐÞºÃ  £¬  ³öÏÖ  ÁË  Ò»Ð©  ¡°  ¿¨²±×Ó  ¡±  ¹¤³Ì  ¡£
µ½  È¥ÄêÄêµ×  £¬  È«ÏØ  £²£µ¸ö  ÏçÕò  È«²¿  Í¨  ÁË  °ØÓÍÂ·  ¡£
·ÑÏØ  ÊÇ  ¸ö  É½Çø  ÏØ  £¬  Òª  Ïë  ¸»  £¬  ÏÈ  ÐÞÂ·  ¡£
Êµ¼ù  ÖÐ  ÎÒÃÇ  ×Ü½á  ÁË  ¡°  Èý  ÓÅÏÈ  ¡±  Ô­Ôò  £¬  Ð§¹û  ²»´í  ¡£
µ«ÊÇ  £¬  ÊÂÇé  Ç§Í·ÍòÐ÷  £¬  ×Ü  ÓÐ  ¸ö  ÏÈ  °ì  ºó  °ì  µÄ  ÎÊÌâ  ¡£
ÎÒÃÇ  ¸÷¼¶  Áìµ¼¸É²¿  ¶¼  °Ñ  Îª  Ãñ  °ì  ÊµÊÂ  ¡¢  °ì  ºÃÊÂ  ×÷Îª  Ò»ÇÐ  ¹¤×÷  µÄ  ³ö·¢µã  ¡¢  Âä½Åµã  £¬  Õâ  ÎÞÒÉ  ÊÇ  Ê®·Ö  ÕýÈ·  µÄ  ¡£
£±£¹£¹£·Äê£±£²ÔÂ  ÈÎ  ÖÐ¹²·ÑÏØÏØÎ¯  Êé¼Ç  ¡£
£±£¹£¶£¸Äê  ²Î¼Ó  ¹¤×÷  £¬  ÀúÈÎ  ¹«Éç  µ³Î¯  ¸±  Êé¼Ç  £¬  ÏØÎ¯  °ì¹«ÊÒ  ¸±  Ö÷ÈÎ  £¬  ÏØÎ¯  ³£Î¯  ¡¢  ×éÖ¯²¿  ³¤  £¬  ÏØÎ¯  ¸±  Êé¼Ç  ¡¢  ÏØ³¤  ¡£
ºú¼ÒÀû  £¬  ÏÖÄê  £´£¹Ëê  £¬  ´óÑ§  ±ÏÒµ  ¡£
°ì  ÊµÊÂ  Óë  ¡º  Èý  ÓÅÏÈ  ¡»  £¨  ¹«ÆÍ  Ì¸ÐÄ  Â¼  £©  £¨  ¸½  Í¼Æ¬  £±  ÕÅ  £©
´ËÍâ  £¬  ÏØ³Ç  Î÷±ß  µÄ  ¶ÀÀÖËÂ  £¬  ÐÛ¾á  ÓÚ  ÈºÉ½  ÖÐ  µÄ  »ÆÑÂ¹Ø³¤³Ç  £¬  Ò²ÊÇ  ÓÎÀÀ  µÄ  ºÃ  È¥´¦  ¡£
ÏØ³Ç  ±±Ãæ  µÄ  ´äÆÁºþ  £¬  Ë®Ãæ  ´ï  £±£²£¶Æ½·½¹«Àï  £¬  Ë®Éî  ³£Äê  ÔÚ  £²£±Ã×  ×óÓÒ  £¬  ÊÇ  »ª±±  µØÇø  ´óÐÍ  ÈË¹¤ºþ  Ö®Ò»  £¬  Á½°¶  ½¨  ÓÐ  ½ü  £±£°¼Ò  ÁÆÑøÔº  £¬  ÊÇ  ³ÇÇø  ÓÎÈË  ÊîÆÚ  ÄÉÁ¹  ¡¢  ´¹µö  ÓÎÍæ  µÄ  ºÃ  È¥´¦  ¡£
Èç¹û  Ëµ  É½  ÊÇ  ÐÛ×³  µÄ  ±êÖ¾  £¬  ÄÇÃ´  £¬  Ë®  Ôò  ´ú±í  ×Å  ÈáÇé  £¬  Ò»¸ö  ·ç¾°Çø  ÓÐ  É½  ÓÐ  Ë®  £¬  ²Å  Ëã  ¾¡ÉÆ¾¡ÃÀ  £¬  ¼»ÏØ  ¾Í  ÊÇ  Èç´Ë  ¡£
£±£¹£¸£´Äê  ¹úÎñÔº  ÒÑ  ½«  ÕâÀï  ÁÐÎª  ¹ú¼Ò  µØÖÊ  ×ÔÈ»±£»¤Çø  £¬  ÏÖÔÚ  ºÜ¶à  ÖÐÍâ  Ñ§Õß  £¬  ×ê½ø  ¼»ÏØ  ÉîÉ½  £¬  Ì½Ë÷  µØÇò  µÄ  °ÂÃî  £¬  ¹ÅÀÏ  µÄ  ÓæÑô  ÔÚ  ¸ø  ÈËÃÇ  âùÈ»  µÄ  ÐÝí¬  Ö®  Ê±  £¬  ÓÖ  ·îÏ×  ¸ø  ÇóÖª  Õß  Ò»  ²¿  µØ²ã  ÖªÊ¶  µÄ  Ææ  Êé  ¡£
½ü  ¿´  Æä  ÑÒÊ¯  ±¡ºñ  ²»Ò»  £¬  ºñ  Õß  ´ï  ÊýÃ×  £¬  ±¡  Õß  Èç  Ö½  £¬  ¾Ý  ×¨¼Ò  ½éÉÜ  £¬  Ëü  ÐÎ³É  ÓÚ  £±£¹ÒÚÄêµ½£¸ÒÚÄê  Ç°  £¬  Õâ  Îª  ÑÐ¾¿  ¹Å  µØÀí  ¡¢  ¹Å  Æøºò  ¡¢  ¹ÅÉúÎï  ¡¢  ¹Å  ¹¹Ôì  ºÍ  Ñ°ÕÒ  ÔÌ²Ø  ÔÚ  Õâ  Ò»  µØ²ã  ÖÐ  µÄ  ¿ó²ú×ÊÔ´  £¬  Ìá¹©  ÁË  ¿ÆÑ§  ÒÀ¾Ý  ¡£
ÆÊÃæ  µÄ  ²ã  ²ã  ÑÒÊ¯  £¬  Ïñ  Ò»  Ìõ  Îå²ÊçÍ·×  µÄ  Ñü´ø  ±»  Ïµ  ÔÚ  É½  ÉÏ  £¬  °Ñ  É½  ´ò°ç  µÃ  ¸ñÍâ  ºÃ¿´  ¡£
ÕâÀï  ±£Áô  ×Å  £³£´¸ö  Èº  ¡¢  £µ£¸¸ö  ÐÎ×´  µÄ  µþ  ²ã  Ê¯  ºÍ  Î¢  Ìå  »¯Ê¯  ÆÊÃæ  Á¬Ãà  £²£°Óà¹«Àï  ¡£
ÔÚ  ¼»ÏØ  ¾ÅÉ½¶¥  µÄ  ³çÉ½¾þÁë  Ö®ÖÐ  £¬  ÓÐ  ±»  µØÖÊ  ×¨¼Ò  ÃÇ  ³ÆÎª  ¡°  Íò¾í  Ê·Êé  ¡±  µÄ  ÊÀ½ç  º±¼û  µÄ  ±ê×¼  µÄ  ÖÐÉÏ  Ôª¹Å½ç  µØ²ã  ÆÊÃæ  ¡£
ÈËÃÇ  ²½Èë  Æä¼ä  £¬  ¿É  ¾¡Çé  ÁìÂÔ  ·µè±¹éÕæ  £¬  »Ø¹é  ×ÔÈ»  µÄ  ÆæÃî  Ö®  ¸Ð  ¡£
´Ë  ÄË  Çå¶«Áê  ÇøÓò  £¬  Ò²  ±»  ÊÓÎª  ·çË®  ±¦µØ  £¬  ¹ýÈ¥  ±»  ·â  Îª  Ì«×æÉ½  ¡£
´Ó  Õâ¶ù  ¿ÉÒÔ  Ö±  Èë  Çå  Ë³ÖÎ  »ÊµÛ  ´Í  Ãû  µÄ  ¾ÅÉ½¶¥·ç¾°Çø  ¡£
½Ó  ÏÂÈ¥  ÊÇ  Çå³¯  ¿ª±Ù  µÄ  »Ê¼Ò  Ô°ÁÖ  £¬  ÏÖ  Îª  ¹ú¼Ò  É­ÁÖ  ¹«Ô°  ¡£
´Ó  ÅÌÉ½  Íù  ¶«±±  ×ÝÉî  ×ß  ÏÂÈ¥  £¬  ±ã  ½øÈë  ÁË  ¹ú¼Ò¼¶  ×ÔÈ»±£»¤Çø  £¬  Çø  ÄÚ  ÓÐ  £´£°£°£°ÓàÖÖ  Ö²Îï  ×ÊÔ´  £¬  ¸÷ÖÖ  ¶¯Îï  £´£°£°ÓàÖÖ  £¬  ÔÚ  ÕâÐ©  ¶¯  ¡¢  Ö²Îï  ÖÐ  ÓÐ  ºÜ¶à  ÊÇ  ÊÜ  ¹ú¼Ò  ±£»¤  µÄ  Æ·ÖÖ  £¬  ÊÇ  »ª±±  µØÇø  ×î´ó  µÄ  Ô­Ê¼  ´ÎÉúÁÖ  Çø  £¬  ±»  ÊÀÈË  ÓþÎª  ¡°  ÂÌÉ«  Ñõ  ²Ö  ¡±  ¡£
Íò·ðµî  ÊÇ  ¾°Çø  µÄ  Ö÷Ìå  £¬  ÊÇ  ¾©  ¶«  Î¨Ò»  µÄ  ·ð  ¡¢  ·¨  ¡¢  É®  Èý±¦  ¾ãÈ«  µÄ  ¹Å  ½¨ÖþÈº  ¡£
ÅÌÉ½  ¾ÉÊ±  ÓÐ  ¡°  ¾©  ¶«  µÚÒ»  É½  ¡±  »ò  ¡°  ¶«  ÎåÌ¨É½  ¡±  µÄ  ÃÀ³Æ  £¬  ±»  ¹úÎñÔº  ÁÐÎª  ¹ú¼Ò¼¶  ·ç¾°  ÃûÊ¤  Çø  ¡£
ÅÌÉ½  ÈËÎÄ  ¾°¹Û  ÓÐ  ¡°  £±£²×ù  ËÂÃí  ¡¢  £±£³×ù  Ááçç  ±¦Ëþ  £¬  Ò»  ×ù  ¾²  ¼Ä  É½×¯  ¡±  ×é³É  µÄ  ¹Å  ½¨Öþ  ÈºÂä  £¬  ²¢  ÓÐ  ÌÆÌ«×Ú  £¬  Çå  ¿µÎõ  ¡¢  Ç¬Â¡  µÈ  Àú´ú  µÛÍõ  ºÍ  ÃûÈË  Ãû¼Ò  Ä«¼£  Ìâ  ¿Ì  µÈ  Õä¹ó  ÎÄÎï  £±£°£°£°Óà¼þ  £¬  Ç¬Â¡  »ÊµÛ  Ôø  £²£¸´Î  ÓÎÀú  ÅÌÉ½  £¬  ÁôÏÂ  ÁË  ¡°  Ôç  Öª  ÓÐ  ÅÌÉ½  £¬  ºÎ±Ø  ÏÂ  ½­ÄÏ  ¡±  µÄ  ¸ÐÌ¾  ¡£
ÉÏ  ÅÌ  ËÉÊ÷  Ææ  £¬  ÖÐÅÌ  ÑÒÊ¯  ¹Ö  £¬  ÏÂ  ÅÌ  Ïì  Á÷  Èª  £¬  Ê®Àï  ½§  ÅìÅÈ  ¡£
Ëü  ÒÔ  ¡°  Îå  ·å  ¡±  ¡¢  ¡°  °Ë  Ê¯  ¡±  ¡¢  ¡°  Èý  ÅÌ  Ö®  Ê¤  ¡±  Öø³Æ  £¬  Ö÷·å  ¹ÒÔÂ·å  £¬  º£°Î  £¸£¶£´£®£´Ã×  £¬  ÆøÊÆ°õíç  £¬  ¹ÖÊ¯á×á¾  £¬  Ç§×Ë°ÙÌ¬  ¡£
Çý³µ  ÐÐÊ»  ÔÚ  ¼»ÏØ  ¾³ÄÚ  £¬  ·Â·ð  º½ÐÐ  ÔÚ  ÂÌÉ«  µÄ  º£Ñó  Ö®ÖÐ  £¬  ÌÈÈô  °Ñ  Õû¸ö  ¼»ÏØ  ±È×÷  º£Ñó  £¬  ÄÇÃ´  Ëü  µÄ  É½Çø  ¾Í  ÊÇ  ´óº£  ÖÐ  ²¨À½Æð·ü  µÄ  ²¨ÌÎ  ¡£
¼»ÏØ  ÊÇ  È«¹ú  ÂÌ»¯  ÏÈ½ø  ÏØ  £¬  É­ÁÖ  ¸²¸ÇÂÊ  ´ï  £·£°£¥  ÒÔÉÏ  £¬  ¶ø  É½Çø  µÄ  É­ÁÖ  ¸²¸ÇÂÊ  ¿É  ´ï  £¹£°£¥  ¡£
±±¾©  ¡¢  Ìì½ò  ¡¢  ÌÆÉ½  ¡¢  ³ÐµÂ  Õâ  ËÄ¸ö  ³ÇÊÐ  µÄ  ½»»ãµã  £¬  ÊÇ  Ò»Æ¬  ´äÂÌ  µÄ  É½Ë®  £¬  Ëý  ÒÔ  Ñ¤Àö  Ö®  ×Ë  ¡¢  °Á°¶  Ö®  Çû  ¡¢  ¶ÀÌØ  Ö®  ÔÏ  £¬  ÎüÒý  ÁË  ÖÚ¶à  µÄ  ÓÎ¿Í  £­  £­  £­  £¨  ¸½  Í¼Æ¬  £±  ÕÅ  £©
Ò»¾ä»°  £¬  ¼á³Ö  ·¨ÖÎ  £¬  ¼Ó´ó  Á¦¶È  £¬  ¡°  ¸ß¶î  »Ø¿Û  ¡±  ´óÕ½  Ö®Àà  µÄ  Î¥·¨  ¡¢  ÎÞÐò  ¡¢  ²»  Õýµ±  ¾ºÕù  £¬  Ò»¶¨  »á  µÃµ½  ÖÎÀí  £»  ÊÐ³¡  ¾Í  »á  ×ßÉÏ  ½¡¿µ  ¡¢  ÎÈ¶¨  ¡¢  ·±ÈÙ  µÄ  ¹ìµÀ  £¡
ÖØÇì  Õû¶Ù  Ë®Â·  ¿ÍÔË  ÊÐ³¡  £¬  ÓÐ  Èý  µã  ¾­Ñé  ÌØ±ð  ¿É¹ó  £º  µÚÒ»  £¬  Õþ¸®  ÓÐ¹Ø  ²¿ÃÅ  ÇÐÊµ  ¼ÓÇ¿  ¶Ô  Ë®ÔË  ÊÐ³¡  ¹ÜÀí  £¬  ¼á¾ö  ÖÆÖ¹  ÎÞÐò  ¡¢  Î¥·¨  ºÍ  ²»  Õýµ±  ¾ºÕù  £»  µÚ  ¶þ  £¬  ÖÆ¶¨  ±ØÒª  µÄ  ÐÐ¹æ  ¡¢  ÐÐÔ¼  £¬  ¹²Í¬  ¹æ·¶  £¬  ¹²Í¬  ×ñÊØ  £¬  Î¥Ô¼  ±Ø  ¾¿  £»  µÚ  Èý  £¬  ¶Ô  ¡°  º¦ÈºÖ®Âí  ¡±  ±ØÐë  ¶¯  Õæ¸ñ  £¬  ¸Ã  ÖØ·£  µÄ  ¾ö²»  Çá  ·£  £¬  ¸Ã  Í£Òµ  Õû¶Ù  »ò  µõÏú  Ö´ÕÕ  µÄ  £¬  ¼á¾ö  Õû¶Ù  ºÍ  µõÏú  £¬  ºÁ²»  ÊÖÈí  ¡£
µ«  Òª  ³¹µ×  ¸ù¾ø  »ò  ·ÀÖ¹  ¡°  »Ø¿Û  ´óÕ½  ¡±  ËÀ»Ò¸´È¼  £¬  ÈÔ  Ðë  ¼è¿à  Å¬Á¦  ¡£
Í¨¹ý  Õþ¸®  ºÍ  ÐÐÒµ  ×ÔÉí  µÄ  ¹²Í¬  Å¬Á¦  £¬  ·è¿ñ  µÄ  ¸ß¶î  ¡°  »Ø¿Û  ´óÕ½  ¡±  £¬  Ä¿Ç°  ÒÑ  »ù±¾  µÃµ½  ¶ôÖÆ  ¡£
´Ë  ÊÂ  Á¢¼´  ÒýÆð  ¸÷  ÂÖ´¬  ¹«Ë¾  µÄ  ¹ã·º  ¹Ø×¢  £¬  ²¢  ¸ù¾Ý  Æä  Çé½Ú  £¬  °´  ¡¶  Ð­Òé  ¡·  ¹æ¶¨  ×÷  ³ö  ÁË  ÑÏËà  µÄ  ´¦·£  ¡£
µ«  ¸Ã  ¡¶  Ð­Òé  ¡·  Ö´ÐÐ  Ã»  ¼¸Ìì  £¬  ±ã  ÓÐ  Ò»¼Ò  ¹«Ë¾  Î¥Ô¼  £¬  ËûÃÇ  ÔÚ  ·¢ÊÛ  Ò»  ÍÅÌå  Æ±  Ê±  £¨  £±£·ÕÅ  £©  £¬  ÓÖ  °µÖÐ  ¸ø  £²ÕÅ  »Ø¿Û  ¡£
¸Ã  Ð­Òé  ¹æ¶¨  £º  ·²  Î¥·´  ¹æÕÂ  Õß  £¬  µÚÒ»´Î  ²é³ö  Ó¦¸¶  Î¥Ô¼½ð  £µÍòÔª  £»  µÚ¶þ´Î  ¸øÓè  Í£º½  Õû¶Ù  ²¢  ÊÕ½É  ´¬²°  ÓªÔË  Ö¤Êé  £»  ¶Ô  ¾Ù±¨  µ¥Î»  ºÍ  ¸öÈË  ·Ö±ð  ¸øÓè  £±ÍòÔª  ºÍ  £µ£°£°£°Ôª  µÄ  ½±Àø  ¡£
Ëæ¼´  £¬  ²¿Êô  ¡¢  Ê¡Êô  ÂÖ´¬  ¹«Ë¾  ºÍ  ÖØÇì  ¡¢  ËÄ´¨  ¡¢  ºþ±±  µØÇø  µÈ  £±£¶¼Ò  ¹Ç¸É  ÂÖ´¬  ¹«Ë¾  ¾Û¼¯  ¸¢Áê  £¬  ¾Í  ÖØÇì¸Û  ¿ÍÆ±  ÏúÊÛ  ´úÀí·Ñ  Ö´ÐÐ  Çé¿ö  ½øÐÐ  ÁË  ´èÉÌ  £¬  ´ï³É  ²¢  ²ÝÇ©  ÁË  ¡¶  ¹ØÓÚ  Ö´ÐÐ  ½»Í¨²¿  ¹æ¶¨  ¿ÍÆ±  ÏúÊÛ  ´úÀí·Ñ  µÄ  Ð­Òé  ¡·  £¬  ÒÔ  ÐÐÒµ  ×Ô  ¶¨  ¹æÕÂ  µÄ  ·½Ê½  Ô¼Êø  ¸÷  ¹«Ë¾  µÄ  ÐÐÎª  £¬  ¶ôÖÆ  ²»  Õýµ±  ¾ºÕù  ¡£
¶Ô  ´Ë  £¬  ÊÐÕþ¸®  ¼«Îª  ÖØÊÓ  £¬  ÓÚ  ½ñÄê£µÔÂ£²£µÈÕ  ÕýÊ½  Åú¸´  ÏÂ·¢  ¡£
±¨¸æ  Ìá³ö  Òª  ×éÖ¯  ¾ºÕù  ÓÐÐò  µÄ  Í³Ò»  µÄ  Ë®Â·  ¿ÍÔË  ÊÐ³¡  ÖÐÐÄ  £¬  ×öºÃ  Ð­µ÷  ¡¢  ¹ÜÀí  ¹¤×÷  £¬  ÊµÊ©  Î¢»ú  ÊÛÆ±  £¬  ¼á¾ö  ÖÆÖ¹  Ëðº¦  ¹«ÖÚ  ÀûÒæ  ºÍ  ²»  Õýµ±  ¾ºÕù  ÐÐÎª  ¡£
Îª  Õû¶Ù  ÖØÇìÊÐ  Ë®Â·  ¿ÍÔË  ÊÐ³¡  £¬  ±£»¤  ÓÎ¿Í  ¡¢  ÂÃ¿Í  ºÍ  º½ÔË  ÆóÒµ  µÄ  ºÏ·¨È¨Òæ  £¬  ÖØÇìÊÐ¾­Î¯  Í¨¹ý  µ÷²éÑÐ¾¿  £¬  ÓÚ  ½ñÄê£´ÔÂ  Ïò  ÖØÇìÊÐ  Õþ¸®  µÝ½»  ÁË  Ò»  ·Ý  ¡¶  ¹ØÓÚ  ³ÉÁ¢  ÖØÇìÊÐË®Â·¿ÍÔËÊÐ³¡½»Ò×ÖÐÐÄ  ¡·  µÄ  ±¨¸æ  ¡£
ÎªÁË  Î¬»¤  ÂÃ¿Í  µÄ  ÀûÒæ  ºÍ  ÖØÇì¹«Ë¾  µÄ  ºÏ·¨È¨Òæ  £¬  Ç°  ²»¾Ã  £¬  ¸Ã  ¹«Ë¾  Ðû²¼  ¶Ô  µÁÓÃ  ¸Ã  ¹«Ë¾  Ãû³Æ  ºÍ  ÆóÒµ  ±ê»Õ  µÄ  µ¥Î»  »ò  ¸öÈË  £¬  ½«  ÌáÆð  ËßËÏ  £¬  ÒªÇó  ¾­¼Ã  Åâ³¥  £¬  ÒÀ·¨  ÌÖ  »Ø  ¹«µÀ  ¡£
¼ÙÃ°  ´¬Æ±  £¬  ²»½ö  ¿Óº¦  ÁË  ¹Ë¿Í  £¬  Ò²  Ëðº¦  ÁË  ÖØÇì³¤½­ÂÖ´¬¹«Ë¾  µÄ  ÐÅÓþ  ¡£
Í¨¹ý  µ÷²é  £¬  ÈÎ  ÏÈÉú  µÄ  £³ÕÅ  ´¬Æ±  ¾Í  ÊÇ  ÕâÐ©  Ã°ÅÆ»õ  ÊÛ³ö  µÄ  ¡£
ÆäÊµ  £¬  Ïñ  ÕâÑù  µÄ  ¹º  Æ±  ³Ë´¬  ¾­Àú  £¬  ²¢·Ç  Ö»  ·¢Éú  ÔÚ  ÈÎÆôÃ÷  Ò»  ÈË  ÉíÉÏ  ¡£
ÈÎ  ÑÊ  ²»  ÏÂ  Õâ  ¿Ú  Æø  £¬  ÓÚÊÇ  £¬  Ò»  ·â  ¿ØËß  ÐÅ  µÝ  µ½  ³¤º½¼¯ÍÅ¼ÍÎ¯  £¬  ÒýÆð  ÁË  ³¤º½¼¯ÍÅ  ×Ü²Ã  Àî×Úçù  ºÍ  ¼ÍÎ¯  Êé¼Ç  Ò¦ÈÙ½¨  µÄ  ¸ß¶È  ÖØÊÓ  £¬  Ôð³É  ÖØÇì¹«Ë¾¼ÍÎ¯  µ÷²é  ´¦Àí  ¡£
Ô­  ´òËã  ½è  Õâ¸ö  »ú»á  £¬  ¿´¿´  ÈýÏ¿  ·ç¹â  £¬  ×îºó  Ö»ÄÜ  ÔÚ  Ë¯ÃÎ  ÖÐ  Ïà¼û  ÁË  ¡£
¸ü  ÁîÈË  Æø·ß  µÄ  ÊÇ  ÈÎÆôÃ÷  Ö¸Ã÷  Òª  ¹º  ½­Óå  £·ºÅ  ÂÖ´¬  Æ±  £¬  È´  ¹º  »Ø  ÁË  £³ÕÅ  ¡°  ³¤ÔÂ  ¡±  ºÅ  ÂÖ´¬  ´¬Æ±  £¬  Ê¹  ±¾À´  ³Ë  ½­Óå  ´¬  Á½ÌìÁ½Ò¹  ¾Í  ÄÜ  µ½  ³¤É³  µÄ  º½³Ì  £¬  ½á¹û  ÓÃ  ÁË  £³Ìì£³Ò¹  ¡£
Ò»  ÉÏ´¬  £¬  ÓÐÈË  ¾Í  ¸æËß  Ëû  £¬  ¡°  Äã  ÕâÖÖ  Æ±  £²£°£°Ôª  ¾Í  ¿ÉÒÔ  Âò  µ½  ¡±  ¡£
½ñÄê£´ÔÂ£³ÈÕ  ÏÂÎç  £¬  ³¤½­ÓÐÉ«Ò±½ðÉè¼ÆÑÐ¾¿Ôº  µÄ  ÈÎÆôÃ÷  ÔÚ  ¡°  ³¤½­º½ÔË¹«Ë¾ÖØÇìÊÛÆ±´¦  ¡±  Âò  ÁË  £³ÕÅ  µ½  ³ÇÁêí¶  µÄ  ´¬Æ±  £¬  Ã¿  ÕÅ  £²£¹£¸Ôª  ¡£
¸öÌå»§  ÖÜÐË·½  ¿ª  µÄ  ÊÛÆ±  µã  £¬  ¾¹  Ò»  ×Ö  ²»  ²î  µØ  ÔÚ  ÊÛÆ±  ´óÌü  Ç°  ¹Ò  ×Å  ¡°  ÖØÇì³¤½­ÂÖ´¬¹«Ë¾ÊÛÆ±´óÌü  ¡±  µÄ  ÕÐÅÆ  £¬  Ê¹  ¸Ã  ¹«Ë¾  ÐÅÓþ  ÃÉÊÜ  ÑÏÖØ  ËðÊ§  ¡£
ÖØÇì³¤½­ÂÖ´¬¹«Ë¾  ±¾À´  ÔÚ  ÖØÇì  Ö»ÓÐ  ¹«Ë¾  ºÍ  ¸Û¿ÍÔËÕ¾´óÌü  Á½¸ö  ÊÛÆ±  µã  £¬  µ«  Ä¿Ç°  ÔÚ  ³¤½­±õ½­Â·  ÖÁ  ¼ÎÁê½­±õ½­Â·  µÄ  ¼¸Ê®¸ö  ´¬Æ±  ÊÛÆ±  µã  ÖÐ  £¬  ÓÐ  £·¸ö  ¾ù  ´ò  ×Å  ¡°  ÖØÇì³¤½­ÂÖ´¬¹«Ë¾  ¡±  ºÍ  ¡°  ³¤½­ÂÖ´¬×Ü¹«Ë¾  ¡±  µÄ  ÅÆ×Ó  £¬  ÆäÖÐ  ÓÐ  £³¼Ò  µÁÓÃ  ÁË  ³¤º½¼¯ÍÅ×Ü¹«Ë¾  ÆóÒµ  »Õ¼Ç  ´ÓÊÂ  ´¬Æ±  ¾­Óª  »î¶¯  £¬  ÉõÖÁ  ÓÐµÄ  »¹  Î±Ôì  ¹¤×÷Ö¤  Ã°³ä  Æä  ¹¤×÷ÈËÔ±  ÆÛÆ­  ÓÎ¿Í  ¡£
¸üÓÐÉõÕß  £¬  Ò»Ð©  ¼È  ÎÞ  ÊµÁ¦  £¬  ÓÖ  ÎÞ  Éí·Ý  µÄ  ÊÛÆ±  µã  ¼°  ÂÖ´¬  ¹«Ë¾  ¿ªÊ¼  ¡°  ´ó  ·Å  ÀÃ  Ò©  ¡±  £¬  ËûÃÇ  ´ò  ×Å  ¡°  ³¤º½  ¡±  µÄ  ½ð×ÖÕÐÅÆ  ËÄ´¦  À¿¿Í  ¡£
Îª  ¼õÉÙ  ¿÷Ëð  £¬  ÂÖ´¬  ¹«Ë¾  Ö»ºÃ  ¾¡Á¿  ½µµÍ  ³É±¾  £¬  ×îÖÕ  ²»µÃ²»  ÔÚ  ÂÃ¿Í  ÉíÉÏ  ´òÖ÷Òâ  £¬  ÖÐÍ¾  ×ª  ¿Í  ¡¢  ÂÒÊÕ·Ñ  ¡¢  ·þÎñ  ²î  µÈ  ÏÖÏó  ²»¶Ï  ·¢Éú  ¡£
Æ±  Îñ  ÊÐ³¡  µÄ  ´ó  »ìÂÒ  £¬  ±ØÈ»  µ¼ÖÂ  ¿ÍÔË  ÊÐ³¡  ÖÈÐò  µÄ  »ìÂÒ  ¡£
¾Ý  ÖØÇì¸Û¿ÍÔË×Ü¹«Ë¾  ÀîÃô  ×Ü¾­Àí  ½éÉÜ  £º  µ½  Ä¿Ç°  ÎªÖ¹  £¬  È«ÊÐ  ¸÷Àà  ´¬Æ±  ÊÛÆ±  µã  ÒÑ  ´ï  Êý°Ù¸ö  £¬  ½ö  ³¤±õÂ·  µ½  ¼Î±õÂ·  £¨  °üÀ¨  ³¯ÌìÃÅ  µØÇø  £©  ¾Í  ÓÐ  £µ£°¶à¼Ò  ¡£
Õý  ÒòÎª  ³¢  µ½  ÁË  »Ø¿Û  µÄ  ÌðÍ·  £¬  ¸÷Àà  ¶©Æ±  Íøµã  ºÍ  ´úÀí  ÉÌ  ¡¢  ÖÐ¼äÈË  ¡¢  Æ±··×Ó  Ñ¸ËÙ  ÅòÕÍ  ¡£
¾Ý²»ÍêÈ«Í³¼Æ  £¬  ´Ó  È¥ÄêÄê³õ  µ½  ½ñÄê£¶ÔÂÉÏÑ®  £¬  ½ö  ÊÇ  ²ÎÓë  ³¯ÌìÃÅ  ¿ÍÔË  ÔËÊä  µÄ  ²¿Êô  ¡¢  Ê¡Êô  ºÍ  µØ·½  µÄ  £±£¶¼Ò  ÂÖ´¬  ¹«Ë¾  £¬  ËðÊ§  ¸ß  ´ï  £³£·£°£°ÍòÔª  ¡£
ÕâÑù  £¬  ÑÏÖØ  ÈÅÂÒ  ÁË  ¿ÍÔË  ÊÐ³¡  µÄ  Õý³£  ÖÈÐò  £¬  Ê¹  ¹ú¼Ò  ºÍ  ÆóÒµ  µÄ  ÀûÒæ  ÃÉÊÜ  ¾Þ´ó  ËðÊ§  ¡£
½øÈë  £µÔÂ·Ý  £¬  ¸ö±ð  ÂÖ´¬  ¹«Ë¾  ÉõÖÁ  ¼Ó´ó  µ½  ¡°  µ¹  £¶£°£¥  ¡±  ¡£
¶ø  Ò»Ð©  ¾ºÕù  ÊµÁ¦  ½ÏÈõ  µÄ  µØ·½  ÂÖ´¬  ¹«Ë¾  ¸É´à  ÓÉ  Ô­À´  µÄ  £¸  Ãâ  £±  £¬  Ìá¸ß  µ½  £¶  Ãâ  £±  ¡¢  £µ  Ãâ  £±  £¬  »Ø¿Û  ÂÊ  ÃÍÔö  µ½  £µ£°£¥  ¡£
×î  ÓÐ  ÊµÁ¦  µÄ  ¹úÓÐ  ÖØÇì³¤½­ÂÖ´¬¹«Ë¾  Ò²  ÄÑÒÔ  ¿¹¾Ü  £¬  »Ø¿Û  ÓÉ  Ô­À´  µÄ  £·£¥  Ò»ÏÂ  Ìá¸ß  µ½  £±£µ£¥  £¬  ×î¸ß  »¹  Í»ÆÆ  £³£°£¥  ¡£
¾Ý  ÁË½â  £¬  ¿ÍÆ±  ´úÀí·Ñ  ÒÑ  ´Ó  È¥Äê£´ÔÂ  µÄ  £±£°£¥  Ò»ÏÂ  Ìá¸ß  µ½  £¸  Ãâ  £±  £¨  ¼´  £¸ÕÅ  ´¬Æ±  ¿É  Ãâ·Ñ  Ò»  ÕÅ  £©  £¬  Áí¼Ó  £²£°£¥  µÄ  »Ø¿Û  ¡£
È»¶ø  £¬  Õâ  Ò»  ¹æ¶¨  ÔÚ  ÕâÀï  ²»µ«  ²»ÄÜ  µÃµ½  ÊµÊ©  £¬  ·´¶ø  ´úÊÛ  Æ±  µÄ  »Ø¿Û  ÂÊ  Ò»´Î´Î  ¼ÓÂë  ¡£
£±£¹£¹£·Äê£¸ÔÂ£²£¶ÈÕ  £¬  ½»Í¨²¿  ÔÚ  ²¹³ä  ºÍ  ÐÞ¸Ä  ¡¶  Ë®Â·  ÂÃ¿Í  ÔËÊä  ¹æÔò  ¡·  µÄ  Í¨Öª  ÖÐ  Ã÷È·  Ö¸³ö  £º  ÊÛÆ±  ´úÀí·Ñ  °´  ´úÊÛ  ´¬Æ±  Æ±¿î  £¨  ¿Û³ý  ÂÃ¿Í  ¸ÛÎñ  ·Ñ  ¡¢  ¿ÍÔË  ¸½¼Ó  ·Ñ  £©  µÄ  £±£¥  ¼ÆËã  ¡£
ÌØ±ðÊÇ  ¿õÈÕ³Ö¾Ã  µÄ  ¡°  »Ø¿Û  ´óÕ½  ¡±  £¬  °Ñ  ³¤½­ÈýÏ¿  ÂÃÓÎ  ³´  µÃ  ¡°  ·ç·ç»ð»ð  ¡±  ÓÖ  ¡°  ±¯±¯ÇÐÇÐ  ¡±  ¡£
Õ½³¡  ÒÑ  ´Ó  ÕâÀï  ÑÓÉì  £¬  Ò»Ö±  ²¨¼°  µ½  ÁË  ÒË²ý¸Û  ¡£
ÓÉÓÚ  ¸÷Àà  ´¬²°  µÄ  ÎÞ¶È  ·¢Õ¹  £¬  Ê¹  ¡°  ÓÎ´¬  ´óÕ½  ¡±  ÅÉÉú  ³ö  µÄ  ¡°  À­¿Í  ´óÕ½  ¡±  ºÍ  ¡°  »Ø¿Û  ´óÕ½  ¡±  £¬  ÔÚ  ³¯ÌìÃÅ  ÓúÑÝÓúÁÒ  ¡£
´ËÍâ  £¬  ÏíÓÐ  ¡°  Ë®  ÉÏ  ±ö¹Ý  ¡±  Ö®  ³Æ  µÄ  ºÀ»ª  ÓÎ  ÂÖ  £¬  Ò²  ²»  ÉÙÓÚ  £µ£¸ËÒ  ¡£
Ò»  ·Ý  ×ÊÁÏ  ÏÔÊ¾  £º  µ½  È¥Äêµ×  £¬  ÔÚ  ³¯ÌìÃÅ  ´ÓÊÂ  Ë®  ÉÏ  ¿ÍÔË  µÄ  ÂÖ´¬  ¹«Ë¾  ¶à  ´ï  £¶£°Óà¼Ò  £¨  °üÀ¨  ¸ßËÙ  ´¬  £©  £¬  ¿ÍÂÖ  £³£²£°ÓàËÒ  £¬  µÈ¼¶  ²Õ  ¿ÍÎ»  ³¬¹ý  £±£³Íò¸ö  ¡£
°éËæ  ×Å  ÖÐ¹ú  ¸Ä¸ï  ´ó³±  µÄ  µ½À´  £¬  ¶à  ¼Ò  °ì  º½ÔË  µÄ  ÐËÆð  £¬  ¡°  ³¤º½  ¡±  Ò»Í³  ³¤½­  µÄ  ¸ñ¾Ö  ±»  ´òÆÆ  £¬  ´Ó¶ø  Ê¹  ÖØÇì  Õâ¸ö  ¡°  Ë®  ÉÏ  ÃÅ»§  ¡±  °Ùô´ÕùÁ÷  £¬  ³äÂú  Éú»ú  ¡£
ÖØÇì  ³¯ÌìÃÅ  £¬  Ë×  ÓÐ  ¡°  Ë®  ÉÏ  ÃÅ»§  ¡±  Ö®  ³Æ  ¡£
ÎÞÐò  ¾ºÕù  Äð  ¶ñ¹û  ¡ª  ¡ª  ¡ª  ÖØÇì  Ë®Â·  ´¬Æ±  ¡°  »Ø¿Û  ´óÕ½  ¡±  Ê¼Ä©  £¨  ÈÈµã  ×·×Ù  £©
Ò»  Ä¶  Ä¶  ¸ûµØ  ¾Í  ÕâÑù  ±»  Ò»  ¶°  ¶°  ×¡Õ¬  Â¥  Ëù  ÍÌÊÉ  ¡£
È¥Äê£´ÔÂ  ÖÐÑë  ÒÑ  Ã÷Áî  ¶³½á  Õ÷ÓÃ  ¸ûµØ  £¬  µ«  ºì»¨Óø´å  ÈÔ  ¼ÌÐø  ³öÂô  ¸ûµØ  £±£±£®£µÄ¶  ¡£
ÁÉÄþÊ¡  ¸ÇÖÝÊÐ  ³Ç¹ØÕò  ºì»¨Óø´å  ½üÄêÀ´  ·Ç·¨  ³öÂô  ¸ûµØ  £¬  Ôì³É  ¸ûµØ  Èñ¼õ  £¬  ´åÃñ  ±»ÆÈ  ´óÁ¿  Íâ³ö  ´ò¹¤  ¡£
µ«  ´ó¶à  ³µÖ÷  ²»Ô¸  Í¸Â¶  ÐÕÃû  £¬  ¡°  Ãæ×Ó  ¡±  ÎÊÌâ  ÈÔÊÇ  ×Ô±¸  ³µ  Ê»  Ïò  ÊÐ³¡  µÄ  ×î´ó  ÕÏ°­  ¡£
Õã½­  µ¥Î»  ¹«³µ  ½ø  ÊÐ³¡  ÓÌ  ±§  ÅýÅÃ  °ë  ÕÚ  Ãæ  º¼³Ç  £³£°¶àÁ¾  ×Ô±¸  ³µ  ×Ô  ½ñÄê£²ÔÂ  ÒÔÀ´  Â½Ðø  ¼ÓÃË  Õã×âÆû³µ×âÁÞÓÐÏÞ¹«Ë¾  µÄ  ³µ¶Ó  £¬  Âõ  ¿ª  ÁË  ×Ô±¸  ³µ  ½øÈë  ÊÐ³¡  µÄ  µÚÒ»²½  ¡£
½üÈÕ  ÖêÖÞÊÐ  Ê¯·åÇø·¨Ôº  ÒÔ  ÊÜ»ß  ×ï  ºÍ  Å²ÓÃ  ¹«¿î  ×ï  ÅÐ´¦  Æä  ÓÐÆÚÍ½ÐÌ  £±£·Äê  £¬  °þ¶á  ÕþÖÎÈ¨Àû  £´Äê  ¡£
ºþÄÏ  °Ü¼Ò×Ó  É¢  ²Æ  ºÃ¼¸ÒÚ  ³Ô¹ÙË¾  ÅÐÐÌ  Ê®ÆßÄê  Ô­  ÖêÖÞ¸Ö³§  ³§³¤  ¼æ  µ³Î¯Êé¼Ç  ¹ËÖ¾¶È  ÔÚ  ÖêÖÞ¸Ö³§  ÉÏÈÎ  ÆÚ¼ä  ÒÔÈ¨Ä±Ë½  ¡¢  ÍæºöÖ°ÊØ  £¬  Ê¹  Ôø  ÊÇ  ÖÐ¹ú  ¹¤Òµ  ÆóÒµ  £µ£°£°Ç¿  µÄ  ÖêÖÞ¸Ö³§  ¸ºÕ®  £²£®£¸¸öÒÚ  £¬  £³£°£°£°  ¹¤ÈË  È«²¿  ÏÂ¸Ú  ¡£
½­ËÕ  ¡°  £±Ôª  Î÷¹Ï  ¡±  ³î  »µ  ¹ÏÅ©  ÀÖ  »µ  ÊÐÃñ  Î÷¹Ï  ·áÊÕ  ¡¢  ¿Õµ÷  ÆÕ¼°  ¼°  ÆäËû  ÏûÊî  ²úÆ·  µÄ  ³å»÷  £¬  Ê¹  ½ñÄê  ÄÏ¾©  ¹Ï  ÊÐ  µÍÃÔ  £¬  ÆÕ±é  ¼Û¸ñ  ÔÚ  £µ£°£°¿Ë  £°£®£²£°¡ª£°£®£³£°Ôª  £¬  ÓÐµÄ  ¹ÏÅ©  ÉõÖÁ  ÊúÆð  ÅÆ×Ó  ¡°  ÎÞÂÛ  ´óÐ¡  £¬  Ò»Ôª  Ò»¸ö  ¡±  ¡£
È¥Äê  È«ÏØ  £²£µ¼Ò  ±»  ¼æ¹Ü  ÆóÒµ  ÖÐ  ÓÐ  £±£¸¼Ò  µ±Äê  Å¤¿÷ÎªÓ¯  £¬  Ó¯Àû  £¶£¸£°¶àÍòÔª  £¬  ÅÌ»î  ´æÁ¿  ×Ê²ú  £²£°£°£°¶àÍòÔª  ¡£
É½¶«  ¶à  ³§  Ò»  ³¤  Å¤¿÷ÎªÓ¯  ÁÙÒØÏØ  ÊµÐÐ  ¡°  ¶à  ³§  Ò»  ³¤  ¡±  ÖÆ  £¬  ¼´  ÈÎÃü  ÓÐ  ²Å¸É  µÄ  ³§³¤  ¼æ¹Ü  ¶à  ¼Ò  ÆóÒµ  £¬  Á½Äê  À´  ³ÉÐ§  ÏÔÖø  ¡£
»¶Ó­  ¸÷  µØ·½  ÐÂÎÅ  µ¥Î»  ¸ø  ±¾  À¸  ¹©¸å  ¡£
½ñÌì  ±¾  °æ  ¿¯  ³ö  ¡¶  µØ·½  ¾­¼Ã  ÐÂÎÅ  ¼¯½õ  ¡·  À¸Ä¿  £¬  ÈÚ  »ã  ¸÷µØ  ÐÂÎÅ  ¾«´â  £¬  Ö¼ÔÚ  À©´ó  ±¨µÀ  Ãæ  £¬  Ôö¼Ó  ÐÅÏ¢  ÈÝÁ¿  ¡£
¾ÝÏ¤  £¬  Îª  ¹æ·¶  ¡°  µçÄÔ  ÎÝ  ¡±  µÄ  ÐÐÎª  £¬  ±±¾©ÊÐ  ¹¤ÉÌ  ²¿ÃÅ  ½«  ¶Ô  Æä  ½øÐÐ  Õû¶Ù  ¡£
ºÜ¶à  ÓÎÏ·  Èí¼þ  Éæ¼°  Õ½Õù  ¡¢  Ð×É±  ¡¢  É«Çé  µÈ  ÄÚÈÝ  £¬  ²»  ÀûÓÚ  ÇàÉÙÄê  µÄ  ½¡¿µ  ³É³¤  ¡£
ÓÉÓÚ  ¿ª°ì  ÓÎÏ·Ìü  Ðë  ¾­  ÎÄ»¯  ²¿ÃÅ  ºÍ  ¹«°²  ²¿ÃÅ  ÉóÅú  ºó  ¹¤ÉÌ  ²¿ÃÅ  ²Å  ¸ø  °ìÀí  ÓªÒµÖ´ÕÕ  £¬  ÓÚÊÇ  ÓÐµÄ  ÈË  ±ã  ´ò  Æð  ¡°  ²Á±ßÇò  ¡±  £¬  °ì  ¸ö  µçÄÔ  ·þÎñ  ¡¢  ÅàÑµ  ¡¢  ÍøÂç  ·þÎñ  ºÍ  µçÄÔ  ×âÁÞ  µÄ  ÓªÒµÖ´ÕÕ  £¬  ¸ã  µçÄÔ  ÓÎÏ·  ¡£
º¢×Ó  Íæ  ÓÎÏ·  µÄ  Ç®  ÊÇ  ¸¸Ä¸  ¸ø  µÄ  Áã»¨Ç®  £¬  »ò  ÒÔ  ½»  ¸÷ÖÖ  ·ÑÓÃ  Îª  ½è¿Ú  Ïò  ¸¸Ä¸  Æ­  À´  µÄ  Ç®  ¡£
×î½ü  Ò»¸ö  Ê±ÆÚ  £¬  ¾©³Ç  µÄ  Ò»Ð©  ´ó  ÉÌ³¡  ¡¢  Â¥Èº  ¡¢  ºúÍ¬  ¶¼  ¿ªÉè  ÁË  µçÄÔ  ÍøÂç  ·þÎñ  ¡¢  µçÄÔ  ÅàÑµ  ¡¢  µçÄÔ  ¹¤×÷  ÊÒ  µÈ  £¬  ´ó¶à  °Ú  ÉÏ  ¼¸Ì¨  µçÄÔ  ²¢  ½«  µçÄÔ  Ö®¼ä  Á¬½Ó  £¬  Ê¹  ÄÇÐ©  ¶à  ÈË  ¾º¼¼  ÓÎÏ·  Íæ  ÆðÀ´  ±È  Ê¹ÓÃ  ¼ÒÍ¥  µ¥¶À  µçÄÔ  ¸ü  ÓÐ  Ð§¹û  £¬  ¼ÓÖ®  Èí¼þ  ÖÖÀà  ¶à  £¬  ±È  ÓÎÏ·Ìü  Àï  ±ãÒË  £¨  ÓÎÏ·Ìü  Àï  Í¶  ±Ò  µÄ  Ì¨  »ú  Ã¿  Ð¡Ê±  Òª  ¼¸Ê®Ôª  £¬  ¶ø  ÕâÀï  Ã¿  Ð¡Ê±  Ö»Òª  ÎåÁùÔª  £©  £¬  ÓÚÊÇ  ÎüÒý  ÁË  ´óÅú  ÖÐÐ¡Ñ§Éú  ¡£
ÔÚ´Ë  ×¢²á  µÄ  ÊÇ  Ïþ·«ÐÅÏ¢·þÎñÓÐÏÞ¹«Ë¾  £¬  ¾­Óª  ·¶Î§  ÊÇ  ÐÅÏ¢  ×ÉÑ¯  ¡¢  ¼¼Êõ×ÉÑ¯  ¡¢  ÅàÑµ  ¡¢  Í¼  ÎÄ  Éè¼Æ  ÖÆ×÷  ¡£
¾Ý  ¸½½ü  ¾ÓÃñ  ·´Ó³  £¬  ¾­³£  ÓÐ  ÖÐÑ§Éú  Ò»  Íæ  ¾Í  ÊÇ  Ò»ÕûÌì  ¡£
ÊÙ±ÈºúÍ¬  Ð¡Ïï  Éî´¦  µÄ  £²£±ºÅ  £¬  Ò»  ¼ä  £±£°ÓàÆ½·½Ã×  µÄ  Ð¡ÎÝ  ÄÚ  £¬  ÁùÆßÌ¨  µçÄÔ  Ç°  ×ø  Âú  ÁË  Íæ  µç×Ó  ÓÎÏ·  µÄ  Ñ§Éú  ¡£
½üÈÕ  £¬  ±±¾©ÊÐ  ¶«³Ç¹¤ÉÌ¾Ö  ÔÚ  È«  Çø  ·¶Î§  ¿ªÕ¹  ´ó¹æÄ£  ¼ì²é  ºÍ  Õû¶Ù  £¬  ½«  ËùÓÐ  £³£´»§  ¡°  µçÄÔ  ÎÝ  ¡±  Ò»ÂÉ  ¹Ø±Õ  £¬  ¶Ô  ÆäÖÐ  Î¥·¨  ¾­Óª  µÄ  Á½»§  ´¦ÒÔ  £±£¶£°£°Ôª  ·£¿î  £¬  ÆäÓà  Ò²  Ò»Ò»  ÓèÒÔ  ´¦Àí  ¡£
Èç¹û  ÄÜ  ³Ã×Å  ½â¾ö  ¼ÆËã»ú  £²£°£°£°Äê  ÎÊÌâ  £¬  °Ñ  ÎÒ¹ú  ¼ÆËã»ú  ÈíÓ²¼þ  µÄ  ¹æ·¶»¯  Ìá¸ß  Ò»  ²½  £¬  ¶Ô  ÎÒ¹ú  ÐÅÏ¢  ²úÒµ  µÄ  ·¢Õ¹  Ó°Ïì  ÉîÔ¶  ¡£
×ÜÖ®  £¬  ½â¾ö  ¼ÆËã»ú  £²£°£°£°Äê  ÎÊÌâ  £¬  ÐèÒª  ¸÷  ²¿ÃÅ  µÄ  Å¬Á¦  Óë  È¨Íþ  µÄ  Áìµ¼  Ö¸»Ó  »úÖÆ  ¡£
¹ú¼Ò¼Æ»®·¢Õ¹Î¯Ô±»á  ¡¢  ²ÆÕþ²¿  ¡¢  ¹úË°×Ü¾Ö  ¼°  ÖÐ¹úÈËÃñÒøÐÐ  £¬  Ò²  ½«  Îª  ½â¾ö  ¡°  £²£°£°£°Äê  ÎÊÌâ  ¡±  Ìá¹©  Ïà¹Ø  ÓÅ»Ý  Õþ²ß  ºÍ  ´û¿î  Ö§³Ö  ¡£
¹ú¼Ò·¢Õ¹¼Æ»®Î¯Ô±»á  ¡¢  ÐÅÏ¢²úÒµ²¿  ¡¢  ÖÐ¹ú¿ÆÑ§Ôº  ÒÑ  ÁªºÏ  ×é³É  Ð­µ÷  »ú¹¹  £¬  ÓÉ  ÐÅÏ¢²úÒµ²¿  ¸ºÔð  Ìá¹©  ¼¼Êõ  Ö§³Ö  ºÍ  ·þÎñ  ¡£
¸÷  ²¿ÃÅ  Ö®¼ä  µÄ  ×ÊÔ´  ·ÖÅä  Óë  Ð­µ÷  ¡¢  ±ê×¼  ÎÄµµ  ÏµÍ³  ºÍ  ÔË×÷  ¹æ³Ì  µÄ  ½¨Á¢  £¬  ±ØÐë  ÓÐ  È¨Íþ  µÄ  Áìµ¼  Ö¸»Ó  »úÖÆ  ½øÐÐ  Í³³ï  ¹æ»®  ºÍ  ×éÖ¯  ÊµÊ©  ¡£
£²£°£°£°Äê  ¼ÆËã»ú  ÎÊÌâ  £¬  ¾ø·Ç  ½ö  ¿¿  ¼¼Êõ  ²¿ÃÅ  ÄÜ  ¶À×Ô  ½â¾ö  ¡£
ÄÇÐ©  ÉÐÎ´  ÒýÆð  ×ã¹»  ÖØÊÓ  ¡¢  ´ëÊ©  ²»  µÃÁ¦  ¡¢  ÈÎÎñ  ²»  ÂäÊµ  µÄ  ²¿ÃÅ  ºÍ  ÓÃ»§  £¬  ±ØÐë  Á¢¼´  ÐÐ¶¯  ÆðÀ´  £¬  ¼±ÆðÖ±×·  ¡£
Î´  ¼°Ê±  ½â¾ö  ¶ø  Ôì³É  ÖØ´ó  ËðÊ§  £¬  ÇÖº¦  ËûÈË  ºÏ·¨È¨Òæ  µÄ  £¬  ±ØÐë  ³Ðµ£  ÏàÓ¦  µÄ  ¾­¼Ã  ¡¢  ÃñÊÂ  ºÍ  ÐÌÊÂÔðÈÎ  ¡£
¶Ô  ¼ÆËã»ú  ÒÀÀµ  ³Ì¶È  Ô½  ¸ß  µÄ  ²¿ÃÅ  £¬  Ô½  Òª  ±£Ö¤  ÈçÆÚ  Íê³É  ¡£
Á¦Õù  ÔÚ  £±£¹£¹£¸Äêµ×  ÒÔÇ°  ½â¾ö  ±¾  µ¥Î»  µÄ  ¼ÆËã»ú  £²£°£°£°Äê  ÎÊÌâ  £¬  ÏµÍ³  ÐÞ¸Ä  ºó  µÄ  ²âÊÔ  Óë  µ÷ÊÔ  £¬  ×î  ³Ù  ÔÚ  £±£¹£¹£¹Äê£±£°ÔÂ  Íê³É  ¡£
¹úÎñÔº  ÒªÇó  ¸÷µØ  ¡¢  ¸÷  ²¿ÃÅ  ¡¢  ¸÷µ¥Î»  ÓÉ  Ö÷¹Ü  Áìµ¼  ¸ºÔð  £¬  ¾¡¿ì  ÄÃ  ³ö  ÇÐÊµ¿ÉÐÐ  µÄ  ½â¾ö  ·½°¸  ºÍ  ½ø¶È  ¼Æ»®  ¡£
½â¾ö  ¼ÆËã»ú  £²£°£°£°Äê  ÎÊÌâ  £¬  ±ØÐë  ÒÀ¿¿  ¸÷  ²¿ÃÅ  ×Ô¼º  µÄ  Á¦Á¿  £¬  ²¢  Òª  Ç¿ÖÆ  ½øÐÐ  ¡£
²»ÉÙ  Ó¦ÓÃ  ²¿ÃÅ  µÄ  ÓÃ»§  ÓÐ  ¸÷×Ô  µÄ  ÉÌÒµ  »úÃÜ  £¬  ²»  ÔÊÐí  Íâ½ç  ¼¼ÊõÈËÔ±  ¹ý·Ö  ÉîÈë  µØ  Ð­Öú  ¸ÄÔì  ¡£
¼ÓÖ®  ÖØÒª  ÓÃ»§  ²¿ÃÅ  Éè±¸  ÎÞ  Ë«  »ú  ±¸·Ý  £¬  ÎÞ·¨  Í£»ú  ¸ÄÔì  ¡£
ÎÒ¹ú  ½â¾ö  ¼ÆËã»ú  £²£°£°£°Äê  ÎÊÌâ  µÄ  ÄÑ¶È  ÔÚÓÚ  £¬  Ò»  ÊÇ  ¼ÆËã»ú  Ó¦ÓÃ  ÏµÍ³  Ó²¼þ  µÄ  ¶àÑù»¯  £¬  Æä¶þ  ÊÇ  Èí¼þ  »·¾³  ¸üÎª  ¸´ÔÓ  ¡£
Ôç  ÔÚ  £±£¹£¹£·Äê£·ÔÂ  £¬  Ô­  µç×Ó²¿  ¾Í  »áÍ¬  ¹ú¼Ò¼ÆÎ¯  ¡¢  ¹ú¼Ò¿ÆÎ¯  ÁªºÏ  ·¢³ö  ¡°  ¹ØÓÚ  £²£°£°£°Äê  ÎÊÌâ  µÄ  Í¨Öª  ¡±  £¬  ºôÓõ  Éç»á  ¸÷½ç  ¿ìËÙ  ÐÐ¶¯  ÆðÀ´  ¡£
ÆäËû  ÏµÍ³  Ò²  ´æÔÚ  Õâ  Ò»  ÎÊÌâ  £¬  ÇÒ  ¸ÄÔì  ºó  µÄ  ÏµÍ³  ÐèÒª  Ò»Äê  Ê±¼ä  ·´¸´  µ÷ÊÔ  ¡£
ÄÃ  Ãñº½  À´Ëµ  £¬  ¸ù¾Ý  ¹ú¼Ê¹ßÀý  £¬  Ãñº½  ¿É  ÌáÇ°  Ò»Äê  Ô¤¶©  »úÆ±  £¬  µ±  £±£¹£¹£¹Äê£±ÔÂ£±ÈÕ  µ½À´  Ê±  £¬  Èç¹û  ¼ÆËã»ú  ²»ÄÜ  ³¹µ×  ½â¾ö  £²£°£°£°Äê  ÎÊÌâ  £¬  ½«  ÎÞ·¨  Õý³£  ¿çÈë  £²£±ÊÀ¼Í  ¡£
ËäÈ»  ÏÖÔÚ  Àë  £²£°£°£°Äê  »¹ÓÐ  £±£¸¸öÔÂ  £¬  µ«  ¶Ô  Ðí¶à  ²¿ÃÅ  À´Ëµ  £¬  ÏÖÔÚ  Àë  ×îºó  ÆÚÏÞ  Ö»ÓÐ  £¶¸öÔÂ  ¡£
Òò´Ë  £¬  µ±  ¿çÈë  £²£°£°£°Äê£±ÔÂ£±ÈÕ  Ê±  £¬  ¾Í  »á  ³öÏÖ  ±»  Îó  ÈÏÎª  £±£¹£°£°Äê  £¬  Õâ  ¾Í  ¸ø  ÒÔ  Äê·Ý  ÈÕÆÚ  ½øÐÐ  ¼ÆËã  µÄ  ÏµÍ³  ´øÀ´  ¾Þ´ó  Î£º¦  ¡£
ËùÎ½  ¼ÆËã»ú  £²£°£°£°Äê  ÎÊÌâ  £¬  ÊÇ  Ö¸  ÔçÆÚ  µÄ  ¼ÆËã»ú  Èí  ¡¢  Ó²¼þ  ÏµÍ³  ÖÐ  £¬  Ö»  ²ÉÓÃ  Á½Î»  Ê®½øÖÆ  ¼ÇÂ¼  Äê·Ý  £¬  ²¢  ¼Ù¶¨  Ç°  Á½Î»  ±»  Ê¡ÂÔ  µÄ  Êý×Ö  ÊÇ  ¡°  £±£¹  ¡±  ¡£
ÒòÎª  ´Ó  Í¶×Ê  Ôö³¤  µÄ  Ò»°ã  ¹æÂÉ  ¿´  £¬  Õþ¸®  ¶Ô  »ù´¡  ÉèÊ©  µÄ  Í¶×Ê  »á  ¶Ô  Ðí¶à  ÆóÒµ  µÄ  ²úÆ·  ÐÎ³É  ÐèÇó  £¬  ´Ó¶ø  ²úÉú  ³ËÊý  ×÷ÓÃ  £»  Æó  ¡¢  ÊÂÒµµ¥Î»  µÄ  ×Ô  ÓÐ  ×Ê½ð  ºÍ  ÒøÐÐ  ´û¿î  ËäÈ»  Ëù  Õ¼  ±ÈÖØ  ½Ï´ó  £¬  µ«  ÓÉÓÚ  Æä  Í¶×Ê  Ö÷Òª  ÊÜ  Õþ¸®  Í¶×Ê  ºÍ  ÊÐ³¡  µÄ  Ó°Ïì  £¬  ÓÐ  Ò»¶¨  µÄ  ÖÍºóÐÔ  ¡£
´Ó  µ½Î»  ×Ê½ð  µÄ  ¹ØÁª  Ó°Ïì  À´¿´  £¬  ÔÚ  Ä¿Ç°  ÒÑ  ÂäÊµ  µÄ  £´£°£°£°¶àÒÚ  Í¶×Ê  ×Ê½ð  ÖÐ  £¬  Ôö³¤  ½Ï¶à  µÄ  ¸÷¼¶  Õþ¸®  Í¶×Ê  ºÍ  ¹ú¼ÒÔ¤Ëã  ÄÚ  ×Ê½ð  Ëù  Õ¼  ±ÈÖØ  ËäÈ»  ²»´ó  £¬  µ«  À­¶¯  ×÷ÓÃ  ½«  ±È½Ï  Ã÷ÏÔ  ¡£
À©´ó  Í¶×Ê  µÄ  Õþ²ß  ÄÜ·ñ  ÂäÊµ  £¬  Ö÷Òª  Ó¦  ¿´  Í¶×Ê  ×Ê½ð  µÄ  µ½Î»  Çé¿ö  £¬  Ö»Òª  ×Ê½ð  ÄÜ¹»  µ½Î»  £¬  ÏîÄ¿  ¾Í  ¿ÉÒÔ  Æô¶¯  ¡£
½ñÄê  ÒÔÀ´  £¬  ÎÒ¹ú  ³ö¿Ú  Ôö³¤  ¼õ»º  £¬  ¾»³ö¿Ú  ÔÚ  Í¶×Ê  ÂÊ  ÖÐ  Ëù  Õ¼  µÄ  ·Ý¶î  ½«  Ã÷ÏÔ  ¼õÉÙ  £¬  ´ËÊ±  Òª  ±£³Ö  ´¢Ðî  Óë  Í¶×Ê  µÄ  Æ½ºâ  £¬  ¾Í  ±ØÐë  ¼Ó´ó  ¹Ì¶¨×Ê²ú  Í¶×Ê  µÄ  Á¦¶È  ¡£
ÔÚ  ¡°  Èí×ÅÂ½  ¡±  ¹ý³Ì  ÖÐ  £¬  ÎÒ¹ú  µÄ  ¹Ì¶¨×Ê²ú  Í¶×Ê  ¹æÄ£  ÊÜµ½  Ò»¶¨  ¿ØÖÆ  £¬  ¸ß  ´¢Ðî  ÂÊ  ºÍ  Óë  Ö®  ÐÎ³É  µÄ  ²î¶î  Ö÷Òª  ÓÉ  ¾»³ö¿Ú  ÃÖ²¹  £¬  Òò¶ø  Ò»¶Î  Ê±ÆÚ  Íâ»ã´¢±¸  Ôö¼Ó  ½Ï  ¿ì  ¡£
¶þ  ÊÇ  ¾»³ö¿Ú  £¬  ¼´  ³ö¿Ú  ¸ßÓÚ  ½ø¿Ú  µÄ  ²î¶î  ¡£
ÔÚ  ¸ß  ´¢Ðî  ÂÊ  ÏÂ  £¬  ÏàÓ¦  ½Ï¸ß  µÄ  Í¶×Ê  ÂÊ  ¿ÉÒÔ  Í¨¹ý  Á½Ìõ  Í¾¾¶  À´  ÊµÏÖ  £¬  Ò»  ÊÇ  ¹Ì¶¨×Ê²ú  Í¶×Ê  £¬  ¼´  »ù´¡  ÉèÊ©  Í¶×Ê  ¡¢  ¸üÐÂ  ¸ÄÔì  Í¶×Ê  ¡¢  ·¿µØ²ú  Í¶×Ê  ¼°  ÆäËû  Éú²úÐÔ  Í¶×Ê  µÈµÈ  ¡£
Ò»¸ö  ¹ú¼Ò  µÄ  Í¶×Ê  ×Ê½ð  ¹æÄ£  £¬  ´Ó  ×ÜÌå  ÉÏ  Ëµ  ÊÇ  ÓÉ  Æä  ´¢Ðî  ¹æÄ£  ¾ö¶¨  µÄ  £¬  ´¢Ðî  ÂÊ  µÄ  ¸ßµÍ  ¾ö¶¨  ÁË  Í¶×Ê  ÂÊ  µÄ  ¸ßµÍ  ¡£
ÔÚ  ÕâÖÖ  Çé¿ö  ÏÂ  £¬  ×Ê½ðÀ´Ô´  ÎÊÌâ  ¾Í  ³É  ÁË  À©´ó  Í¶×Ê  µÄ  ºê¹Û¾­¼Ã  Õþ²ß  ÄÜ·ñ  ÂäÊµ  µÄ  ¹Ø¼ü  ¡£
ÒòÎª  ÔÚ  ÊÐ³¡  »úÖÆ  ÈÕÒæ  ½¡È«  µÄ  Çé¿ö  ÏÂ  £¬  ÒÔÍù  ÄÇÖÖ  ¡°  Í¶×Ê  ¼¢¶ö  ¡±  µÄ  Èí  Ô¼Êø  À©ÕÅ  »úÖÆ  ÒÑ  »ù±¾  ²»¸´  ´æÔÚ  ÁË  £¬  ÒøÐÐ  ²»¿ÉÄÜ  ÔÙ  ÎÞÏÞÖÆ  µØ  ´û¿î  £¬  ÆóÒµ  ²»¿ÉÄÜ  ÔÙ  ²»¼Æ  Ð§Òæ  µØ  Ã¤Ä¿  Í¶×Ê  £¬  Õþ¸®  ¶Ô  »ù´¡  ÉèÊ©  µÄ  Í¶×Ê  Ò²  ÊÜµ½  ²ÆÁ¦  µÄ  ÏÞÖÆ  ¡£
µ±Ç°  ¹ú¼Ò  ÔÚ  ºê¹Ûµ÷¿Ø  ·½Ãæ  ²ÉÈ¡  ÁË  À©´ó  Í¶×Ê  ¡¢  Ôö¼Ó  ÄÚÐè  µÄ  Õþ²ß  £¬  ¶ÔÓÚ  Õâ  Ò»  Õþ²ß  µÄ  ±ØÒªÐÔ  ¼°Æä  ¶Ô  ¾­¼Ã  Ôö³¤  µÄ  ÍÆ¶¯  ×÷ÓÃ  £¬  ¸÷  ÓÐ¹Ø·½Ãæ  ¶¼  ¸øÓè  ÁË  ³ä·Ö  µÄ  ¿Ï¶¨  £¬  Í¬Ê±  £¬  Ò²  ¶Ô  ×Ê½ðÀ´Ô´  ÎÊÌâ  ÌØ±ð  ¹Ø×¢  ¡£
¡ñ  À©´ó  Í¶×Ê  µÄ  Õþ²ß  ÄÜ·ñ  ÂäÊµ  £¬  Ö÷Òª  Ó¦  ¿´  Í¶×Ê  ×Ê½ð  µÄ  µ½Î»  Çé¿ö  ¡£
¡ñ  Òª  ±£³Ö  ´¢Ðî  Óë  Í¶×Ê  µÄ  Æ½ºâ  £¬  ¾Í  ±ØÐë  ¼Ó´ó  ¹Ì¶¨×Ê²ú  Í¶×Ê  µÄ  Á¦¶È  ¡£
¡ñ  ×Ê½ðÀ´Ô´  ÎÊÌâ  ÊÇ  À©´ó  Í¶×Ê  µÄ  ºê¹Û¾­¼Ã  Õþ²ß  ÄÜ·ñ  ÂäÊµ  µÄ  ¹Ø¼ü  ¡£
¹ú¼Ò·¢Õ¹¼Æ»®Î¯Ô±»áºê¹Û¾­¼ÃÑÐ¾¿Ôº  Àîçû  
À©´ó  Í¶×Ê  ÓÐ  ³ä·Ö  ×Ê½ð  ±£ÕÏ  £¨  ¹Ûµã  £©
²ÜÎÄÐû  ºÍ  ÓÐ¹Ø  ×¨¼Ò  Ç¿ÁÒ  ÒªÇó  ÉáÆú  £·£°ÍòÇ§Íß  µÄ  Ë®ÄÜ  ×ÊÔ´  £¬  ÔÚ  ³àË®ºÓ  Îª  ³¤½­  ÉÏÓÎ  µÄ  ÌØÓÐ  ÓãÀà  ½¨Á¢  Ò»¸ö  ×ÔÈ»±£»¤Çø  ¡£
³¤½­  ÉÏÓÎ  µÄ  ÌØÓÐ  ÓãÀà  ×ÊÔ´  £¬  ÊÇ  ¼¸°ÙÍòÄê  ÉõÖÁ  ¼¸Ç§ÍòÄê  ÁôÏÂ  µÄ  ×ÔÈ»  ÒÅ²ú  £¬  ¼«  ¾ß  ±£»¤  ¼ÛÖµ  ¡£
Èç¹û  ÔÚ  ÕâÀï  ½¨  °Ó  £¬  ¶Ô  ÕâÐ©  Õä¹ó  µÄ  ÎïÖÖ  ×ÊÔ´  ½«  ´øÀ´  Ãð¶¥Ö®ÔÖ  ¡£
²ÜÎÄÐû  Ëµ  £¬  Ä¿Ç°  ³àË®ºÓ  ÊÇ  ³¤½­  ÉÏÓÎ  Îå  ´ó  Ö§Á÷  ÖÐ  Î¨Ò»  Ã»ÓÐ  ½¨  °Ó  »ò  ½¨  ÆäËû  Ë®Àû¹¤³Ì  µÄ  ÌìÈ»  Ë®Ïµ  £¬  Ò²  ¿ÉÒÔ  Ëµ  ÊÇ  ³¤½­  ÉÏÓÎ  ÌØÓÐ  ÓãÀà  ×ÊÔ´  ×îºó  µÄ  ±£»¤  µØ  ¡£
ÁîÈË  µ£ÓÇ  µÄ  ÊÇ  £¬  ³àË®ºÓ  Á÷Óò  µÄ  Ò»Ð©  µØ·½  Áìµ¼  Õý  »ý¼«  ÒªÇó  ÔÚ  ³àË®ºÓ  ÉÏ  ÐÞ  Ë®°Ó  £¬  ½¨  µçÕ¾  ¡£
×Ô  £±£¹£¹£²Äê  ÒÔÀ´  £¬  ²ÜÎÄÐû  ¼°  ÖÐ¹ú¿ÆÑ§ÔºÎäººË®ÉúÉúÎïÑÐ¾¿Ëù  µÄ  ÓÐ¹Ø  ×¨¼Ò  ¾­  ¶à´Î  ÊµµØ  ¿¼²ì  ºÍ  ·´¸´  ÂÛÖ¤  £¬  ÈÏÎª  ³¤½­  ÉÏÓÎ  Ö§Á÷  ³àË®ºÓ  ÊÇ  Ò»¸ö  ±È½Ï  ÀíÏë  µÄ  Ñ¡Ôñ  µØ  ¡£
±ÈÈç  Ë®  µÄ  Á÷ËÙ  ÓÉ  ¼±  ±ä  »º  £¬  Ë®Éî  µÄ  Ôö¼Ó  Ôì³É  Ë®ÎÂ  µÄ  ½µµÍ  £¬  ½«  »á  ¼±¾ç  ¸Ä±ä  ÕâÐ©  ÓãÀà  µÄ  Ê³ÎïÁ´  ºÍ  ²úÂÑ  Ìõ¼þ  £¬  ÖÂÊ¹  Ò»Ð©  ÌØÓÐ  ÓãÀà  ÃæÁÙ  Ãð¾ø  µÄ  Î£ÏÕ  ¡£
²ÜÎÄÐû  ÈÏÎª  £¬  Ëæ×Å  ÈýÏ¿  ´ó°Ó  µÄ  ÐË½¨  ºÍ  ³¤½­  ÉÏÓÎ  µÄ  ÌÝ¼¶  ¿ª·¢  £¬  ÕâÐ©  ÌØÓÐ  ÓãÀà  µÄ  Éú´æ  »·¾³  ½«  ÊÜµ½  ÑÏÖØ  Ó°Ïì  ¡£
ÖÐ¹ú¿ÆÑ§Ôº  ÔºÊ¿  ¡¢  ÖøÃû  ÓãÀà  ×¨¼Ò  ²ÜÎÄÐû  ÈÕÇ°  ÔÚ  ½ÓÊÜ  ¼ÇÕß  ²É·Ã  Ê±  ½¨Òé  £º  ÔÚ  ³¤½­  ÉÏÓÎ  µÄ  Ö§Á÷  ³àË®ºÓ  ½¨Á¢  ×ÔÈ»±£»¤Çø  £¬  ±£»¤  ³¤½­  ÉÏÓÎ  ¸ÉÁ÷  µÄ  ÌØÓÐ  ÓãÀà  ×ÊÔ´  ¡£
Òª  £·£°ÍòÇ§Íß  Ë®ÄÜ  £¿
  »¹ÊÇ  Òª  ¼¸Ç§ÍòÄê  ÁôÏÂ  µÄ  ÕäÏ¡  ÓãÀà  ×ÊÔ´  £¿
Ò²  Òª  ÑÐ¾¿  À©´ó  Ïû·Ñ  ÐÅÓÃ  ·¶Î§  £¬  ÍêÉÆ  Ïà¹Ø  ·¨ÂÉ  ¡¢  ·¨¹æ  £¬  Ê¹  Ïû·Ñ  ÐÅÓÃ  ÔÚ  ÖÐ¹ú  ´óµØ  ÉÏ  ½¡¿µ  ³É³¤  ¡£
Í¬Ê±  £¬  Òª  ½øÒ»²½  ÍêÉÆ  Õþ²ß  £¬  Ê¹  ´û¿î  ÆÚÏÞ  ¡¢  ÀûÂÊ  ¸ü  ÓÐ  ÎüÒýÁ¦  ¡£
ÏÖÔÚ  £¬  ¸öÈË  ×¡·¿  ´û¿î  ÒÑ¾­  ÓÐ  ÁË  Ò»ÏµÁÐ  Ïà¹Ø  Õþ²ß  ¹æ¶¨  £¬  ¹Ø¼ü  ÊÇ  Òª  ¾¡¿ì  ÂäÊµ  ¡£
ÎÒÃÇ  ÐèÒª  Ïû·Ñ  ÐÅÓÃ  £¬  ÔÙ  Ò²  ²»ÄÜ  °Ñ  Ïû·Ñ  ÐÅÓÃ  µ±×ö  ³¬Ç°Ïû·Ñ  ¡¢  ¸ßÏû·Ñ  ÁË  ¡£
²»  ²¹  ÉÏ  Õâ  Ò»  ¿Î  £¬  ÎÒÃÇ  ÃæÁÙ  µÄ  ¼ÙÃ°Î±ÁÓ  ¡¢  ¿ÓÃÉ¹ÕÆ­  µÈ  ÎÞÐò  ÏÖÏó  ¾Í  ²»¿ÉÄÜ  ¸ù±¾  ºÃ×ª  £¬  ÎÒÃÇ  µÄ  ÊÐ³¡¾­¼Ã  ¾Í  ²»¿ÉÄÜ  ³ÉÊì  ÆðÀ´  ¡£
ÎÒÃÇ  Ï°¹ß  ÓÚ  ÓÐÊÂ  ÕÒ  Ç×ÆÝ  ÅóÓÑ  °ïÃ¦  £¬  ½²  µÄ  ÊÇ  Ç×Çé  Ãæ×Ó  £¬  ¶ø  ²»  Ï°¹ß  ÕÒ  ÊÐ³¡  £¬  ½²  ÐÅÓÃ  ÆõÔ¼  ¡£
ÊµÐÐ  Ïû·Ñ  ÐÅÓÃ  ÎÞÒÉ  »á  ´ÙÊ¹  ÈËÃÇ  Ê÷Á¢  ÐÅÓÃ  ÒâÊ¶  ¡¢  ÆõÔ¼  ÒâÊ¶  ¡¢  ¾´Òµ  ÒâÊ¶  £¬  ¶ø  ÕâÐ©  ÒâÊ¶  ¶¼ÊÇ  ÊÐ³¡¾­¼Ã  ·Ç³£  ÐèÒª  µÄ  »ù±¾  ¹ÛÄî  £¬  Ò²ÊÇ  ÎÒÃÇ  µ±Ç°  ±È½Ï  Ç·È±  µÄ  ¡£
»¹  ´û  Ñ¹Á¦  »á  ÔöÇ¿  ÈËÃÇ  µÄ  ÔðÈÎ¸Ð  £¬  ±Æ  ×Å  ÈËÃÇ  ÕäÏ§  ¸ÚÎ»  Å¬Á¦  ¹¤×÷  ¶à  ÕõÇ®  ¡£
Í¨¹ý  Ïû·Ñ  ÐÅÓÃ  ÈËÃÇ  ÌáÇ°  ÏíÊÜ  µ½  ÁË  Éç»á  ÎÄÃ÷  µÄ  ³É¹û  £¬  ¹ý  ÉÏ  ÁË  ºÃÈÕ×Ó  £¬  ²¢²»ÊÇ  ¸ßÕíÎÞÓÇ  ÁË  ¡£
´û¿î  ¡¢  ·ÖÆÚ¸¶¿î  ¶¼ÊÇ  Ò»ÖÖ  ÆõÔ¼  ÐÐÎª  £¬  ¶¼  Òª  Ç©¶©  Ò»Ð©  ÆõÔ¼  ÎÄÊé  £¬  ³Ðµ£  ÏàÓ¦  µÄ  ·¨ÂÉ  ÔðÈÎ  £¬  ËæÒâ  »ÙÔ¼  »á  ÊÜµ½  ·¨ÂÉ  ×·¾¿  ¡£
Ïò  ÒøÐÐ  ´û¿î  £¬  ²»ÊÇ  ËæËæ±ã±ã  ¾Í  ÄÜ  ´û  µÄ  £¬  ±ØÐë  ÓÐ  ³¥»¹  ÄÜÁ¦  £»  ´û  ÁË  ¿î  ²»ÊÇ  ÍòÊÂ´ó¼ª  ÁË  £¬  ´û¿î  ÊÇ  ±ØÐë  Òª  »¹  µÄ  ¡£
Ïû·Ñ  ÐÅÓÃ  »¹ÓÐ  Ò»¸ö  ºÜ  ´ó  µÄ  ºÃ´¦  £¬  ¾Í  ÊÇ  ÓÐÀûÓÚ  Ê÷Á¢  È«Ãñ  µÄ  ÐÅÓÃ  ÒâÊ¶  ¡¢  ÆõÔ¼  ÒâÊ¶  ¡¢  ¾´Òµ  ÒâÊ¶  £¬  ´Ù½ø  ÎÒÃÇ  µÄ  ÊÐ³¡¾­¼Ã  ³ÉÊì  ÆðÀ´  ¡£
ÊµÐÐ  Ïû·Ñ  ÐÅÓÃ  ¾Í  ¿ÉÒÔ  À©´ó  ÕâÐ©  ²úÆ·  µÄ  ÐèÇó  £¬  ´ø¶¯  Éú²ú  ·¢Õ¹  ºÍ  ¾­¼Ã  Ôö³¤  ¡£
²Êµç  µÈ  ¼Òµç  ÉÌÆ·  Éú²úÄÜÁ¦  ¹ýÊ£  £¬  ¶ø  Å©´å  µÄ  ¼Òµç  ÆÕ¼°ÂÊ  ÓÖ  ºÜ  µÍ  ¡£
Ðí¶à  ÈË  Ïë  Âò  ½Î³µ  £¬  Ò»ÏÂ×Ó  ÓÖ  ÄÃ  ²»  ³ö  ºÜ¶à  Ç®  À´  £¬  ¶ø  ½Î³µ  Ò²  »ýÑ¹  ÁË  ²»ÉÙ  ¡£
ÏÖÔÚ  £¬  Ò»·½Ãæ  ÀÏ°ÙÐÕ  ×¡·¿  Ìõ¼þ  ºÜ  ²î  £¬  Ò»·½Ãæ  ÓÖ  ÓÐ  ´óÁ¿  µÄ  ÉÌÆ··¿  ¿Õ  ÖÃ  ¡£
Ïû·Ñ  ÐÅÓÃ  ¾Í  ÊÇ  ´Ì¼¤  Ïû·Ñ  µÄ  Ò»ÖÖ  ÓÐÐ§  °ì·¨  ¡£
ÔÚ  Éú²ú¹ýÊ£  Ìõ¼þ  ÏÂ  £¬  Òª  Ôö¼Ó  ¾ÍÒµ  £¬  ±£³Ö  ¾­¼Ã  Ôö³¤  £¬  ¾Í  ±ØÐë  À©´ó  ÐèÇó  £¬  ´Ì¼¤  Ïû·Ñ  ¡£
Èç½ñ  £¬  ÎÒÃÇ  ²»µ«  ¸æ±ð  ÁË  ¶ÌÈ±  £¬  »¹  Óöµ½  ÁË  Éú²ú  Ïà¶Ô  ¹ýÊ£  µÄ  ÎÊÌâ  ¡£
¶ÌÈ±  Ê±´ú  £¬  È±  ¶«  ÉÙ  Î÷  £¬  ÏÞÖÆ  Ïû·Ñ  »¹  ÏÞÖÆ  ²»  ¹ýÀ´  £¬  ÔõÃ´  ÄÜ  ¸ã  Ïû·Ñ  ÐÅÓÃ  ÄØ  £¿
ÊµÐÐ  Ïû·Ñ  ÐÅÓÃ  £¬  Òª  ÓÐ  ½Ï  ·á¸»  µÄ  ÎïÖÊ  »ù´¡  ¡£
¶Ô  ¾­¼Ã  ·¢Õ¹  À´Ëµ  £¬  Ïû·Ñ  ÐÅÓÃ  ¿ÉÒÔ  À©´ó  ÊÐ³¡  ÐèÇó  £¬  ÍÆ¶¯  ¾­¼Ã  Ôö³¤  ¡£
ÈÃ  ÈËÃÇ  Í¨¹ý  Ïû·Ñ  ÐÅÓÃ  ¾¡¿ì  ¹ý  ÉÏ  ºÃÈÕ×Ó  £¬  ¾¡¿ì  ÏíÊÜ  µ½  Éç»á  ½ø²½  µÄ  ³É¹û  £¬  Ò²  »á  ¼õÉÙ  ÈËÃÇ  Òò  ÊÕÈë  ²î¾à  À©´ó  ´øÀ´  µÄ  ²»  ¹«Æ½  ¸Ð  £¬  ÔöÇ¿  ÈËÃÇ  ¶Ô  Éç»á  µÄ  Ç×ºÍÁ¦  £¬  ÓÐÖúÓÚ  Éç»á  µÄ  ÎÈ¶¨  ¡£
ÔÚ  Éú²ú  ·¢Õ¹  µÄ  »ù´¡  ÉÏ  £¬  ¾¡¿ì  Ìá¸ß  ÈËÃñ  µÄ  Éú»îË®Æ½  ºÍ  ÖÊÁ¿  £¬  ÕýÊÇ  ÎÒÃÇ  ¸ã  Éç»áÖ÷Òå  µÄ  Ä¿µÄ  ¡£
ÓÐ  ÁË  ´û¿î  ºÍ  ·ÖÆÚ¸¶¿î  £¬  ÈËÃÇ  ²»ÓÃ  °×  ÁË  ÉÙÄê  Í·  ¾Í  ¿ÉÒÔ  Ô²  ×¡·¿  ÃÎ  ¡¢  ½Î³µ  ÃÎ  ÁË  ¡£
Ïñ  ×¡·¿  ÕâÑù  µÄ  ÐèÒª  »¨·Ñ  ¾Þ¿î  µÄ  ÉÌÆ·  £¬  ÍêÈ«  ¿¿  ¸öÈË  ÔÜÇ®  £¬  ²»Òª  Ëµ  ÖÐ¹ú  ÕâÑù  µÄ  µÍÊÕÈë  ¹ú¼Ò  £¬  ¾ÍÊÇ  ÔÚ  ·¢´ï¹ú¼Ò  £¬  Ã»ÓÐ  Ïàµ±  ³¤  µÄ  Ê±¼ä  Ò²  ²»¿ÉÄÜ  ÄÃ  µ½  ÊÖ  ¡£
¶Ô  ¸öÈË  À´Ëµ  £¬  ¿ÉÒÔ  ÌáÇ°  Ïû·Ñ  £¬  ÌáÇ°  ¹ý  ºÃÈÕ×Ó  ¡£
³ýÁË  Ïò  ÒøÐÐ  ´û¿î  £¬  ÓÃÓÚ  ¸öÈË  ¹ºÂò  ×¡·¿  ¡¢  Æû³µ  µÈ  ÉÌÆ·  Íâ  £¬  ·ÖÆÚ¸¶¿î  Ò²ÊÇ  Ò»ÖÖ  Ïû·Ñ  ÐÅÓÃ  ¡£
ÕâÊÇ  Ò»ÖÖ  Ïû·Ñ  ÐÅÓÃ  £¬  Ïû·Ñ  ÐÅÓÃ  ÊÇ  ·¢´ï¹ú¼Ò  ÆÕ±é  ²ÉÓÃ  µÄ  Ò»ÖÖ  ÐÅÓÃ  ÐÎÊ½  £¬  Ò²ÊÇ  ´Ì¼¤  Ïû·Ñ  µÄ  Ò»ÖÖ  ·½Ê½  ¡£
¸öÈË  Ïò  ÒøÐÐ  ´û¿î  £¬  ·ÖÆÚ  ³¥»¹  £¬  ÓÃÓÚ  Ïû·Ñ  ¡£
½ñÄê  ÒøÐÐ  ¼Ó´ó  ÁË  ¸öÈË  ×¡·¿  ´û¿î  Á¦¶È  £¬  ÒÔ  ¹ÄÀø  ÈËÃÇ  ¹º  ·¿  £¬  ÍÆ¶¯  ·¿¸Ä  ºÍ  ×¡·¿  ½¨Éè  ¡£
£·ÔÂ£±£·ÈÕ  £¬  ÏØË®±£¾Ö  ·¢³ö  Í¨Öª  £¬  Ìá³ö  Á½ÖÖ  ¸ÄÖÆ  Òâ¼û  £¬  Ò»  ÊÇ  ÓÉ  Ö°¹¤  ºÏ»ï  Èë¹É  ¹ºÂò  ÕûÌå  ×Ê²ú  £¬  ×é½¨  ¹É·Ý  ºÏ×÷  ÖÆ  ¹«Ë¾  £¬  »ò  ÓÉ  ²¿·Ö  Ö°¹¤  ÌôÍ·  ¹ºÂò  ÕûÌå  ×Ê²ú  £¬  ×é½¨  ÓÐÏÞ  ÔðÈÎ  ¹«Ë¾  £»  ¶þ  ÊÇ  ÓÉ  ¹«Ë¾  ÁªºÏ  Éç»á  ·¨ÈË  »ò  ×ÔÈ»ÈË  ×é½¨  ÓÐÏÞ  ÔðÈÎ  ¹«Ë¾  ¡£
ÏØ  ÉÏ  Ôø  Îª  Ë®µç¹«Ë¾  ÁªÏµ  ¹ý  ¼¸¼Ò  ÍâµØ  ÆóÒµ  £¬  Çë  Æä  ¹ºÂò  »ò  Óë  Ö°¹¤  ºÏ»ï  ×é½¨  ÐÂ  ¹«Ë¾  £¬  µ«  ÎÞ  Ò»¼Ò  Ì¸  Í×  ¡£
²¢  ±íÊ¾  £¬  Èô  Ë®µç¹«Ë¾  ¸ø  ÁË  ±ðÈË  £¬  Ëû  ¾Í  ÉÏ  µØÇøÖÐÔº  ÆðËß  Ë®±£¾Ö  ¡£
Ô­  ÂòÖ÷  ¡¢  Ë½Óª  ÒµÖ÷  ³ÂÓÐº£  ¼á³Ö  ÈÏÎª  ×Ô¼º  ÓµÓÐ  ¹ºÂò  È¨  £¬  ¸ø  Ëû  µÄ  £±£®£¸ÍòÔª  ËðÊ§  ·Ñ  ÊÇ  ¶Ô  £³ÔÂ£²£¹ÈÕ  Ö®Ç°  ¾­¼Ã  ËðÊ§  µÄ  Åâ³¥  £¬  ²¢²»  ÒâÎ¶×Å  ÍË  ¹º  ¡£
×õË®ÏØË®µç¹«Ë¾  Èý´Î  ³öÊÛ  ½Ô  Ðû¸æ  Ê§°Ü  £¬  ÆóÒµ  ÖÁ½ñ  Ã»ÓÐ  ÕÒµ½  ÐÂ  ³öÂ·  £¬  Ö°¹¤  ·¢  ²»  ³ö  ¹¤×Ê  £¬  Ç°Í¾  ÃìÃ£  ¡£
£³ÔÂ£³£°ÈÕ  £¬  Ö°¹¤  Ã»  ÄÜ  °´Ê±  ½»¿î  £¬  ÏØ  ÉÏ  ¾ö¶¨  ½«  ÔÙ´Î  ³öÊÛ  Ë®µç¹«Ë¾  ¡£
¾ö¶¨  Ðû²¼  µ±Ìì  ÊÇ  ÐÇÆÚÌì  £¬  ÒøÐÐ  ²»  ÉÏ°à  £¬  µÚ¶þÌì  ÉÏÎç  ¾ÍÒª  Ö°¹¤  ÄÃ  ³ö  £±£±£µÍòÔª  £¬  ¸ù±¾  ²»¿ÉÄÜ  £¬  µ«  Õþ¸®  ¾Ü¾ø  ÑÓÆÚ  ¡£
ÔÚ  Ö°¹¤  µÄ  ¼á³Ö  ÏÂ  £¬  £³ÔÂ£²£¹ÈÕ  £¬  ¸±  ÏØ³¤  ÕÅÐÂÓÐ  Ðû²¼  ÁË  ËÄÌõ  ¾ö¶¨  £º  Ò»  ¡¢  Í¬Òâ  ³ÂÓÐº£  ·ÅÆú  ¹ºÂò  ×Ê¸ñ  £¬  ÓÉ  Ö°¹¤  ³ö×Ê  ¹ºÂò  £¬  µ«  Ë®µç¹«Ë¾  ¹ºÂò  Õß  Ðë  ³Ðµ£  ¸ø  ³ÂÓÐº£  £±£®£¸ÍòÔª  ËðÊ§  ²¹³¥  ·Ñ  £»  ¶þ  ¡¢  Ö°¹¤  ¹ºÂò  ÈÔ  °´  £±£±£µÍòÔª  ²»  ±ä  £¬  ²¢  Ò»´Î  ½»  Çå  £»  Èý  ¡¢  ½»¿î  Ç©Ô¼  Ê±¼ä  Îª  £³ÔÂ£³£°ÈÕ  ÉÏÎç£±£±Ê±  £»  ËÄ  ¡¢  Èç¹û  ¹«Ë¾  Ö°¹¤  ²»ÄÜ  °´Ê±  ½»¿î  £¬  Õþ¸®  ½«  ÔÙ´Î  ÃæÏò  Éç»á  ¹«¿ª  ³öÊÛ  ¹«Ë¾  ¡£
¾Ý  ÃÏÄ±³¯  µÈ  ÈË  ½²  £¬  £³ÔÂ£±ÈÕ  È¥  ÁË  £³£°¶àÃû  Ö°¹¤  £¬  ´ó¼Ò  ÒªÇó  ¼¯Ìå  ¹ºÂò  ¡£
£³ÔÂ£±ÈÕ  £¬  ³Â  Ð¯  ¿î  µ½»á  £¬  µ«  ÓÉÓÚ  Ë®µç¹«Ë¾  Ö°¹¤  ·´¶Ô  Âô¸ø  ³Â  £¬  »á³¡  ÖÈÐò  ´ó  ÂÒ  £¬  Ö÷³ÖÈË  Ö»µÃ  Ðû²¼  ÔÝ  ²»  ½»¿î  ¡£
ÏØ  ÉÏ  ÓÖ  ½«  ½»¿î  Ê±¼ä  ÍÆ³Ù  µ½  £³ÔÂ£±ÈÕ  ¡£
µ«  ³Â  ÒÔ  Ç®  Î´  ´Õ  Æë  µÈ  Îª  ÓÉ  £²£´ÈÕ  Î´  µ½»á  ¡£
Ë«·½  Ô¼¶¨  £¬  £²£´ÈÕ  ÉÏÎç  ½»  Ò»°ë  ¿î  £¬  ÔÙ  ¾ÙÐÐ  Ò»´Î  Ç©×Ö  ÒÇÊ½  ÒÔ  À©´ó  Ó°Ïì  ¡£
Ëæ¼´  Ç©  ÁË  ºÏÍ¬  ²¢  ¾­  ÓÐ¹Ø  ²¿ÃÅ  ×ö  ÁË  ·¨ÂÉ  ¹«Ö¤  ¡£
Ö÷³ÖÈË  Ðû²¼  ³Â  ¹ºÂò  ÓÐÐ§  £¬  Õþ¸®  Ö÷¹Ü  Áìµ¼  Ëµ  £º  ¡°  ºÜ  ÕýÈ·  £¬  ¹«¿ª  £¬  ÍêÈ«  ·ûºÏ  ³öÊÛ  ¹æ¶¨  ¡£  ¡±
Ö»  ¾­¹ý  Á½ÂÖ  ¾º¼Û  £¬  ¸öÌå»§  ³ÂÓÐº£  ÒÔ  £±£±£µÍòÔª  ÖÐ±ê  ¡£
Õþ¸®  ÓÐ¹Ø  ÈËÔ±  ×îÖÕ  ³ÐÈÏ  ¹¤×÷  Ê§Îó  £¬  »áÇ°  Ã»ÓÐ  ½²  Ã÷  Õþ²ß  £¬  Ëæ¼´  Ðû²¼  ´Ë´Î  ¾º¼Û  ½á¹û  ×÷·Ï  ¡£
¶ø  Õþ¸®  ÓÐ¹Ø  ÈËÔ±  Ö¸³ö  £¬  £±£¶£¶ÍòÔª  ×÷Îª  ×îÖÕ  ±¨¼Û  ²»ÔÙ  ÓÅ»Ý  ¡£
ÓÚ  ÈÏÎª  °´  ÓÐ¹Ø  ÎÄ¼þ  £¬  Ó¦  ÔÚ  £±£¶£¶ÍòÔª  »ù´¡  ÉÏ  ¸øÓè  £³£°£¥  ÓÅ»Ý  £¬  Ëý  Ö»  ³ö  £±£±£¶ÍòÔª  ¡£
ÕýÒª  Ç©×Ö  ³É½»  Ê±  £¬  Ë«·½  ¶Ô  ¡°  £±£¶£¶ÍòÔª  ¡±  ·¢Éú  ÕùÒé  ¡£
¾­  £±£¶ÂÖ  ¾º¼Û  £¬  ÓÚÊç·¼  ÒÔ  £±£¶£¶ÍòÔª  ÖÐ±ê  ¡£
¹«¿ª  ¾º¼Û  »á  ÓÚ  ½ñÄê£²ÔÂ£±£´ÈÕ  ¾ÙÐÐ  £¬  ¹«Ë¾  Ö÷¹Ü  ¾Ö  ÏØË®±£¾Ö  ¾Ö³¤  Ð»Ö¾Ñ§  ¡¢  ¸±  ÏØ³¤  ÕÅÐÂÓÐ  µ½³¡  ¡£
Õâ´Î  ³ý  ÓÚÊç·¼  Íâ  £¬  ÓÖ  ÓÐ  ¹«Ë¾  ¸±  ¾­Àí  ÃÏÄ±³¯  ¡¢  ¸öÌå»§  ³ÂÓÐº£  ±¨Ãû  ¡£
Õþ¸®  ÒÔ  ÓÚ  ³ö¼Û  ¹ýµÍ  Îª  ÓÉ  ·ñ¶¨  ÁË  ÓÚ  µÄ  ¹ºÂò  ·½°¸  ¡£
Õâ´Î  Ö»ÓÐ  ¹«Ë¾  ³öÄÉ  ÓÚÊç·¼  Ò»  ÈË  ±¨Ãû  ¹ºÂò  ¡£
Ë®µç¹«Ë¾  µÚÒ»´Î  ³öÊÛ  ¼´  Ì¥  ËÀ  ¸¹  ÖÐ  ¡£
ÏØÌå¸Ä°ì  Ö÷ÈÎ  À×ÎÄÑ§  Ëµ  £¬  Ö°¹¤  ²¢  Ã»ÓÐ  ¿´µ½  Î£»ú  £¬  ÈÔ  Ïë  ³Ô´ó¹ø·¹  £¬  ÏØ  ÉÏ  ¾ö¶¨  ³öÊÛ  Ê±  Ëû  ÈÏÎª  Ã»ÓÐ  ±ØÒª  Õ÷Çó  Ö°¹¤  Òâ¼û  ¡£
Ë®µç¹«Ë¾  ÈËÔ±  ¸ºµ£  ÖØ  £¬  ¾­Óª  ¹ÜÀí  ²»ÉÆ  £¬  Éè±¸  ³Â¾É  ¶ø  Õþ¸®  ÓÖ  Ã»ÓÐ  ÐÂ  Í¶Èë  £¬  ÔÙ²»  ¸Ä  ÈýÎåÄê  ¾Í  ¿å  ÁË  ¡£
ÏØÎ¯  ¸±  Êé¼Ç  Ö£ÖÒÌÃ  Ëµ  £¬  ³öÊÛ  ÊÇ  ÎªÁË  Òý  ×Ê  ¸ã»î  ¡£
¹«¸æ  ÔÚ  ¹«Ë¾  ÄÚ²¿  ²úÉú  ÁË  ºÜ  ´ó  ·´Ïì  £¬  Ò»Ð©  Ö°¹¤  Ëµ  £¬  ¸ÄÖÆ  Òª  ¸ù¾Ý  ÆóÒµ  Êµ¼Ê  £¬  Ë®µç¹«Ë¾  Ã»ÓÐ  ÍâÕ®  £¬  ¹¤×Ê  Ò²  ·¢  µÃ  ³ö  £¬  ÎªÊ²Ã´  Ò»¶¨  Òª  ³öÊÛ  £¿
£±£¹£¹£·Äê£±£²ÔÂ£²£¹ÈÕ  £¬  ×õË®ÏØ³Ç  Ìù  ³ö  ¹«¸æ  £¬  Õþ¸®  ¾ö¶¨  ³öÊÛ  Ë®µç¹«Ë¾  ¡£
ÕâÑù  µÄ  ÆóÒµ  ¸Ã  ²»¸Ã  ³öÊÛ  £¬  µ±³õ  ¾Í  ÓÐ  ²»Í¬  Òâ¼û  ¡£
Ë®µç¹«Ë¾  ÊÇ  ÉÂÎ÷Ê¡  ×õË®ÏØ  ½ö  ÓÐ  µÄ  ¼¸¼Ò  Ó¯Àû  ÆóÒµ  Ö®Ò»  £¬  ÓÐ  Ö°¹¤  £´£µ  ÈË  £¬  ×Ü  ×Ê²ú  £²£·£¹ÍòÔª  £¬  Äê  ÓªÒµ  ÊÕÈë  £³£°¡ª£´£°ÍòÔª  £¬  ÇÒ  ÎÞ  ÍâÕ®  ¡£
×õË®ÏØË®µç¹«Ë¾  Èý  Âô  Èý  °Ü  µÄ  ÊÂÊµ  Ö¤Ã÷  £¬  ÆóÒµ  ¸ÄÖÆ  ±ØÐë  ¼á³Ö  ÊµÊÂÇóÊÇ  £¬  ¼á³Ö  µ÷²éÑÐ¾¿  £¬  ¶à  Ìý  Ö°¹¤  ÈºÖÚ  Òâ¼û  £¬  É÷ÖØ  ¾ö²ß  £¬  ÎÈ½¡  ½øÐÐ  ¡£
¾ÍÊÇ  ½«  ¸ÄÖÆ  ¼òµ¥»¯  Îª  ¡°  Ò»  Âô  ÁË  Ö®  ¡±  £¬  ¼±¹¦½üÀû  £¬  ÊÔÍ¼  ½«  Ò»¸ö  ·×·±  ¸´ÔÓ  ¡¢  Ñ­Ðò½¥½ø  µÄ  ¸Ä¸ï  ¹ý³Ì  Ò»õí¶ø¾Í  £¬  ½á¹û  ÔÚ  ²»  Õ÷Çó  Ö°¹¤  Òâ¼û  µÄ  Çé¿ö  ÏÂ  ¾Í  ½«  ÆóÒµ  Ç¿ÖÆ  ³öÊÛ  £¬  Õâ  ÔõÃ´  ¿ÉÄÜ  ³É¹¦  ÄØ  £¿
ÈËÃÇ  ¿ÉÒÔ  °Ú  ³ö  ²»ÉÙ  ¿Í¹Û  ÀíÓÉ  ¡¢  Å¼È»  ÒòËØ  £¬  µ«  ×î  Ö÷Òª  µÄ  ¿ÖÅÂ  »¹  ÔÚÓÚ  ¸ÄÖÆ  µÄ  Ö÷¹Û  Ö¸µ¼Ë¼Ïë  ÉÏ  ´æÔÚ  ÎÊÌâ  ¡£
¸ÄÖÆ  µÄ  ½á¹û  Óë  µ±³õ  µÄ  Ô¸Íû  ±³µÀ¶ø³Û  ¡£
Á½¸öÔÂ  Ö®ÄÚ  £¬  ÉÂÎ÷Ê¡  ×õË®ÏØË®µç¹«Ë¾  ±»  Âô  ÁË  Èý´Î  £¬  ÎÞ  Ò»´Î  ³É¹¦  ¡£
  ÆóÒµ  ¡¢  Õþ¸®  ¡¢  ¹ºÂò  ·½  ¾ù  Îª´Ë  ¸¶³ö  ²»  Ð¡  ´ú¼Û  ¡ª  ¡ª  ¡ª  ±àÕß°´  £º  ºÃ¶Ë¶Ë  Ò»¸ö  ÆóÒµ  £¬  ÒòÎª  Ò»´Î  ÓÖ  Ò»´Î  Ê§°Ü  µÄ  ³öÊÛ  ¶ø  Í£ÖÍ²»Ç°  ÁË  ¡£
³ÉÁ¢  ¶àÄê  µÄ  Õâ  Ö§  ºÏ³ªÍÅ  Ôø  ¼¸´Î  ÔÚ  ±±¾©ÊÐ  ÖÐÐ¡Ñ§  ºÏ³ª  ±ÈÈü  ÖÐ  »ñ  µÚÒ»Ãû  £¬  ÊÇ  Ò»  Ö§  ÓÐ  ½Ï¸ß  ÒôÀÖ  ËØÑø  µÄ  ÒÕÊõ  ÍÅÌå  ¡£
±±¾©ÏþÒôÅ®ÉùºÏ³ªÍÅ  ÓÉ  ±±¾©  ÐûÎäÇøÓ×¶ùÊ¦·¶Ñ§Ð£ÒôÀÖ×¨Òµ°à  Ò»  ¡¢  ¶þÄê¼¶  µÄ  ¶þÊ®Ãû  Ñ§Éú  ×é³É  ¡£
ÄãÃÇ  »ñµÃ  µÄ  Á½Ïî  ×î¸ß  ½±  £¬  ÊÇ  ¹ÛÖÚ  ºÍ  ÆÀÎ¯  ÃÇ  ¶Ô  ÄãÃÇ  µÄ  ½ÚÄ¿  ×î  ³ä·Ö  µÄ  ¿Ï¶¨  ºÍ  ×î  ¹«Õý  µÄ  ÆÀ¼Û  ¡£
²¨À¼  ¹ÛÖÚ  ¶Ô  ËûÃÇ  ÈÈÇÐ  ÔÞÑï  µÀ  £º  ¡º  ÏþÒôÅ®ÉùºÏ³ªÍÅ  µÄ  ¾«²Ê  ±íÑÝ  ´ïµ½  ÁË  ±¾½ì  ºÏ³ª  ±ÈÈü  µÄ  ×î¸ß  Ë®Æ½  ¡£
ÓÉ  ÇàÄê  Ö¸»Ó  ¼Ò  ÍõÈðè±  Ö¸»Ó  µÄ  ±±¾©ÏþÒôÅ®ÉùºÏ³ªÍÅ  £¬  ÔÚ  ½ñÄêÆßÔÂÎåÈÕÖÁÊ®¶þÈÕ  µÄ  ²¨À¼  µÚ¶þÊ®Ò»½ì  ±ÈµÃ¸çÊ²  ÒôÀÖ  ½Ú  ÉÏ  £¬  Ò»¾Ù  ¶áµÃ  ÁË  ÊÒÄÚ  ºÏ³ª  Àà  ×î¸ß  ½±  ½ð  ÏÒ  ½±  ¼°  ²¨À¼¹úÃñ½ÌÓý²¿  ÌØ±ð  ½±  ¡£
ÖÐ¹úÏÖ´úÎÄÑ§¹Ý  ¹¤³Ì  ÓÉ  ÖÐ¹ú×÷¼ÒÐ­»á  Ö÷³Ö  ½¨Éè  £¬  ÖÐ¹ú½¨Öþ±ê×¼Éè¼ÆÑÐ¾¿Ëù  Éè¼Æ  £¬  ×Üºó¹¤³Ì¶ÓÒ»´ó¶Ó  ³Ð½¨  ¡£
ÐÂ  ¹Ý  Ë³Àû  ·â¶¥  ±êÖ¾×Å  ½á¹¹  ¹¤³Ì  µÄ  Ë³Àû  Íê³É  ¡£
ÖÐ¹úÏÖ´úÎÄÑ§¹Ý  ¹¤³Ì  ÊÇ  ÓÉ  °Í½ð  ³«Òé  ½¨Éè  µÄ  ¹ú¼Ò¼¶  ÎÄÑ§  ¹Ý  £¬  ÊÇ  ¼¯  ÎÄÑ§  Í¼Êé¹Ý  ¡¢  µµ°¸¹Ý  ¡¢  ²©Îï¹Ý  ¼°  ÎÄÑ§  ÑÐ¾¿  ¡¢  ÎÄÑ§  ½»Á÷  ÓÚ  Ò»Ìå  µÄ  ¾ßÓÐ  Ãñ×å  ·ç¸ñ  µÄ  ´óÐÍ  ÖÇÄÜ  ½¨ÖþÈº  ¡£
Î»ÓÚ  ±±ËÄ»·¶«Â·  ÄÏ²à  µÄ  ÖÐ¹úÏÖ´úÎÄÑ§¹ÝÐÂ¹Ý  ¹¤³Ì  ÒÑ¾­  Íê³É  ÁË  ½á¹¹  Ê©¹¤  £¬  ÈÕÇ°  Ë³Àû  ·â¶¥  ¡£
»ñ  Ò»  ¡¢  ¶þ  ¡¢  ÈýµÈ  ½±  µÄ  ×÷Æ·  ³ýÁË  ÔÚ  ²ÎÈü  Ì¨  ²¥³ö  Ö®Íâ  £¬  »¹  ½«  ²Î¼Ó  £±£¹£¹£¹Äê  ÔÚ  ÐÂ¼ÓÆÂ  ¾Ù°ì  µÄ  ¡°  ÑÇÖÞ  µçÊÓ  ´ó½±Èü  ¡±  µÄ  ÆÀÑ¡  »î¶¯  ¡£
´ó½±Èü  ½«  ÀúÊ±  Îå¸öÔÂ  £¬  ÓÚ  £±£¹£¹£¸Äê£±£±ÔÂ  ÆÀÑ¡  ³ö  ¸÷Ïî  ½±  µÄ  µÃÖ÷  ¡£
Õâ  ½ì  ´ó½±Èü  ÔÚ  Í»³ö  µçÊÓ  ×¨Ìâ  ÌØµã  µÄ  Ç°Ìá  ÏÂ  £¬  ÒªÇó  ´Ó  ÖÎÀí  ÎÛÈ¾  ¡¢  ±£»¤  »·¾³  ×ÊÔ´  ¡¢  ºÏÀí  ÀûÓÃ  ×ÊÔ´  ¡¢  Ôì¸£  ÈËÀà  Éç»á  µÈ  ·½Ãæ  °ÑÎÕ  ×¨Ìâ  Æ¬  µÄ  Ìâ²Ä  ÄÚÈÝ  £¬  ÈÃ  ´ó½±Èü  ½ô½ô  Î§ÈÆ  »·±£  Õâ  Ò»  »ù±¾¹ú²ß  £¬  Í¨¹ý  µçÊÓ  Ã½Ìå  »½ÐÑ  È«  Ãñ×å  µÄ  »·±£  ÒâÊ¶  £¬  Ìá¸ß  »·±£  Ë®Æ½  ¡£
ÖÐ¹ú¹ã²¥µçÊÓÑ§»á³ÇÊÐµçÊÓÌ¨ÑÐ¾¿Î¯Ô±»á  Ö÷°ì  µÄ  ¡°  ÈãÃÎ  ±­  ¡±  »·±£  ×¨Ìâ  Æ¬  ´ó½±Èü  ½üÈÕ  ÔÚ  ±±¾©  ¿ªÊ¼  ¡£
Õâ  Ì¨  Íí»á  £¸ÔÂ£±ÈÕ  ½«  ÔÚ  ÖÐÑëµçÊÓÌ¨  »Æ½ðÊ±¼ä  ²¥³ö  ¡£
²Î¼Ó  ÑÝ³ö  µÄ  ¾ø´ó²¿·Ö  ÑÝÔ±  ÊÇ  À´×Ô  ²¿¶Ó  µÄ  ÎÄÒÕ  ¹¤×÷Õß  ¡£
ÑÝ³ö  ÏÖ³¡  µÄ  ÍòÃû  ¹Ù±ø  Óë  ¹ÛÖÚ  Ò»Í¬  ²ÎÓë  ÆøÊÆ  »Öºê  ¡¢  ³¡Ãæ  ×³¹Û  µÄ  µÚÎå  ÆªÕÂ  ¡¶  ×ß½ø  ÐÂÊ±´ú  ¡·  ¡£
µÚËÄ  ²¿·Ö  ÒÔ  Ò»  ×é  Á÷´«  ¾ÃÔ¶  µÄ  ·´Ó³  Â½  ¡¢  º£  ¡¢  ¿Õ  Èý¾ü  µÄ  ¸èÇú  ÒÔ¼°  ½üÄê  ´´×÷  µÄ  ±íÏÖ  ¾üÂÃ  µÄ  ¸èÇú  £¬  ³ª  ³ö  ÈËÃñ¾ü¶Ó  ÖÒÓÚ  ×æ¹ú  ¡¢  ÖÒÓÚ  ÈËÃñ  µÄ  ºÀÂõ  Çé»³  ¡£
Í¬  ºôÎü  ¡¢  ¹²  ÃüÔË  £¬  ¾üÃñ  ÓãË®  ÐÄÁ¬ÐÄ  £¬  ¹¹³É  µÚÈý  ÆªÕÂ  ¡¶  ¾üÃñ  ÓãË®Çé  ¡·  µÄ  Ö÷Ìâ  ¡£
µÚ¶þ  ²¿·Ö  ¡¶  ¶«Î÷ÄÏ±±  ±ø  ¡·  Î§ÈÆ  ×æ¹ú  ¶«  ¡¢  Î÷  ¡¢  ÄÏ  ¡¢  ±±  ²»Í¬  µØÓò  ¡°  ±ø  ¡±  µÄ  ÌØµã  £¬  ×·Ëæ  Ó¢ÐÛ  ÃÇ  µÄ  ÉíÓ°  ¡£
µÚÒ»  ²¿·Ö  ¡¶  °ËÒ»  ¾üÆì  ºì  ¡·  Á¦Í¼  ´Ó  ¡°  ×Ý  ¡±  µÄ  ½Ç¶È  ·´Ó³  ÈËÃñ¾ü¶Ó  ÆßÊ®Ò»Äê  µÄ  ·çÓê  Àú³Ì  ¡£
ÑÝ³ö  ÒÔ  ÎÒ¹ú  ×ÔÐÐ  ÑÐÖÆ  µÄ  ÐÂÐÍ  µ¼µ¯ÇýÖð½¢  ¡ª  ¡ª  ¡ª  Çàµº  ½¢  Îª  ±³¾°  £¬  ²ÉÓÃ  ÎèÌ¨  ÑÝ³ö  Óë  ²¿¶Ó  ¹Ù±ø  ÏÖ³¡  À­  ¸è  Ïà  ½áºÏ  ¡¢  ÀúÊ·  »Ø¹Ë  Óë  Ê±´ú  ËÌ¸è  Ïà  ½áºÏ  µÄ  ·½Ê½  £¬  Õ¹Ê¾  À´×Ô  ×æ¹ú  ¶«Î÷ÄÏ±±  µÄ  Â½  ¡¢  º£  ¡¢  ¿Õ  ¼°  Îä¾¯  ²¿¶Ó  µÄ  ·ç²É  ¡£
Îª  Çì×£  ¡°  °ËÒ»  ¡±  ½¨¾ü½Ú  £¬  Ò»  Ì¨  ÒÔ  Õ¹ÏÖ  ÎÒ¾ü  ¹â»Ô  Àú³Ì  ¡¢  ËÌÑï  µ±´ú  ¾üÈË  ·ç²É  ¡¢  ¸è³ª  ¾üÃñ  ÓãË®  ÉîÇé  ¡¢  ¼¤Àø  ²¿¶Ó  Ê±´ú  ¾«Éñ  µÄ  ¡°  °ËÒ»  ¡±  ÎÄÒÕ  Íí»á  ¡ª  ¡ª  ¡ª  ¡¶  ¶«Î÷ÄÏ±±  ±ø  ¡·  £¬  ÈÕÇ°  ÔÚ  Çàµºº£¾üÂëÍ·  Í¶Èë  ÅÄÉã  ¡£
ÖÐÑëµçÊÓÌ¨  ¡°  °ËÒ»  ¡±  Íí»á  ÔÚ  Çàµº  ÅÄÉã
£³  ¡¢  £­  £­  ÔÛ¼Ò  µÄ  ÒÂ·þ  ÔõÃ´  Ô½À´Ô½  Ð¡  ÁË  £¡
£±  ¡¢  ¹ê  £º  ±ð  ÅÂ  £¬  Ëû  ´Ó²»  ¶ÍÁ¶  £¬  ×·  ²»  ÉÏ  ÔÛÃÇ  £¡
ÓÐÈË  µ÷²é  ·¢ÏÖ  ¾ø´ó¶àÊý  ÓÉÓÚ  ¹ÇÖÊ  ÊèËÉ  Ôì³É  ¹ÇÕÛ  µÄ  »¼Õß  £¬  ¼¸ºõ  ÎÞ  ÔË¶¯  Ê·  £¬  ¶ø  ½üÆÚ  µÄ  ÌåÁ¦  »î¶¯  ¼¸ºõ  Îª  Áã  ¡£
ÓÐ  ×¨¼Ò  Ö¸³ö  ÷Å¹Ç  ¹ÇÕÛ  ´ó¶àÊý  ÊÇ  ÒÔ  ¡°  Ë¤µ¹  ¡±  Îª  Ç°Ìá  £¬  Êµ¼ÊÉÏ  ¹ÇÕÛ  ÈË  µÄ  ±¾Éí  £¬  ¼¡Èâ  Á¦Á¿  ÉÏ  ¡¢  Ö«Ìå  µÄ  Ð­µ÷  ÐÔ  ÉÏ  ¡¢  ÉíÌå  µÄ  ÈáÈÍ  ÐÔ  ÉÏ  ¶¼  ±íÏÖ  ³ö  ÁË  ¼«  µÍ  µÄ  Ë®×¼  ¡£
ÎÄÕÂ  ¿ªÍ·  Ìáµ½  µÄ  ¹ÇÖÊ  ÊèËÉ  Ö¢  £¬  Æä  ÆðÒò  °üÀ¨  ÒÅ´«  ºÍ  »·¾³  ÒòËØ  £¨  ÓªÑø  ¡¢  ÎüÑÌ  ¡¢  ÔË¶¯  ¼°  ÐÔÏÙ  ¹¦ÄÜ  µÈ  £©  ¡£
´Ó  ÁÙ´²  Í³¼Æ  ½á¹û  ¿´  £¬  Òò  ÌÇÄò²¡  ²¢·¢Ö¢  ËÀÍö  µÄ  ÈËÊý  ÔÚ  Ñ¸ËÙ  Ôö¼Ó  ¡£
Áí  ¾Ý  ±¨  ÔØ  £¬  ±±¾©ÊÐ  ¶Ô  ³ÇÇø  ºÍ  ½¼Çø  °ËËù  ÖÐÐ¡Ñ§Éú  Ò»Íò  ÈË  ¡°  Äò  °ËÏî  ¡±  ¼ì²é  £¬  ½á¹û  ÆäÖÐ  Äò  ÌÇ  ºÍ  Äò  µ°°×  ¼ì²â  ÑôÐÔ  ÂÊ  ´ïµ½  °Ù·ÖÖ®¶þµãÈý  £¬  ¶ø  ¹úÍâ  ±¨µÀ  ½ö  Îª  °Ù·ÖÖ®ÁãµãÆß  ¡£
±±¾©  ÏÖ  Ô¼  ÓÐ  ÆßÊ®Èýµã°ËÍò  ÌÇÄò²¡  ÈË  £¬  ²î²»¶à  Ê®Ò»ÖÁÊ®¶þ¸ö  ÈË  ÖÐ  ¾Í  ÓÐ  Ò»¸ö  ÌÇÄò²¡  »¼Õß  ¡£
Ò»  ·Ý  ×ÊÁÏ  ¼ÇÔØ  £º  ¡°  ÂýÐÔ²¡  Èç  ¸ßÑªÑ¹  ¡¢  ¶¯ÂöÓ²»¯  ¡¢  ¸ß  ÑªÖ¬  Ö¢  ¡¢  Ö¬·¾  ¸Î  µÈ  »¼²¡  ÂÊ  ºÜ  ¸ß  ¡­  ¡­  ¸ù¾Ý  ÎÊ¾í  µ÷²é  µÄ  ½á¹û  ¼°  ¶ÔÕÕ  ÓÐ¹Ø  ×ÊÁÏ  ±íÃ÷  £¬  ÂýÐÔ²¡  ÆðÒò  Ö÷Òª  Óë  ²»Á¼  µÄ  Éú»î·½Ê½  ÓÐ¹Ø  £¬  ÆäÖÐ  È±·¦  ÌåÁ¦  »î¶¯  ¡¢  ²»  ²Î¼Ó  ÌåÓý  ¶ÍÁ¶  ¡¢  ²»  ºÏÀí  µÄ  ÓªÑø  Éã  Èë  ÊÇ  Ö÷Òª  µÄ  Ïà¹Ø  ÒòËØ  ¡£  ¡±
µÚ  ËÄ  £¬  ÌåÖØ  Ôö¼Ó  ¶Ô  ¸£Àû  ¡¢  ÑøÀÏ  ¡¢  ±£ÏÕ  ¡¢  Ò½ÁÆ·Ñ  µÈ  ²úÉú  Ó°Ïì  £¬  Òò´Ë  »á  Ôì³É  Éç»á  ·¢Õ¹  Ä£Ê½  µÄ  ±ä»¯  ¡£
µÚÒ»  £¬  ÌåÖØ  Ôö¼Ó  »á  Ç£  ´ø  ×Å  ÈËÌå  µÄ  Ò»ÇÐ  ÒòËØ  ·¢Éú  ±ä»¯  £¬  Ê¹µÃ  ÈËÈº  µÄ  ÉúÀí  »úÄÜ  ÐÎÌ¬  Ä£ÐÍ  ×ª±ä  £»  µÚ  ¶þ  £¬  ÌåÖØ  Ôö¼Ó  £¬  ÈË  ¿ªÊ¼  ·¢¸£  £¬  ËùÎ½  µÄ  ¡°  ¸»¹ó²¡  ¡±  »á  ÒýÆð  ÈËÈº  µÄ  ¼²²¡  Ä£Ê½  ·¢Éú  ±ä»¯  £»  µÚ  Èý  £¬  ÌåÖØ  Ôö¼Ó  ¸Ä±ä  ÈËÌå  Õý³£  ÉúÀí  ÏûºÄ  £¬  ¶Ô  ÎïÖÊ  µÄ  ÏûºÄ  Ôö¼Ó  £¬  ´Ó¶ø  ÈËÈº  µÄ  ÏûºÄ  Ä£Ê½  Ò²  ½«  ·¢Éú  ±ä»¯  ¡£
Í¬Ê±  £¬  ÈËÃÇ  µÄ  ¾²Ì¬  Ê½  µÄ  Éú»î  ºÍ  ¹¤×÷  µÄ  ³É·Ö  Ò²  ´ó·ù¶È  Ôö¼Ó  £¬  Éæ¼°  ÌåÁ¦  ÉÏ  µÄ  ¹¤×÷  ºÍ  Éú»î  È´  Öð½¥  ¼õÉÙ  ¡­  ¡­  ÕâÑù  µÄ  ºó¹û  »á  ÊÇ  Ê²Ã´  ÄØ  £¿
±±¾©ÈË  £±£¹£¹£·Äê  ÌåÖÊ  ¼à²â  ½á¹û  ÏÔÊ¾  £º  ÄÐ  Ö°¹¤  ÌåÖØ  ±È  £±£¹£¹£´Äê  Æ½¾ù  Ôö¼Ó  ÁË  ÈýµãÁùÇ§¿Ë  £¬  Å®  Ö°¹¤  Ôö¼Ó  ÁË  Ò»µã¶þÇ§¿Ë  £»  ÄÐ  Ö°¹¤  ¸÷  ÄêÁä  ¶Î  Æ½¾ù  ¸ßÓÚ  È«¹ú  ÁùµãÒ»Ç§¿Ë  £¬  Å®  Ö°¹¤  Îª  Ò»µãÆßÇ§¿Ë  ¡­  ¡­  ÌåÖØ  Ôö¼Ó  µÄ  ËÙ¶È  Èç´Ë  Ö®  ¿ì  £¬  ¿ÉÒÔ  ÏëÏó  ±±¾©  µÄ  ÅÖ  ÈË  »á  Ôö¼Ó  ¶àÉÙ  ¡£
ÔÚ  ÃÀ¹ú  £¬  ½ö  ¹ÇÖÊ  ÊèËÉ  Ëù  Ôì³É  ¹ÇÕÛ  µÄ  Ò½ÁÆ  ·ÑÓÃ  ÊÇ  £¬  £±£¹£¹£²Äê  Ò»°ÙÒÚÃÀÔª  £¬  £±£¹£¹£µÄê  Ò»°ÙÈýÊ®°ËÒÚÃÀÔª  £¬  Ô¤¼Æ  £²£°£³£°Äê  ¿É  ´ï  Áù°ÙÒÚÃÀÔª  ¡£
ÓÉÓÚ  ¹ÇÖÊ  ÊèËÉ  Ëù  µ¼ÖÂ  µÄ  ¹ÇÕÛ  Ã¿Äê  Ôì³É  µÄ  ÎÞÊý  ÖÐÀÏÄê  ÈË  ²Ð¼²  ºÍ  Ôç  Íö  £¬  ÑÏÖØ  Ó°Ïì  ÁË  ÖÐÀÏÄê  ÈË  µÄ  Éú»î  ÖÊÁ¿  £¬  Ò²  ¸ø  ¼ÒÍ¥  ºÍ  Éç»á  ´øÀ´  ³ÁÖØ  µÄ  ¸ºµ£  ¡£
ÓÐ  ×ÊÁÏ  ÑÐ¾¿  ±íÃ÷  £º  ÎÒ¹ú  ÓÐ  ¹ÇÖÊ  ÊèËÉ  »¼Õß  Ô¼  ¾ÅÇ§Íò  ÈË  £¬  µ½  £²£°£µ£°Äê  ½«  ¼¤Ôö  ÖÁ  ¶þÒÚ  ¶à  ÈË  £¬  Õ¼  ÈË¿Ú  µÄ  °Ù·ÖÖ®Ê®Èýµã¶þ  ¡£
ÕâÖÖ  ±»  ³ÆÎª  ÒþÄä  ½øÐÐ  ÐÔ  µÄ  Á÷ÐÐ²¡  £¬  ÕýÔÚ  ÇÄÎÞÉùÏ¢  µØ  ´Ó  ÈËÌå  ÄÚ²¿  ÇÖÏ®  ×Å  Êý  ÒÔ  ÒÚ  ¼Æ  µÄ  ÖÐ¹ú  ÖÐÀÏÄê  ÈËÈº  ¡£
¿´À´  £¬  ËùÓÐ  µÄ  ÈË  ¶¼  Ó¦¸Ã  ±»  ¾¯¸æ  £¬  ¾¯¸æ  ¾Í  À´×Ô  ×Ô¼º  ÌåÄÚ  ¡ª  ¡ª  ¡ª  ¹ÇÖÊ  ÊèËÉ  Ö¢  ¡£
£±£¹£¹£·Äê  ¼à²â  ³ÉÄêÈË  Éí¸ß  µÄ  ½á¹û  ±íÃ÷  £º  ÏÂ½µ  µÄ  ËÙ¶È  Óë  £±£¹£¹£´Äê  Ïà±È  ÓÐ  Ã÷ÏÔ  ¼Ó´ó  Ç÷ÊÆ  ¡£
×î½ü  À´×Ô  ±±¾©  µÄ  ¼¸·Ý  ±¨¸æ  ÈÃ  ÈËÃÇ  ´óÎª  Õð¾ª  £¬  ±¨¸æ  Ëµ  ÎÒÃÇ  µÄ  ÉíÌå  Õý  ¾­Àú  Ò»  ³¡  Ã»ÓÐ  ÏõÑÌ  µÄ  Õ½Õù  ¡£
À´×Ô  ÈËÃÇ  ÉíÌå  µÄ  ¾¯¸æ  £¨  °®  ¿µ  ¹¤³Ì  £©  £¨  ¸½  Í¼Æ¬  £³ÕÅ  £©
ÎÒ  ÒÔÎª  £¬  ¡°  ÌìÍõ  ¡±  ºÍ  ¡°  Ììºó  ¡±  Ö®Àà  µÄ  ÆÀÑ¡  »ò  ÀÄ  Åõ  Ó¦¸Ã  ¾Í´Ë  ´ò×¡  £¬  ¸ü  ²»Òª  ³öÏÖ  Ê²Ã´  ¡°  Îå  Ð¡  ÌìÍõ  ¡±  ¡¢  ¡°  Áù  Ð¡  Ììºó  ¡±  µÈµÈ  »¨  Í·  ¡£
ÐõÐõ  ß¶ß¶  µÄ  Ä¿µÄ  £¬  ÎÞ·Ç  Ï£Íû  ÖÐ¹ú  Á÷ÐÐ  ÀÖ  Ç§Íò  ²»Òª  ÖØ  µ¸  ×ãÇò  µÄ  ¸²ÕÞ  £¬  ¸èÊÖ  Éí¼Û  Ô½  ³´  Ô½  ¸ß  £¬  ×ì  Àï  µÄ  ¸è  È´  Ô½  ³ª  Ô½  ³ô  ¡£
Èç¹û  ¿´  ²»  µ½  ±¾ÖÊ  £¬  Ö»  Ñ§  »á  °ü×°  ¡°  ÌìÍõ  ¡±  ºÍ  Ò»Ð©  µñ³æÐ¡¼¼  £¬  ²»½ö  ²»ÄÜ  ÕñÐË  Á÷ÐÐ  ÀÖÌ³  £¬  ·´¶ø  ÏÔµÃ  Ð¡¼Ò×ÓÆø  Ê®×ã  ¡£
ÒÔ  Ïã¸Û  Îª  Àý  £¬  Á÷ÐÐ  ÀÖ  Ö®ËùÒÔ  ÆÄ  ÊÜ  ÈËÃÇ  Çàíù  £¬  ÀÖ  ·ç  Ò»ÔÙ  ÃÍ  ¹Î  £¬  ÔÚ  ÎÒ  ¿´À´  £¬  ±ØÒª  µÄ  °ü×°  ºÍ  Ðû´«  ¹Ì  ²»¿É  È±  £¬  µ«  ¸ù±¾ÉÏ  »¹ÊÇ  ÒôÀÖ  ÈË  Éîºñ  µÄ  ÒÕÊõ  ËØÑø  ºÍ  Ö°ÒµµÀµÂ  ¸Ð  ¡£
Å·ÃÀ  ºÍ  Ì¨  ¸Û  Á÷ÐÐ  ÒôÀÖ  Æð²½  Ôç  £¬  ÔËÐÐ  ÓÐÐò  £¬  È·Êµ  ÖµµÃ  Ò»  Ñ§  ¡£
¡°  ËÄ  ´ó  ÌìÍõ  ¡±  ÊÇ·ñ  ¹»¸ñ  ¹ÃÇÒ  ²»ÂÛ  £¬  Á÷ÐÐ  ÀÖÌ³  ÕâÖÖ  ¸ú  ·ç  µÄ  ÐÄÀí  ÊµÔÚ  Òª²»µÃ  ¡£
Ïà¹Ø  ÈËÊ¿  ÈÈÈÈÄÖÄÖ  µØ  ·ÛÄ«µÇ³¡  ºó  £¬  Ðí¶à  Ìý  ¸è  Õß  ÄªÃûÆäÃî  ÁË  £º  ¼È  Îª  ÌìÍõ  £¬  µ±È»  ÒÑ  ËÄ  ·Ö  Á÷ÐÐ  ÀÖ  ÌìÏÂ  ÁË  £¬  È»¶ø  ËùÎ½  ÌìÍõ  ¾Í  ³ª  ¹ý  ÄÇÃ´  ¼¸Ê×  ¸è  £¬  ¸è³ª  ºÍ  ±íÑÝ  Ë®Æ½  Ò²  ²»¼ûµÃ  ¾Í  ¶àÃ´  ¸ß  £¬  ÔõÃ´  ¾Í  ¡°  ÌìÍõ  ¡±  ¡¢  ¡°  µØ  Íõ  ¡±  ÆðÀ´  £¿
Ä¦È­²ÁÕÆ  ÁË  Ò»¶Î  Ê±¼ä  £¬  ÖÕÓÚ  Ò²  ÍÆ³ö  ¡°  ËÄ  ´ó  ÌìÍõ  ¡±  ¡£
²»  Öª  ÎªÊ²Ã´  Á÷ÐÐ  ÀÖÌ³  ¶Ô  ¡°  ¼¸  ´ó  ¡±  ¡¢  ¡°  ÌìÍõ  ¡±  Çé  ÓÐ  ¶À  ÖÓ  £¬  ×Ü  Ïë  ÕÕÃ¨»­»¢  »òÕß  ÕÕ  »¢  »­  Ã¨  ¡£
ÓÐ  Õâ  ·Ý  ÐÄË¼  £¬  ×ÁÄ¥  µã  ±ðµÄ  Ê²Ã´  ²»ºÃ  £¿
Áõ»¶  Õ´Õ´×ÔÏ²  µØ  Éù³Æ  £¬  Õâ¸ö  ·âÌ×  ÊÇ  Ëû  ×Ô¼º  ·¢Ã÷  Éè¼Æ  µÄ  ¡£
Îª  ·ÀµÁ°æ  £¬  ³ö°æ  Õß  ÌØ  ×¨ÃÅ  ÖÆ×÷  ÁË  Ò»  ¿î  £Ð£Ö£Ã  Ñ¹  Ä¤  ·âÌ×  ¡£
Ç°  ²»¾Ã  £¬  Áõ»¶  ÍÆ³ö  Ò»Ì×  Ë«  ÅÌ  ×°  µÄ  ´Å´ø  ×¨¼­  ¡£
µÈ  Ò»´ú  ÓÐ  ²Å»ª  µÄ  ÒôÀÖ  ÈË  °¾  °×  ÁË  ÉÙÄê  Í·  £¬  ½­É½  ×Ô  ÓÐ  ºóÀ´ÈË  ¡£
Ê®¼¸Äê  ¶¼  °¾  ¹ýÀ´  ÁË  £¬  ÔÙ  ¹ý  ¶þÊ®Äê  ºÎ·Á  £¿
³Â³ÂÏàÒò  £¬  ¶ñÐÔÑ­»·  £¬  ´ó¼Ò  ½«¾Í  ×Å  »ì  °É  £¡
Îª  µÁ°æ  Õß  ×ö  ¼Þ  ÒÂÉÑ  £¬  ×ö  µÃ  Ô½  Æ¯ÁÁ  £¬  Ô½  Ã÷°Ú×Å  µÈ  ÈË  µÁ  £¬  Ë­  »á  ¸ÊÔ¸  µ±  Õâ¸ö  Ô©´óÍ·  £¿
ÖÐ¹ú  µÄ  ÒôÏñ  Òµ  ÒÔ¼°  Õû¸ö  µç×Ó  Ã½½é  ³ö°æ  Òµ  Èç¹û  ²»ÄÜ  ÔÚ  ·¨ÂÉ  µÄ  ±Ó»¤  ÏÂ  ´³  ¹ý  Õâ¸ö  ºÚÉ«  µØ´ø  £¬  ¾Í  ÓÀÔ¶  Ã»ÓÐ  ·±ÈÙ  µÄ  Ã÷Ìì  ¡£
Ö»  ¿ÉÏ§  Õâ¸ö  ÊÐ³¡  ·¢Õ¹  ÖÁ½ñ  £¬  ÆäÖÐ  Ïàµ±  ´ó  µÄ  ²¿·Ö  ÈÔ  ÊôÓÚ  µÁ°æ  ËÁÅ°  µÄ  ºÚÉ«  µØ´ø  ¡£
ËäÈ»  ÈË¾ù  Ïû·Ñ  Ë®Æ½  µÍ  £¬  ×ÜÊý  ÒÀÈ»  ²»  Ð¡  ¡£
ÔÚ  ÃÀ¹ú  £¬  ³ªÆ¬  ¹¤Òµ  Ò»Äê  µÄ  ÀûÈó  ×Ü¶î  ÉõÖÁ  ³¬¹ý  Æû³µ  ¡¢  ¸ÖÌú  µÈ  ´«Í³  ÖÆÔìÒµ  ¡£
³ªÆ¬  ¹¤Òµ  ÊÇ  ÏÖ´ú  Éç»á  ÉÌÒµ  ÎÄ»¯  ´ßÉú  ³ö  µÄ  ÊÐ³¡  ³è¶ù  ¡£
ÈÃ  ÎÒÃÇ  ÆÚÅÎ  ½¡¿µ  ºÍ  ÇåÐÂ  Ö®  ·ç  ÔçÈÕ  ½«  Á÷ÐÐ  ÀÖÌ³  ´µ  ±é  £¬  ¹²Í¬  ºô»½  Ò»¸ö  ³ÉÊì  Óë  ÖÈÐò¾®È»  µÄ  Á÷ÐÐ  ÀÖÌ³  £¡
ÎÒÃÇ  ÒÑ¾­  ÐÀÏ²  µØ  ¿´µ½  ÁË  Á÷ÐÐ  ÀÖÌ³  µÄ  Ñ¸ËÙ  ·¢Õ¹  £º  ·¢ÐÐ  ¹«Ë¾  Óë  ÖÆ×÷  ¹«Ë¾  ¡¢  ÒôÀÖ  ÈË  Ö®¼ä  ÕýÔÚ  ÊµÏÖ  ¼¯ÍÅ  »¯  ÁªºÏ  £¬  Ã½Ìå  ¡¢  µçÌ¨  ¡¢  ÒôÀÖ  ÅÅÐÐ  °ñ  ºÍ  µçÊÓ  ÒôÀÖ  ½ÚÄ¿  Õý  ²½Èë  Õý¹ì  £¬  Ô½À´Ô½  ¶à  µÄ  ÓÅÐã  ¸èÊÖ  ¡¢  ÀÖ¶Ó  Óë  ÒôÀÖ  ÊµÌå  Õý  ×ßÏò  ³É¹¦  ¡­  ¡­
ÎÒÃÇ  ºôÓõ  ¸÷  ´ó  ³ªÆ¬  ¹«Ë¾  ÄÜ¹»  ÁªºÏ  ÆðÀ´  £¬  Í¨Á¦  ±£»¤  ÒôÏñ  ³ö°æ  Òµ  µÄ  Õýµ±  ÀûÒæ  ²¢  ´Ó  ¸ù±¾ÉÏ  ´ò»÷  µÁ°æ  ¡£
¼¸¸öÔÂ  Ç°  ºä¶¯  ÒôÏñ  ½ç  µÄ  Ò»  ×®  ËßËÏ  ¾À·×  Ò²  Óë  µÁ°æ  ÓÐ¹Ø  £º  ±±¾©¾ÅÖÝÒôÏñ¹«Ë¾  ×´  ¸æ  ¹úÄÚ  Áù¼Ò  ÖøÃû  ÒôÏñ  ¹«Ë¾  ¡¢  ÉÌµê  ¼°  ÔÓÖ¾Éç  £¬  Ö¸¿Ø  Æä  ÖÆÔì  ²¢  ÏúÊÛ  ÁË  ¸Ã  ¹«Ë¾  ÒÑ  Âò¶Ï  °æÈ¨  Óë  ·¢ÐÐ  È¨  µÄ  ³ªÆ¬  ¡£
ÄÇÓ¢  µÄ  ÐÂ  ×¨¼­  Ò»  ÃæÊÀ  £¬  ¾Í  ÔÚ  ÊÐ³¡  ÉÏ  ³öÏÖ  ÁË  Îå»¨°ËÃÅ  µÄ  µÁ°æ  °æ±¾  ¡£
Èç´Ë  ·áºñ  µÄ  ÀûÈó  Ê¹µÃ  ²»·¨·Ö×Ó  Ç÷Ö®ÈôðÍ  £¬  ÒÔÖÂ  ·ºÀÄ  µÄ  µÁ°æ  ´ø  ÑÏÖØ  ÈÅÂÒ  ÁË  ÒôÏñ  ÊÐ³¡  £¬  ¸ø  Õýµ±  µÄ  ³ö°æ  Õß  ºÍ  Ïû·ÑÕß  ÃÇ  Ôì³É  ÁË  ¾Þ´ó  µÄ  Ëðº¦  ¡£
½ö  ÒÔ  ºÐ  Ê½  Â¼Òô´ø  Îª  Àý  £º  ²»·¨·Ö×Ó  ÃÇ  Á®¼Û  ¹ºÂò  ÁÓÖÊ  ¿Õ°×´ø  ¿½±´  £¬  ¼ÓÉÏ  Íâ¿Ç  ºÍ  ºÐ  ·â  ³É±¾  ½ö  ÈýÔªÖÁÎåÔª  £¬  ÔÙ  ÒÔ  °ËÔªÖÁÊ®Ôª  µÄ  ¼Û¸ñ  ³öÊÛ  »ò  ×ªÂô  ¸ø  µÁ°æ  ´ø  ÏúÊÛ  ÉÌ  £¬  ´ÓÖÐ  Ã¿  ºÐ  ¾Í  ¿É  »ñÀû  ÎåÔª  ÒÔÉÏ  ¡£
ËûÃÇ  ´Ó  ÄÏ·½  ÑØº£  Ò»´ø  µÍ  ¼Û  ¹º  ½ø  ×ßË½  ³ªÆ¬  £¬  È»ºó  ÔÙ  ·µ»Ø  µØÏÂ  ÎÑµã  ½øÐÐ  ¸´ÖÆ  ¡¢  ¼Ó¹¤  £¬  »ñÈ¡  ¸ß¶î  ·Ç·¨  ÀûÈó  ¡£
¾Ý  µ÷²é  £¬  ²Î¼Ó  µÁ°æ  ³ªÆ¬  µÄ  ÖÆ×÷  ¡¢  ··Âô  »î¶¯  µÄ  ÓÐ  ³öÂô  ¹ú¼ÒÀûÒæ  ¡¢  ÖÐ±¥Ë½ÄÒ  µÄ  ÒôÏñ  ½ç  ÄÚ²¿  ÈËÔ±  £¬  Ò²  ÓÐ  ¿ªÉè  ×¨ÃÅ  ´ÓÊÂ  ·­Â¼  ¡¢  Ó¡ÖÆ  µÈ  »î¶¯  µÄ  µØÏÂ¹¤³§  µÄ  ²»·¨·Ö×Ó  ¡£
½üÄêÀ´  £¬  Ä³Ð©  ÒôÏñÖÆÆ·  ÉÌµê  ºÍ  ÒôÏñÖÆÆ·  µÄ  ¾­ÓªÕß  ÃÇ  Îª  Ä²È¡±©Àû  ´óÁ¿  ·¢ÐÐ  ºÍ  ÏúÊÛ  µÁ°æ  ´Å´ø  ¡¢  £Ã£Ä  ¡¢  £Ö£Ã£Ä  ¡£
Óë  ´ÖÖÆÀÄÔì  Ïà±È  £¬  µÁ°æ  ¶Ô  ÒôÏñ  Òµ  µÄ  Î£º¦  ¸ü  ´ó  ÇÒ  ¸ü  ÁîÈË  Éî¶ñÍ´¾ø  ¡£
¸÷¼¶  Õþ¸®  ÔÚ  ´ò»÷  µÁ°æ  ·½Ãæ  ÒÑ  ²ÉÈ¡  Ðí¶à  ÓÐÁ¦  ´ëÊ©  £¬  Ê¹  µÁ°æ  ÏÖÏó  µÃµ½  ÓÐÐ§  ¶ôÖÆ  £¬  µ«  ÓÉÓÚ  ÊÐ³¡  »úÖÆ  ÈÔ  ²»  ÍêÉÆ  µÈ  Ô­Òò  £¬  Æä  Òþ»¼  ÉÐÎ´  ¸ù³ý  ¡£
ÂúÎÄ¾ü  ¸ß¿º  µÄ  É¤Òô  ¡¢  ÆÓÊµ  µÄ  ¸öÐÔ  ºÍ  Ç«Ðé  µÄ  ×÷·ç  Ê¹  Ëû  ÔÚ  ¸èÌ³  ÉÏ  ³ÁÎÈ  Ç°½ø  ¡£
ÕæÖ¿  ¡¢  Ï¸Äå  ¡¢  ÓÅÃÀ  µÄ  ÑÝ³ª  ·ç¸ñ  Ê¹  Ëû  ÔÚ  ÖÚ¶à  ¸èÊÖ  ÖÐ  ÍÑÓ±¶ø³ö  ¡£
¶ø  À´×Ô  ¾©½¼  É½Çø  ¡¢  ¼è¿à·Ü¶·  ¶àÄê  µÄ  ÇàÄê  ¸èÊÖ  ÂúÎÄ¾ü  Ôò  ÒÔ  ×Ô¼º  µÄ  Ê×ÕÅ  ¸öÈË  ×¨¼­  ¡¶  ÈÃ  Äã  µÄ  Ìì¿Õ  ×î  ÃÀ  ¡·  Ò»Ãù¾ªÈË  £¬  ³¬¹ý  ¼¸Ê®ÍòÕÅ  ³ªÆ¬  ÏúÊÛ  ¼ÍÂ¼  ¡£
ÄÚµØ  ÀÏÅÆ  ¸èÊÖ  Áõ»¶  ÔÚ  ½ñÄê´º½Ú  ÆÚ¼ä  ÒÔ  Ò»  Ê×  ºÀÆø  ³åÌì  µÄ  ¡¶  ºÃºº  ¸è  ¡·  Ãû  Õð  °Ë·½  ²¢  ÓÚ  ²»¾Ã  ºó  ÍÆ³ö  ÁË  Í¬Ãû  ×¨¼­  £¬  ÄÇ  ³äÂú  ºÆÈ»Ö®Æø  µÄ  ¡°  ·ç·ç»ð»ð  ´³  ¾ÅÖÝ  ¡±  µÄ  Ñô¸Õ  ºðÉù  Óë  ÈÎÏÍÆë  ÇäÇäÎÒÎÒ  µÄ  Ç³  µ¯  µÍ³ª  ÐÎ³É  ÁË  ÆæÃî  µÄ  ¶Ô±È  ¡£
Ì¨Íå  ¸èÊÖ  ÈÎÏÍÆë  È¥ÄêÇïÌì  ÒÔ  Ò»  Çú  ¡¶  ÐÄ  Ì«  Èí  ¡·  £¬  ÓµÓÐ  ÁË  ½ü  °ËÊ®ÍòÕÅ  ³ªÆ¬  ÏúÁ¿  ¡£
×Û¹Û  ½ü  Ò»Äê  À´  Îå²Ê  °ßìµ  µÄ  Á÷ÐÐ  ÒôÀÖ  ×÷Æ·  ÊÐ³¡  £¬  È·Êµ  Ôì¾Í  ÁË  ²»ÉÙ  ÕæÕý  µÄ  Åª³±¶ù  ºÍ  ³É¹¦  Õß  ¡£
Õâ  ÕýÊÇ  ÖµµÃ  ÄÚµØ  Á÷ÐÐ  ÒôÀÖ½ç  £¬  °üÀ¨  ³ªÆ¬  ¹«Ë¾  ¡¢  ÖÆ×÷  Õß  Óë  ¸èÊÖ  ÃÇ  Ñ§Ï°  ºÍ  ½è¼ø  µÄ  µØ·½  £¬  ÒòÎª  ÌýÖÚ  ÃÇ  ÆÚ´ý  µÄ  ÊÇ  ÕæÕý  µÄ  ÒôÀÖ  ¾«Æ·  ´óÁ¿  Ó¿ÏÖ  £¬  ÕæÕý  ÌåÏÖ  Ê±´ú  Âö¶¯  µÄ  Ç¿  Òô  ²»¶Ï  ×à  Ïì  £¬  ¶ø  ²»ÊÇ  ÄÇ  Ò»  ¶Ñ  ¶Ñ  ´Ö²Ú  µÄ  ¡¢  ¿ì²Í  Ê½  »ò  ¿ÚÏãÌÇ  Ê½  µÄ  ¡°  ÒÕÊõÆ·  ¡±  ËÄ´¦  ·ºÀÄ  ¡£
¸ÛÌ¨  Á÷ÐÐ  ÀÖÌ³  ÓÐ  Ò»¸ö  ÖØÒª  µÄ  ´´×÷  Ç°Ìá  ¼´  ÒôÀÖ  ´´×÷  ÊÇ  ÑÏËà  ¶øÇÒ  ¾«ÒæÇó¾«  µÄ  ¡£
Õâ  ËµÃ÷  ÁË  Ðí¶à  ÎÊÌâ  £º  Ò»  Ê×  ¸è  »ò  Ò»  ÕÅ  ×¨¼­  µÄ  ³É¹¦  £¬  ÐèÒª  ´ÊÇú  ×÷Õß  ¡¢  ÑÝ³ª  ¸èÊÖ  ºÍ  ³ªÆ¬  ¹«Ë¾  ¾ß±¸  ÔðÈÎ¸Ð  ºÍ  ²»¶Ï  ×·Çó  ¡¢  ´´ÐÂ  µÄ  ¾«Éñ  Ö®ºó  ²Å  ÄÜ¹»  ´´Ôì  ³öÀ´  £¬  ¶ø  ²»ÊÇ  Ò»Î¶  µØ  ¼±¹¦½üÀû  £¬  ¸ÏÊ±÷Ö  £¬  ÅöÔËÆø  £¬  ÉõÖÁ  ÊÇ  ÔÚ  ¡°  Ð¡Å©  ×÷·»  ¡±  ÖÐ  ´ÖÖÆÀÄÔì  ¡£
½ü  Ò»Äê  À´  ÄÚµØ  ¸÷  ³ªÆ¬  ¹«Ë¾  ·¢ÐÐ  µÄ  ¸÷Àà  ¸èÊÖ  ÑÝ³ª  ×¨¼­  ²»ÏÂ  ¶þ°ÙÖÖ  £¬  µ«  ÕæÕý  ÊÜµ½  ÈºÖÚ  ºÍ  Á÷ÐÐ  ÒôÀÖ  °®ºÃÕß  ÃÇ  »¶Ó­  ÇÒ  ÏúÁ¿  ³¬¹ý  Ê®ÍòÕÅ  µÄ  ²»  µ½  ¶þÊ®ÖÖ  ¡£
³ªÆ¬  Âô  µÃ  ¶à  £¬  ¾Í  Ö¤Ã÷  ÒôÀÖ  ²úÆ·  ±¾Éí  ²»  ´æÔÚ  Á¼Ý¬²»Æë  µÄ  ÎÊÌâ  ÁË  Âð  £¿
È»¶ø  £¬  ÔÚ  ÒôÏñÖÆÆ·  ÊÐ³¡  ·±ÈÙ  ¡¢  ºì»ð  µÄ  ±íÏó  ±³ºó  £¬  ÎÒÃÇ  È´  ¿´µ½  ÆäÖÐ  ´æÔÚ  ×Å  µÄ  ÒþÓÇ  ¡£
¸µ  ¾­Àí  Ëµ  £¬  ÓµÓÐ  Èç´Ë  ¹æÄ£  Óë  Ð§Òæ  µÄ  ³ªÆ¬  ÉÌµê  ÔÚ  ±±¾©  »¹ÓÐ  ½ü  °Ù¼Ò  ¡£
¸÷Àà  ³ªÆ¬  £¨  ºÐ  Ê½  ´Å´ø  ¡¢  £Ã£Ä  ¡¢  £Ö£Ã£Ä  ºÍ  £Ì£Ä  £©  ÊÜ  »¶Ó­  µÄ  Ë³Ðò  ·Ö±ð  Îª  £º  ¸ÛÌ¨  Òý½ø  °æ  ¡¢  ÄÚµØ  Ô­°æ  ×÷Æ·  ¡¢  Å·ÃÀ  Òý½ø  °æ  ÒÔ¼°  Ï·Çú  ¡¢  ÉÙ¶ù  Àà  ³ªÆ¬  ¡£
¸Ã  ³ªÆ¬  µê  µÄ  ¸µ  ¾­Àí  ½éÉÜ  Ëµ  £¬  ÕâÀï  µÄ  ¿ÍÁ÷Á¿  Ã¿Ìì  ¶à  ÖÁ  Îå°ÙÖÁ°Ë°Ù  ÈË  £¬  ÈÕ  ÓªÒµ¶î  Ã¿Ìì  ¸ß  ´ï  ËÄÇ§¶àÔª  ¡£
×ß½ø  ±±¾©  µØ°²ÃÅ  Ò»¼Ò  ÓÐÃû  µÄ  ¹úÓÐ  ³ªÆ¬  ÉÌµê  £¬  ²»½û  ¶Ô  Õâ  ×ù  ¶þ²ã  Ð¡  Â¥  Àï  Èç  Ö¯  µÄ  ÈËÁ÷  ¡¢  »ð±¬  µÄ  ÉúÒâ  Ì¾Îª¹ÛÖ¹  ¡£
¿´À´  £¬  ÈçºÎ  ÈÃ  ÎÒÃÇ  µÄ  ¸èÊÖ  ÔÚ  ÒÕÊõ  ºÍ  ÊÐ³¡  µÈ  Öî¶à  ·½Ãæ  ¸ü  ¾ß  ¾ºÕùÁ¦  £¬  ÈÔÊÇ  Ò»¸ö  ¼è¾Þ  µÄ  ÈÎÎñ  ¡£
¸ÛÌ¨  ºÍ  Íâ¹ú  ¸èÐÇ  ¶Ô  ÖÐ¹ú  ÄÚµØ  Á÷ÐÐ  ÒôÀÖ  ÊÐ³¡  µÄ  ¹Ï·Ö  ºÍ  ¶Ô  ÖÐ¹ú  ÄÚµØ  Á÷ÐÐ  ÀÖÌ³  µÄ  ³å»÷  ½«  ³ÉÎª  Ò»¸ö  ÑÏ¾þ  µÄ  ÊÂÊµ  ¡£
ÈËÃÇ  Ì¸ÂÛ  ×î¶à  µÄ  ÊÇ  ÑÝ³ª»á  µÄ  ³É¹¦  ¡¢  »ð±¬  ºÍ  ¸ß¸ß  ¾Ó  ÉÏ  µÄ  Æ±·¿¼ÛÖµ  £¬  È´  ºöÂÔ  ÁË  ·Ç³£  ÖØÒª  µÄ  Ò»  µã  £º  ÎÒÃÇ  Á÷ÐÐ  ÒôÀÖ  µÄ  ÑÝ³ö  ÊÐ³¡  ÊÇ·ñ  ÈÔÈ»  ÐèÒª  ÒÀ¿¿  ÍâÀ´  ¸èÐÇ  µÄ  Ö§³Å  £¿
[truncated: 12,356,093 more chars]
