# Supplementary material for: A hybrid Chinese word segmentation model for quality management-related texts based on transfer learning
Source: PLoS One. 2022 Oct 7;17(10):e0270154. doi: 10.1371/journal.pone.0270154 (PMC9543942; doi:10.1371/journal.pone.0270154)
Supplement: S1 Dataset — (ZIP) [file pone.0270154.s001.zip › dataset/enterprise standard document.txt]

钢制管法兰 国家标准 系列 
发布 实施 
发布
目次 
前言
引言
范围
规范性 引用 文件
公称通径 和 钢管外径
公称压力
法兰 类型
法兰 的 尺寸
密封面 型式
密封面 尺寸
法兰 的 尺寸公差
法兰 材料
法兰 的 压力 温度 等级
法兰 的 机加工
法兰 连接 用 螺栓
法兰 与 钢管 连接 的 焊接 接头型式 及 坡口尺寸
法兰 的 试验
法兰 的 检验 和 验收
法兰 的 标记
标志
前言 
在 钢制管法兰 这个 总 标题 下 包括 以下 个 标准 
钢制管法兰 化工标准 系列
钢制管法兰 国家标准 系列
钢制管法兰 机械标准 系列
根据 用户 的 要求 结合 公司 的 实际情况 为 减少 钢制管法兰 的 类型 规格 品种 材料 等 以 及 节省 设计 采购 制造 等 时间 和 成本 制定 本 标准 
本 标准 由 以下 个 标准 部分 组成 
钢制管法兰 类型 与 参数
平面 突面 板式平焊钢制管法兰 
钢制管法兰  技术条件 
由于 标准 是 参照 了 金属法兰 第 部分 钢法兰 等 国际 国外 先进 标准 的 基础 上 修订 而 成 的 而 本 标准 是 对 标准 的 选用 因此 本 标准 也 参照 了 上述 标准 
本 标准 技术 内容 与 基本 一致 技术 水平 与 之 相当 
本 标准 中 的 法兰尺寸 属于 欧洲 法兰 体系 这些 法兰 尺寸 均 与 欧洲 相应 压力等级 的 法兰 尺寸 互换 
本 标准 参照 了 石油 化工 管道 安装 设计 便查 手册 中国石化出版社 年 月 第 版 中 的 第四章 第三节 钢制管法兰 垫片 及 紧固件 的 有关 内容 
本 标准 规定 了 以下 方面 的 内容 
钢制管法兰 的 压力等级 为 
钢制管法兰 的 类型 为 板式平焊钢制管法兰  
钢制管法兰 公称通径 的 优选 规格 尺寸 为 等 种 规格 以 及 适用 钢管外径 有 国际 通用 系列 系列 俗称 英制管 和 国内 常用 系列 系列 俗称 米制管 
钢制管法兰 密封面 型式 为 平面 和 突面 两种 
钢制管法兰 密封面 尺寸 
钢制管法兰 的 材料 选用 碳素钢 和 不锈钢 两 种 并 按照 国际 惯例 进行 标记 
钢制管法兰 的 技术 条件 和 压力 温度 等级 钢制管法兰 的 工作 温度 为 
钢制管法兰 与 钢管 连接 的 焊接接头型式 及 坡口尺寸 
钢制管法兰 的 加工 试验 标记 等 
在 特殊 情况 下 如果 选用 美洲体系 钢制管法兰 或 上述 系列 外 钢制管法兰 的 压力等级 类型 密封面型式 规格 参数 材料 等 须 经 部门经理 和 标准化部 经理 的 同意 
本 标准 由 标准化部 提出 
本 标准 由 标准化部 归口 
本 标准 由 标准化部 负责 解释 
本 标准 由 刘文平 负责 起草 
本 标准 是 第一次 发布 
引言 
如果 用户 声明 或 明确 要求 采用 国家标准 系列 的 钢制管法兰 公司 各 有关 部门 应 以 钢制管法兰 国家标准 系列 为 主 进行 设计 采购 制造 检验 等 
在 和 用户 供货方 签订 技术协议书 等 技术 文件 时 应 按照 国家标准 钢制管法兰 进行 签署 
如果 用户 声明 或 明确 要求 采用 机械标准 系列 的 钢制管法兰 有关 部门 则 执行 钢制管法兰 机械标准 系列 等 但 在 该 项目 设计 文件 中 应 予以说明 并 按 规定 程序 获得 批准 
钢制管法兰 国家标准 系列 
范围 
本 标准 规定 了 钢制管法兰 国家标准 系列 以 下 简称 法兰 的 公称通径 公称压力 类型 尺寸 及 尺寸公差 密封面型式 及 尺寸 材料 压力 温度 等级 法兰 与 钢管 连接 的 焊接接头型式 及 坡口尺寸 加工 法兰 连接用螺栓 试验 标记 标志 等
本 标准 适用 于 公称压力 为 的 法兰 
本 标准 也 适用 于 采用 法兰 作为 连接型式 的 阀门 泵 化工机械 容器 管路附件 和 设备 零部件 等
规范性 引用 文件 
下列 文件 中 的 条款 通过 本 标准 的 引用 而 成为 本 标准 的 条款
该 一览表 的 引用 文件 其 随后 所有 的 修改单 不 包括 勘误 的 内容 或 修订版 均 不 适用 本 标准 公司 根据 情况 对 本 标准 进行 修订
紧固件 六角头螺栓 和 六角头螺母用沉孔 
普通螺纹  直径 与 螺距 系列 
碳素结构钢 
碳素结构钢 和 低合金结构钢 热轧厚钢板 和 钢带 
不锈钢 热轧钢板 
钢制管法兰  类型 与 参数 
平面 突面 板式平焊钢制管法兰 
钢制管法兰  技术 条件 
压力容器用 碳素钢 和 低合金钢 锻件 
低温压力容器用 碳素钢 和 低合金钢 锻件 
压力容器用 不锈钢 锻件 
公称通径 与 钢管外径 
本 标准 适用 的 钢管外径 包括 两 个 系列 系列 为 国际 通用 系列 俗称 英制管 系列 为 国内 常用 系列 俗称 米制管 其 公称通径 为 等 种 规格 其 对应 的 钢管外径 和 对应 的 英制 规格 应 符合 表 之 规定 
公称压力 
法兰 的 公称压力 包括 五 个 等级 
表 公称通径 钢管外径 和 对应 的 英制 规格 
公称通径 钢管外径 
法兰 类型 
法兰 的 类型 规定 为 板式平焊法兰 见 图 标准 代号 为  
全平面 突面
图 板式平焊钢制管法兰 
法兰 的 尺寸 
法兰 尺寸 应 符合 表 表 之 规定 其它 公称通径 规格 尺寸 按 规定 
表 平面 突面 板式平焊钢制管法兰
公称通径 
连接尺寸 
法兰厚度  
密封面直径 
法兰内径 
法兰 近似 计算 重量 
法兰外径 
螺栓孔中心圆直径 
螺栓孔径 
螺栓数量 
螺纹 规格 
表 平面 突面板式 平焊钢制管法兰
公称通径 
连接尺寸 
法兰厚度  
密封面直径 
法兰内径 
法兰 近似 计算 重量 
法兰外径 
螺栓孔中心圆直径 
螺栓孔径 
螺栓数量 
螺纹 规格 
续 表 平面 突面 板式平焊钢制管法兰 
公称通径 
连接尺寸 
法兰厚度  
密封面直径 
法兰内径 
法兰 近似 计算 重量 
法兰外径 
螺栓孔中心圆直径 
螺栓孔径 
螺栓数量 
螺纹 规格 
表 平面 突面 板式平焊钢制管法兰
公称通径 
连接尺寸 
法兰厚度  
密封面直径 
法兰内径 
法兰 近似 计算 重量 
法兰外径 
螺栓孔中心圆直径 
螺栓孔径 
螺栓数量 
螺纹 规格 
表 平面 突面板式平焊钢制管法兰
公称通径 
连接尺寸 
法兰厚度  
密封面直径 
法兰内径 
法兰 近似 计算 重量 
法兰外径 
螺栓孔中心圆直径 
螺栓孔径 
螺栓数量 
螺纹 规格 
密封面 型式 
法兰 的 密封面 型式 规定 为 平面 和 突面 两种 见 图 其它 型式 按 的 规定。 
当 金属法兰 与 非金属法兰 连接 或 采用 脆性材料 的 法兰 时 两者 宜 为 全平面 型式 当 密封面 必须 采用 突面 型式 时 应 有 防止 螺栓 过载 而 损坏 法兰 的 措施
密封面 尺寸 
法兰 的 密封面 尺寸 应 符合 表 表 的 规定
对于 本 标准 所 规定 的 法兰规格 突面法兰 的 密封面 尺寸 
法兰 密封面 为 全平面 和 突面 时 法兰 密封面 的 表面粗糙度 最小 为 最大 为 若 法兰 密封面 为 全平面 和 突面 即 加工密纹水线 仅 用于 软垫片 时 则 法兰 密封面 的 表面粗糙度 最小 为 最大 为 其中 密纹水线 深度尺寸 为 密纹水线 节距尺寸 为 密纹水线 加工刀具圆角尺寸 为
根据 供需 双方 协商 用户 也 可 按 所 采用 的 垫片 的 品种 包括 非金属垫片 柔性石墨复合垫 和 聚四氟乙烯包覆垫 等 法兰 密封面 的 加工 表面粗糙度 为 加工水线 并 在 订货 时 注明 
突面法兰 的 密封面 允许 按 倒角 
当 使用 非金属软垫片 时 突面法兰 密封面 上 允许 加工水线 但 应 在 订货合同 中 注明 
法兰 的 尺寸公差 
法兰 的 尺寸公差 按 表 的 规定
表 法兰 的 尺寸公差
项目 尺寸范围 极限偏差 
法兰厚度
法兰内径
法兰外径
密封面直径
密封面 凸台高度
螺栓孔中心圆直径
相邻 两 螺栓孔 的 弦距 
任意 两 螺栓孔 的 弦距
螺栓孔直径
螺栓孔中心圆 与 加工 密封面 的 同轴度公差 
密封面 与 螺栓 支承面 的 夹角 
法兰 材料 
法兰 材料 选用 碳素钢 和 不锈钢 两种
法兰用 碳素钢 类别 为 钢号 选用 和 其 化学成分 机械性能 和 其它 要求 应 符合 和 规定 其 代号 为 法兰 用 的 公称压力 
法兰用 不锈钢 钢号 选用 和 其 化学成分 机械性能 和 其它 要求 应 符合 和 的 规定 其 代号 分别 为 和 为 与 国际标准 惯例 等 接轨 可 表示 为 和 
锻件 包括 锻轧件 的 级别 及 其 技术 要求 应 符合 的 相应 要求 
公称压力 的 法兰 用 低碳钢 和 奥氏体不锈钢锻件 允许 采用 级 锻件 
公称压力 的 法兰 用 锻件 应 符合 级 或 级 以上 锻件 的 要求 规定 除外 
法兰 的 压力 温度 等级 
公称压力 为 的 法兰 在 不大于 的 工作温度 下 其 最高 无冲击 工作压力 以 表压计 按 表 的 规定 对于 中间温度 的 压力 允许 用 线性插值法 计算
表 最高 无冲击工作压力
公称压力 
法兰材料类别 
工作温度
如果 相 连接 的 两个 法兰 具有 不同 的 压力 温度 等级值 在 任何 温度 下 法兰连接 处 的 等级 都 不 应 超过 在 相应温度 下 两个 法兰 等级 中 的 较低者 
相应 的 压力等级 所示 的 工作温度 可 认为 是 所 容纳 的 介质 的 温度
若 使用 与 所 容纳 的 介质 不同 的 温度 来 选用 压力等级 时 应 由 使用者 负责 但 要 服从 任何 适用 的 规范 或 条例 的 要求
本 标准 中 的 等级 用 于 法兰连接 时 应 考虑 到 由于 管道 连接 中 产生 的 力 和 力矩 而 引起 的 泄漏 的 危险
工作温度 在 材料 蠕变温度范围 时 法兰连接 处 的 逐渐 松驰 会 连续 地 降低 螺栓载荷 以 致 影响 连接 的 紧密性
因此 有 必要 定期 地 拧 紧 螺栓 以 防止 泄漏 
法兰 的 机加工 
法兰 的 螺栓 支承面 应 进行 机加工 或 锪孔 锪孔尺寸 按 的 有关 规定 加工 后 的 法兰厚度 应 保证 符合 表 规定 的 极限偏差 要求
所有 螺栓孔 应 均等 地 分布 在 螺栓孔中心圆直径 上 
法兰连接用螺栓 
用户 应 根据 法兰 的 压力 温度 材料 和 所 选择 的 垫片 来 选择 螺栓 材料 以 保证 法兰 连接 在 预期 的 操作 条件 下 保持 紧密
螺纹 规格 小于 或 等于 的 螺栓 建议 使用 的 粗牙 系列 螺纹 规格 大于 或 等于 的 螺栓 建议 使用 中 相同 螺距 为 的 细牙 系列 
法兰 与 钢管 连接 的 焊接接头型式 及 坡口尺寸 
板式平焊钢制管法兰 与 钢管 连接 的 焊接接头 和 坡口尺寸 应 符合 图 和 表 的 规定 
管子 公称壁厚
坡口宽度
图 板式平焊法兰 与 钢管 连接 的 焊接接头型式 和 坡口尺寸 
表 板式平焊钢制管法兰 与 钢管 连接 的 坡口尺寸
公称通径
坡口宽度
其它 类型 法兰 与 钢管 连接 的 焊接接头型式 和 坡口尺寸 按 的 规定
法兰 的 试验 
管法兰 原则 上 不 进行 单 个 法兰 的 水压试验
当 法兰 安装 到 管道 或 设备 上 以后 其 水压试验 压力 应 不 大于 规定 的 时 最高 无冲击工作压力 的 倍 
法兰 的 检验 和 验收 
外观 检验 应 符合 
锻造 表面 应 光滑 不 得 有 锻造伤痕 裂纹 等 缺陷 
机加工 表面 不 得 有 毛刺 有害 的 划痕 和 其它 降低 法兰强度 和 连接 可靠性 的 缺陷
法兰 材料 应 符合 有关 标准 的 规定 并 应 具有 出厂 检验 合格证 
法兰 的 加工 质量 应 符合 本标准 的 各条 规定 
法兰 加工 完毕 后 应 在 其 密封面 上 涂 防锈油 并 防止 划伤 和 撞击
法兰 的 无损探伤检验 由 用户 与 制造厂 协商 确定
法兰 的 验收 规则 由 用户 与 制造厂 协商 确定 
法兰 的 标记 
标记 
法兰 应 按 公称通径 公称压力 密封面型式 代号 配用 的 钢管 系列 代号 配用 米制管 代号 为 系列 配用 英制管 不 标记 和 标准 编号 进行 标记
标记 示例
示例 公称通径 公称压力 的 平面板式平焊钢制管法兰 配用 米制管 法兰 系列
示例 公称通径 公称压力 的 突面板式平焊钢制管法兰 配用 英制管 法兰
标志 
每 个 法兰 的 外圆柱表面 上 应 做 以下 标志 
制造厂 的 商标 
材料 标志 
公称压力 及 公称通径
