# Supplementary material for: A hybrid Chinese word segmentation model for quality management-related texts based on transfer learning
Source: PLoS One. 2022 Oct 7;17(10):e0270154. doi: 10.1371/journal.pone.0270154 (PMC9543942; doi:10.1371/journal.pone.0270154)
Supplement: S1 Dataset — (ZIP) [file pone.0270154.s001.zip › dataset/national standard documents.utf8]

中华人民共和国 国家标准
代替 
大直径钢制管法兰
发布 实施
中华人民共和国 国家质量监督检验检疫总局
中国国家标准化管理委员会
发布
目次
前言
范围
规范性 引用文件
型式 尺寸 及 要求
材料
压力 温度 额定值
尺寸公差
试验
检验 和 验收
供货 要求
标记 与 标志
附录 规范性 附录 法兰 的 压力 温度 极限额定值
附录 资料性 附录 法兰 的 参考 质量
附录 资料性 附录 法兰 的 订货 合同 数据
附录 资料性 附录 美国 标准 关于 钢制管法兰 的 材料 选用 及 压力 温度 额定值
前言
本 标准 修改 采用 大直径钢制管法兰 
与 标准 的 主要 区别 如下
标准 采用 英制 螺栓 螺栓孔径 采用 英制 尺寸 本 标准 采用 公制 螺栓 螺栓孔径 与 公制 螺栓 相 配套
法兰 材料 采用 我 国 的 有关 材料 标准 压力 温度 额定值 根据 我 国 材料 进行 相应 的 修改
同时 本 标准 以 附录 的 形式 给 出 了 标准 的 有关 法兰 材料 以及 相 对应 的 压力 温度 额定值
以 附录 的 形式 增加 了 法兰 的 参考 质量
以 附录 的 形式 增加 了 法兰 的 订货 合同 数据
取消 了 公称压力 为 的 法兰
本 标准 代替 大直径碳钢管法兰 与 原 标准 相比 主要 变化 如下
将 原 标准 的 名称 大直径碳钢管法兰 改 为 大直径钢制管法兰 标准 的 适用 范围 也 从 原来 的 碳钢管法兰 扩大 到 各种 材料 的 钢制管法兰
原 标准 只 有 一 个 法兰 系列 系列 根据 标准 本 标准 包括 了 两 个 法兰 系列
根据 标准 增加 了 公称压力 为 的 法兰 尺寸
根据 标准 增加 了 法兰盖 的 有关 内容
根据 标准 增加 了 环连接面 的 密封面型式
根据 标准 对 法兰外径 螺栓孔中心圆直径 法兰厚度 及 法兰高度 等 尺寸 进行 了 修订
对 法兰 的 材料 压力 温度 额定值 尺寸公差 及 标记 等 内容 进行 了 全面 的 补充 和 修订
增加 了 试验 检验 与 验收 供货 要求 等 内容
以 附录 的 形式 增加 了 法兰 的 参考 质量
以 附录 的 形式 增加 了 法兰 的 订货 合同 数据
以 附录 的 形式 增加 了 法兰 的 压力 温度 极限 额定值
根据 标准 对 法兰 的 公称压力 标记 进行 了 修改 改为 改为 改为 改为
本 标准 的 附录 为 规范性 附录 附录 附录 附录 为 资料性 附录
本 标准 由 中国机械工业联合会 提出
本 标准 由 全国管路附件标准化技术委员会 归口
本 标准 起草单位 
本 标准 主要 起草人 
本 标准 所 代替 标准 的 历次 版本 发布 情况 为
大直径钢制管法兰
范围
本 标准 规定 了 大直径钢制管法兰 的 型式 尺寸 及 要求 材料 压力 温度 额定值 尺寸公差 试验 检验 与 验收 供货 要求 及 标记 与 标志
本 标准 适用 于 公称压力 范围 为 公称尺寸 范围 为 的 大直径钢制管法兰 及 法兰盖
规范性 引用 文件
下列 文件 中 的 条款 通过 本 标准 的 引用 而 成为 本 标准 的 条款
凡是 注 日期 的 引用文件 其 随后 所有 的 修改单 不 包括 勘误 的 内容 或 修订版 均 不 适用 于 本 标准 然而 鼓励 根据 本 标准 达成 协议 的 各 方 研究 是 否 可 使用 这些 文件 的 最新 版本
凡是 不 注 日期 的 引用文件 其 最新 版本 适用 于 本 标准
紧固件 六角头螺栓 和 六角螺母用沉孔
优质 碳素结构钢
碳素结构钢
优质 碳素结构钢 热轧厚钢板 和 钢带
锅炉 和 压力容器 用 钢板
不锈钢棒
碳素结构钢 和 低合金结构钢 热轧厚钢板 和 钢带
低温 压力容器 用 低合金钢钢板
不锈钢 热轧钢板 和 钢带
管法兰 连接 用 紧固件
通用 阀门 碳素钢 锻件 技术 条件
通用 阀门 碳素钢 铸件 技术 条件
通用 阀门 不锈钢 铸件 技术 条件
大直径钢制管法兰 用 垫片
承压 钢铸件
压力容器 用 碳素钢 和 低合金 钢锻件
低温 压力容器 用 碳素钢 和 低合金 钢锻件
压力容器 用 不锈钢 锻件
电站 阀门 钢铸件 技术 条件
阀门 用 低温 铸钢件 技术 条件
型式 尺寸 及 要求
大直径钢制管法兰 分 为 和 两个 系列
系列 规定 了 通用 的 法兰 尺寸
系列 规定 了 紧凑型 法兰 尺寸 通常 这 类 法兰 比 系列 法兰 的 螺栓中心圆直径 要 小
两 个 系列 的 法兰 尺寸 完全 不同 不能 互换 相互 连接 的 两 个 设备 应 采用 相同 的 法兰 系列
大直径钢制管法兰 的 类型 及 适用 范围 按 表 的 规定 表 中 表示 适用 表示 不 适用
表 大直径钢制管法兰 的 类型 及 适用 范围
法兰 类型 对焊法兰
法兰 系列 系列 系列
法兰 密封面 形式 突面 环连接面 突面 
公称尺寸 
公称压力
表 续
法兰 类型 整体法兰
法兰 系列 系列 系列
法兰 密封面 形式 突面 环连接面 突面
公称尺寸
公称压力
表 续
法兰 类型 法兰盖
法兰 系列 系列 系列
法兰 密封面 形式 突面 环连接面 突面
公称尺寸
公称压力
系列 大直径钢制管法兰 的 尺寸 应 符合 图 图 及 表 表 的 规定
系列 大直径钢制管法兰 的 尺寸 应 符合 图 图 及 表 表 的 规定
除 了 用户 有 特殊 要求 外 法兰 密封面 的 表面粗糙度 按 表 的 规定 法兰 密封面 的 粗糙度 一般 不 需要 采用 仪器 进行 测试 根据 本 标准 的 要求 通过 与 标准 试块 的 目视 比较 和 判断 来 确定 粗糙度
无 衬环 的 对焊法兰 的 焊接端部 尺寸 按 图 的 规定 带 衬环 的 对焊法兰 的 焊接端部 尺寸 按 图 的 规定 当 焊接坡口处 的 颈部厚度 大于 与 法兰 相连 的 管壁厚度 时 附加厚度 可以 是 在 法兰 对焊端 的 内侧 外侧 或 内外 两侧 但是 总 的 附加厚度 不 应 超过 相连 钢管 公称壁厚 的 一半 见 图
所有 铸造 和 锻造 的 法兰 背面 应该 有 一个 通过 机加工 或 锪平 而 获得 的 用于 承载 螺母 的 支承平面 该 平面 应该 与 法兰 密封面 平行 其 偏差 不 超过 
法兰 背面 机加工 或 锪平 后 的 法兰厚度 应 不 小于 表 表 规定 的 数值
法兰 背面 的 锪孔 尺寸 按 的 规定 
法兰 的 连接 可以 使用 等长双头螺柱 或 全螺纹螺柱
法兰 用 垫片 应 符合 标准 的 规定 或 按 设计 要求 的 规定
突面 对焊法兰
突面 整体法兰
突面 法兰盖
环连接面 对焊法兰
环连接面 整体法兰
环连接面 法兰盖
表 系列 大直径钢制管法兰 及 法兰盖 的 环连接面 尺寸 公称尺寸
公称压力
公称尺寸
环号
节圆直径
深度
宽度
底部半径
凸台直径
注 突起 部分 的 高度 等于 垫环凹槽 的 深度尺寸 但 突起 部分 的 高度 不 必 遵循 的 公差
突起 的 外形 也 可以 采用 全平面
表 系列 大直径钢制管法兰 连接 尺寸
公称尺寸
法兰 颈焊端 外径
连接尺寸 法兰外径 螺栓孔中心圆直径 螺栓孔直径 螺栓数量 螺纹规格
密封面尺寸 突面直径 突面高度
法兰最小厚度 对焊 整体法兰 法兰盖
对焊法兰 高度
法兰 颈部直径
最小半径
法兰 内径 按 用户 规定 或 与 钢管 内径 一致
该 尺寸 是 法兰 颈部 的 大端尺寸 颈部 可以 是 直 的 或 锥形 的
法兰 的 焊接端坡口 见
壁厚 小于 等于 时 的 坡口型式 和 尺寸
管子 的 公称外径
管子 的 公称内径
管子 的 公称壁厚
壁厚 大于 等于 时 的 坡口型式 和 尺寸
无 衬环 的 对焊法兰 的 焊接 坡口型式 及 尺寸
使用 矩形衬环 的 内壁形状 
焊接端 公称外径
管子 的 公称内径
公称璧厚
公称壁厚 的 折合 成 直径 方向
直径 的 正偏差
管子 外径 的 负偏差
使用 锥形 衬环 的 内壁形状
有 衬环 的 对焊法兰 的 焊接 坡口型式 及 尺寸
外 加厚坡口
内 加厚坡口
内 外 同时 加厚 的 坡口
注 或 都 不 应 超过·
注 当 相连 部件 的 最小 规定 屈服强度 不 相等 时 值 至少 应 等于 乘以 管子 对 法兰 的 最小 规定 屈服强度 的 比值 但 不 应 大于
注 焊接 应 符合 有关 标准 规范 的 要求
注 与 较高 强度 管子 焊接 时 对焊法兰 的 焊接 端部 需要 附加 厚度
图 法兰 对焊端 壁厚 与 管子璧厚 不 相同 时 的 焊接
表 法兰 密封面 的 表面粗糙度
密封面 形式 突面 环连接面
密封面 代号
同心圆 或 螺旋式 密纹水线 尺寸 深度 水线节距 加工刀具圆角
材料
钢制管法兰 用 材料 应 符合 表 的 规定
法兰 材料 的 化学成分 力学性能 使用 温度 和 其他 技术 要求 应 符合 表 中 有关 标准 的 规定
钢制管法兰 用 锻件 包括 锻轧件 的 级别 及 其 技术 要求 参照 标准 并且 应 符合 如下 规定
公称压力 为 的 法兰 用 低碳钢 和 奥氏体不锈钢 锻件 允许 采用 级 锻件
符合 下列 情况 之 一 者 法兰 用 锻件 应 符合 级 或 级 以上 锻件 的 要求
公称压力 为 大于 等于 的 法兰 用 锻件
公称压力 为 大于 等于 的 法兰 用 铬钼钢 锻件
公称压力 为 大于 等于 且 工作温度 的 法兰 用 铁素体钢 锻件。
其他 法兰 用 锻件 应 符合 级 或 级 以上 锻件 的 要求
本 标准 没有 涉及 到 法兰 材料 的 选用 准则 用户 应 考虑 材料 在 实际 使用 过程 中 性能变坏 的 可能性
用户 应该 注意 碳化物相 转变 成 石墨 铁素体 材料 的 过分 氧化 奥氏体 材料 对 晶 间 腐蚀 的 敏感性 等 问题
当 使用 条件 对 材料 具有 某些 特定 的 要求 时 如 需要 材料 进行 特定 的 热处理 则 用户 应 在 订货 合同 中 说明
材料 的 力学性能 应 从 代表 材料 的 最终 热处理 状态 的 试样 中 获得
材料 的 屈服强度值 大于 等于 的 螺栓 为 高强度 螺栓 高强度 螺栓 一般 可 用于 任何 压力级 的 法兰 连接
屈服强度 小于 等于 的 螺栓 为 低强度 螺栓 低强度 螺栓 一般 仅 能 用于 公称压力 不 大于 的 法兰 连接 用 低强度 碳钢螺栓 连接 的 法兰 一般 不 用于 以上 的 温度 或 以下 的 温度
介于 高强度 螺栓 与 低强度 螺栓 之间 的 螺栓 为 中强度 螺栓
紧固件 的 选用 按 的 规定
垫片 材料 应 符合 有关 标准 的 规定
用户 应 负责 垫片 材料 的 选用 所选 材料 应 能 承受 预期 的 螺栓载荷 而 不会 被 压坏 并 适用 于 操作 条件
如果 系统 的 试验 压力 高于 本 标准 的 规定 时 要 特别 注意 垫片 材料 的 选择 
垫片 应 满足 法兰 连接 在 工作 条件 下 的 密封性能
表 钢制管法兰 用 材料
材料 组号
材料 类别
锻件 材料 牌号 标准
铸件 材料 牌号 标准
板材 材料 牌号 标准
压力 温度 额定值
表 表 给 出 了 法兰 材料 的 压力 温度 额定值 根据 压力 温度 额定值 确定 不同 材料 在 不同 使用 温度 下 的 最大允许工作压力 对于 中间 温度 允许 用 线性内插法 确定 在 该 温度 下 法兰 的 最大允许工作压力
对于 特殊 的 材料 其 压力 温度 额定值 按 设计 的 规定
如果 在 一对 法兰 连接 中 的 两个 法兰 的 压力 温度 额定值 不 相同 那么 这 一对 法兰 的 压力 温度 额定值 应该 由 两个 法兰 中 较低 的 一个 法兰 所 决定
一个 法兰 连接 由 法兰 垫片 和 螺栓 等 三个 相互 分离 相互 独立 而 又 相互 关联 的 元件 组装 而 成 法兰 连接 还 受 装配 的 影响
在 选用 这 些 元件 时 应 进行 严格 的 控制 使 法兰 连接 具有 良好 的 密封性
为 了 使 法兰 连接 在 使用 中 获得 良好 的 密封性能 需要 采取 一些 特殊 的 技术 如 控制 螺栓 的 预紧力 等
对于 低于 的 任何 温度 其 最大允许 工作压力 不 应 大于 时 的 最大允许 工作压力
用于 高温 或者 低温 下 的 法兰 应该 考虑 连接 管道 和 设备 因 温度 变化 而 产生 的 力 和 力矩 会 引起 法兰 泄漏 的 危险
用于 高温 下 的 法兰 随着 使用 温度 的 升高 法兰 螺栓 和 垫片 将 会 逐渐 松弛 螺栓 的 载荷 随 之 逐渐 降低 法兰 的 密封性能 相应 的 逐渐 下降
用于 低温 下 的 法兰 尤其 是 一些 含碳 的 钢法兰 其 韧性 显著 降低 在 这种 情况 下 法兰 有 可能 无法 安全 地 承受 冲击载荷 应力 和 温度 突变 或者 会 产生 高 的 应力集中
因此 要求 根据 有关 标准 测试 材料 在 低温 下 的 冲击性能 以 保证 法兰 在 低温 下 的 安全 使用
对焊法兰 内径 见 图 的 最大值 不能 超过 表 规定 的 以 确保 对焊法兰 颈部 的 厚度
表 组 材料 的 压力 温度 额定值
材料 类别 锻件 铸件 板材
温度
公称压力
最大允许 工作压力
当 长期 暴露 在 以上 温度 时 钢 中 的 碳化相 可能 转变 为 石墨
允许 但 不 推荐 长期 在 以上 使用
不 得 用于 以上
仅 使用 正火 加 回火 的 材料
仅 允许 用 正火 加 回火 材料
不 得 用于 以上
只有 当 碳含量 时 才 可 用于 以上
只有 当 碳含量 时 并且 当 材料 做 了 最低 加热 温度 为 的 热处理 时 才 可 用于 以上
该 材料 在 中高温 使用 后 可能 变脆
表 对焊法兰 的 最大内径
公称压力
对焊法兰 的 最大内径
为 对焊法兰 的 颈部外径 见 表 表
尺寸公差
法兰 的 尺寸公差 按 表 的 规定
表 法兰 的 尺寸公差
项目 法兰 厚度 法兰 密封面 焊接端部 螺栓孔中心圆直径	 相邻 螺栓孔 中心距 螺栓圆直径 与 加工 后 密封面 直径 的 偏心度
法兰 形式 所有 法兰 突面法兰 环连接面法兰	对焊法兰 所有 法兰 形式
尺寸 或 尺寸 范围 法兰 的 突面直径 突面 高度 尺寸 环连接槽 的 深度 环连接槽 的 宽度 环连接槽 的 尺寸 环连接槽 的 底部圆角半径 环连接槽 的 度 角 公称外径 公称内径 衬环 孔径 颈部 厚度 所有 尺寸
公差 焊接端 颈部 厚度 不 应 小于 与 法兰 连接 的 管子 公称壁厚 的 
或者 在 公差 范围 内 的 也 可
或者 按照 购买者 对 管壁 的 最小 厚度 的 说明 进行 计算
试验
法兰 原则 上 不 单独 进行 压力 试验
当 法兰 安装 到 管道 或 设备 上 之后 其 水压试验 压力 应 不 大于 表 表 规定 的 下 最大允许工作压力 的 倍
用 更高 的 压力 进行 试验 是 用户 的 责任 并 应 符合 有关 规范 和 法规 的 要求
整体式 法兰 的 水压试验 应 符合 有关 产品 标准 的 规定
检验 和 验收
外观 检验
法兰 表面 应 光滑 不得 有 伤痕 裂纹 等 缺陷
机加工 表面 不 得 有 毛刺 有害 的 划痕 和 其他 降低 法兰 强度 及 连接 可靠性 的 缺陷
环连接面 法兰 的 密封面 应 逐件 检查 环槽 的 密封面 不 得 有 裂纹 划痕 或 撞伤 等 表面 缺陷
法兰 材料 应 符合 有关 标准 的 规定 并 具有 相应 的 质量 证明 文件
法兰 加工 质量 应 符合 本 技术 条件 的 各项 规定
法兰 加工 完毕 后 应 采取 必要 的 防护 措施 以 防止 密封面 锈蚀 划伤 和 撞击
法兰 的 无损探伤检验 由 用户 与 制造厂 协商 确定
法兰 的 验收 规则 由 用户 与 制造厂 协商 确定
供货 要求
法兰 的 包装 应 防 生 各种 规格 和 材料 法兰 的 混滑
法兰 的 包装 应该 能够 防止 在 运输 及 储存 过程 中 的 损坏
除 整体式 法兰 外 每 个 法兰 均 应 在 圆柱 外表面 进行 标记 一般 采用 钢印 激光 等 方法 进行 标记 确保 标记 清晰 牢固 持久
法兰 交货 时 应 附 产品 的 质量 证明 文件
标记 与 标志
标记
标记 方法
大直径钢制管法兰 应 按 下列 规定 进行 标记
公称尺寸 公称压力 法兰 型式 代号 密封面 型式 代号 管表号 法兰 系列 材料 牌号 标准 编号
注 法兰 型式 代号 对焊法兰 为 整体法兰 为 法兰盖 为
注 密封面 型式 代号: 突面 为 环连接面 为
注 仅 对焊法兰 需要 标注 管表号
标记 示例
示例 公称尺寸 公称压力 法兰 型式 为 对焊法兰 密封面 形式 为 突面 管表号 为 法兰 系列 为 材料 为
其 标记 为 法兰 或
示例 公称尺寸 公称压力 法兰 型式 为 对焊法兰 密封面 形式 为 环连接面 管表号 为 法兰 系列 为 材料 为
其 标记 为 法兰 或
标志
除 了 整体式 法兰 外 每个 法兰 包括 法兰盖 应 采用 钢印 激光 等 永久性 标志 的 方法 在 法兰 的 外圆柱 表面 标出 清晰 可见 的 标志
法兰 标志 内容 如下
制造商 名称 或 商标
本 标准 编号 可 不 包括 年代号 例如
法兰 的 类型 代号
公称尺寸
公称压力
材料 牌号 或 代号
合同 要求 的 其他 标志 内容
附录
规范性 附录
法兰 的 压力 温度 极限额定值
法兰 的 压力 温度 极限额定值 见 表 法兰 的 压力 温度 额定值 不 得 超过 本 表  规定 的 极限额定值
表 压力 温度 极限额定值
温度
公称压力
极限工作压力
法兰 的 额定值 限于 以下
附录
资料性 附录
法兰 的 参考 质量
系列 大直径钢制管法兰 及 法兰盖 的 参考 质量 见 表 和 表
表 系列 大直径对焊钢制管法兰 的 参考 质量
公称尺寸
公称压力
系列 大直径对焊钢制管法兰 的 参考 质量
附录
资料性 附录
法兰 的 订货 合同 数据
用户 在 法兰 的 订货 合同 中 一般 需要 提供 如下 数据
执行 的 标准
法兰 的 类型 或 代号
法兰 的 密封面 型式 或 代号
公称尺寸 或
公称压力
对焊法兰 的 管子规格 管表号 或 钢管壁厚
材料 牌号
防锈 和 涂层 要求
附加 要求 如 材料 的 晶间腐蚀试验 材料 的 抗硫 要求 无损检测 要求 特殊 热处理 要求 等
要求 提供 的 质量文件
其他 要求
附录 资料性 附录
美国 标准 关于 钢制管法兰 的 材料 选用 及 压力 温度 额定值
参考 标准
管道元件 用 碳钢锻件
高温 用 锻制 或 轧制 合金钢 和 不锈钢法兰 锻制 管件 阀门 和 部件
压力容器 用 镍合金钢板
压力容器 用 钼合金钢板
高温 用 适合 于 熔焊 的 碳素钢铸件
高温 承压件 用 马氏体不锈钢 和 合金钢铸件
压力容器 用 耐热铬 及 铬镍不锈钢板 薄板 和 钢带
需切口韧性试验 的 管道 部件 用 碳钢 和 低合金钢锻件
承压件 用 奥氏体 奥氏体 铁素体 双向 钢铸件
铁素体钢 和 马氏体钢 低温 受压件 用 铸件
压力容器 用 铬钼合金钢板
中高温 用 碳钢压力容器板
中低温 用 碳钢压力容器板
经过 热处理 的 碳 锰 硅 钢 压力容器板
标准 关于 钢制管法兰 的 材料 选用
美国 标准 中 规定 的 材料 见 表
表 美国 标准 钢制管法兰 用 材料
材料 组号
材料 类别
锻件	材料牌号 标准
铸件	材料牌号 标准
板材	材料牌号 标准
标准 关于 钢制管法兰 的 压力 温度 额定值
美国 中 规定 的 压力 温度 额定值 见 表 表
表 美国 标准 钢制管法兰 组 材料 的 压力 温度 额定值
材料类别 锻件 铸件 板件
温度
公称压力
最大允许工作压力
当 长期 暴露 在 以上 温度 时 钢 中 的 碳化相 可能 转变 为 石墨
允许 但 不 推荐 长期 在 以上 使用
不得 用于 以上
仅 使用 正火 加 回火 的 材料
禁止 添加 任何 在 标准 表 中 未 列入 的 其他 元素 但 作为 脱氧 而 添加 的 钙 和 镁 除外
仅 允许 用 正火 加 回火 材料
只有 当 碳含量 时 才 可 用于 以上
只有 确保 晶粒度 不 细于 级 该 材料 才 宜 用于 及 以上 温度
该 材料 在 中高温 使用 后 可能 变 脆
只有 当 材料 做 了 加热 温度 至少 为 且 做 水淬 或 用 其他 方法 快速 冷却 的 热处理 才 可 用于 以上
中华人民共和国
国家标准
大直径钢制管法兰
中华人民共和国 国家标准
代替
钢制管法兰 类型与参数
发布 实施
中华人民共和国 国家质量监督检验检疫总局
中国国家标准化管理委员会
前言
钢制管法兰 系列 标准 修改 采用  管法兰 和 法兰管件 及 法兰 及 其 连接 管道 阀门 管配件 及 附件 用 圆形法兰 标记 第 部分 钢制法兰
是 关于 标记 法兰 的 一个 完整 的 标准 是 关于 标记 法兰 的 一个 完整 的 标准
本 系列 标准 综合 采用 了 上述 两 个 标准 包括 了 标记 法兰 和 标记 法兰 的 相关 技术 内容
本 系列 标准 共 有 项 标准 本 标准 是 其中 的 项 标准
本 标准 与 及 标准 的 主要 区别 如下
本 标准 的 编写 格式 与 和 标准 不同
标准 包括 了 公称压力 为 的 法兰 数据 本 标准 没有 纳入 法兰 数据
标准 包括 了 公称尺寸 为 的 法兰 数据 本 标准 没有 的 法兰 数据
标准 包括 了 法兰 和 法兰 管件 本 系列 标准 不 包括 法兰 管件
根据 我 国 用户 的 使用 要求 本 标准 中 标记 法兰 的 公称尺寸 范围 在 标准 的 基础 上 做 了 适当 的 扩充 包括 增加 了 公称压力 范围 为 的 和 两 个 公称尺寸
标准 没有 包括 环连接面法兰 根据 我 国 用户 的 使用 要求 本 系列 标准 增加 了 标记 的 环连接面法兰
标准 没有 包括 和 两 个 公称尺寸 根据 我 国 船 用 法兰 用户 的 使用 要求 本 系列 标准 的 标记 法兰 增加 了 仅 用 于 船 用 法兰 的 和 两 个 公称尺寸
本 标准 代替 钢制管法兰 类型 与 参数 和 船 用 法兰 类型 四 进 位 与 原 标准 相比 主要 变化 如下
将 与 整合 为 一 个 标准
根据 标准 将 标记 的 法兰 公称尺寸 范围 从 原来 的 扩大 到
根据 标准 将 标记 的 法兰 公称压力 范围 从 原来 的 扩大 到
根据 标准 标记 的 法兰 增加 了 形 圈 密封面 型式
根据 我 国 的 实际 使用 要求 标记 的 法兰 增加 了 环连接面 型式
根据 标准 增加 了 法兰 类型
标记 的 法兰 增加 了 仅 用 于 船 用 法兰 的 和 两 个 公称尺寸
增加 了 规范性 引用 文件
根据 和 标准 对 钢管 外径 尺寸 进行 了 补充 和 修订
根据 将 原 标准 中 属于 美洲 体系 的 法兰 公称压力 标记 进行 了 修改
本 标准 由 中国机械工业联合会 提出
本 标准 由 全国管路附件标准化技术委员会 归口
本 标准 起草单位
本 标准 主要 起草人
本 标准 所 代替 标准 的 历次 版本 发布 情况 为
引言
钢制管法兰 自 年 发布 实施 以来 经过 了 不断 的 修改 与 完善 在 我 国 管道工程 的 设计 制造 安装 和 运行 等 工作 中 发挥 了 重要 的 指导 作用
随着 技术 的 不断 提高 和 国外 标准 的 修订 与 完善 以及 船舶 与 通用 法兰 标准 整合 修订 的 要求 有 必要 对 钢制管法兰 系列 标准 和 船 用 钢制管法兰 系列 标准 进行 修订
本 系列 标准 修改 采用 管法兰 和 法兰管件 及 法兰 及 其 连接管道 阀门 管配件 及 附件 用 圆形 法兰 标记 第 部分 钢制法兰 共 包括 以下 项 标准
钢制管法兰 类型 与 参数 代替
整体 钢制管法兰 代替
带颈 螺纹 钢制管法兰 代替
对焊钢制管法兰 代替
带颈 平焊钢制管法兰 代替
带颈 承插焊钢制管法兰 代替
对焊环带颈 松套钢制管法兰 代替
板式 平焊钢制管法兰 代替
对焊环板式 松套钢制管法兰 代替
平焊环版式 松套钢制管法兰 代替
翻边环版式 松套钢制管法兰 代替
钢制管法兰盖 代替
钢制管法兰 技术条件
本 系列 标准 及 标准 的 主要 区别 如下
本 系列 标准 的 编写 格式 与 和 标准 不同
标准 包括 了 公称压力 为 的 法兰 数据 本 系列 标准 没有 纳入 的 法兰 数据
标准 包括 了 公称尺寸 为 的 法兰 数据 本 系列 标准 没有 的 法兰 数据
标准 包括 了 法兰 和 法兰 管件 本 系列 标准 不 包括 法兰 管件
标准 采用 英制 螺栓 螺栓孔径 也 采用 英制 尺寸 本 系列 标准 改为 公制 螺栓 螺纹孔径 也 采用 公制 尺寸
标准 没有 给 出 法兰 的 参考 质量 本 系列 标准 作 为 资料性 附录 给 出 了 法兰 的 参考 质量
标准 及 标准 没有 给 出 法兰 的 订货 合同 数据 本 系列 标准 作为 资料性 附录 给 出 了 法兰 的 订货 合同 数据
标准 及 标准 没有 给 出 管表号 及 对应 的 钢管壁厚 本 系列 标准 作为 资料性 附录 给 出 了 管表号 及 钢管壁厚
根据 我 国 用户 的 使用 要求 本 系列 标准 中 标记 的 法兰 的 公称尺寸 范围 在 标准 的 基础 上 做 了 适当 的 扩充 增加 了 公称压力 范围 为 的 和 两 个 公称尺寸
标准 没有 包括 环连接面法兰 根据 我 国 用户 的 使用 要求 本 系列 标准 增加 了 标记 的 环连接面法兰
标准 没有 包括 和 两 个 公称尺寸 根据 我 国 船 用 法兰 用户 的 使用 要求 本 系列 标准 的 标记 法兰 增加 了 仅 用 于 船用 法兰 的 和 两 个 公称尺寸
本 系列 标准 采用 我 国 标准 的 法兰 材料 压力 温度 额定值 参考 及 标准 确定 另外 将 标准 所 涉及 的 法兰 材料 及 法兰 的 压力 温度 额定值 作为 资料性 附录 供 使用者 参考
新 修订 的 钢制管法兰 系列 标准 与 原 标准 相比 主要 变化 如下
将 原来 的 船 用 钢法兰 国家 标准 与 整合 为 一 个 系列 的 法兰 标准
根据 标准 对 法兰厚度 等 尺寸 数据 进行 了 全面 修改
根据 标准 将 标记 的 法兰 公称尺寸 范围 从 原来 的 扩大 到
根据 标准 将 标记 的 法兰 公称压力 范围 从 原来 的 扩大 到
根据 标准 标记 的 法兰 增加 了 形 圈 密封面 型式
根据 标准 增加 了 法兰 类型 例如 增加 了 翻边短节 板式松套法兰 等
根据 和 标准 对 钢管 外径 尺寸 进行 了 补充 和 修订
根据 标准 和 标准 对 法兰 的 尺寸公差 进行 了 全面 的 修改
根据 我 国 的 实际 使用 要求 标记 的 法兰 增加 了 环连接面 型式
根据 标准 及 我 国 的 有关 材料 标准 对 标记 法兰 的 材料 选用 及 压力 温度 额定值 进行 了 全面 的 修订
根据 标准 及 我 国 的 有关 材料 标准 对 标记 法当 的 材料 选用 及 压力 温度 额定值 进行 了 全面 的 修订
根据 标准 增加 了 标记 法兰 的 参考 质量 根据 计算 增加 了 标记 法兰 的 参考 质量
根据 将 原 标准 中 属于 美洲 体系 的 法兰 公称压力 标记 进行 了 修改 即
钢制管法兰 类型 与 参数
范围
本 标准 规定 了 钢制管法兰 和 法兰盖 的 公称压力 公称尺寸 与 钢管外径 法兰 类型 及 代号 密封面 型式 及 代号 以及 各种 类型 法兰 的 适用 范围
本 标准 适用 于 中 所 规定 的 钢制管法兰 和 法兰盖
规范性 引用 文件.
下列 文件 中 的 条款 通过 本 标准 的 引用 而 成为 本 标准 的 条款
凡是 注 日期 的 引用文件 其 随后 所有 的 修改单 不 包括 勘误 的 内容 或 修订版 均 不 适用 于 本 标准 然而 鼓励 根据 本 标准 达成 协议 的 各 方 研究 是 否 可 使用
凡是 不 注 日期 的 引用文件 其 最新 版本 适用 于 本 标准
整体钢制管法兰
带颈螺纹钢制管法兰
对焊钢制管法兰
带颈 平焊钢制管法兰
带颈 承插焊钢制管法兰
对焊环带颈 松套钢制管法兰
板式 平焊钢制管法兰
对焊环板式 松套钢制管法兰
平焊环板式 松套钢制管法兰
翻边环板式 松套钢制管法兰
钢制管法兰盖
公称压力
本 标准 规定 了 公称压力 用 标记 的 个 压力 等级 和 用 标记 的 个 压力 等级
两 个 系列 的 公称压力 标记 如下 系列 系列
公称尺寸 与 钢管外径
本 标准 适用 的 钢管外径 分 为 两 个 系列
除 了 公称压力 为 和 的 管法兰 以外 两 个 体系 管法兰 的 公称尺寸 和 钢管外径 应 符合 表 的 规定
公称压力 为 和 的 管法兰 的 公称尺寸 和 钢管外径 应 符合 表 的 规定
表 公称尺寸 和 钢管外径 单位 为 毫米
用 标记 的 法兰 用 标记 的 法兰
公称尺寸 钢管外径 系列 系列 公称尺寸 钢管外径 系列
表 续 单位 为 毫米
用 标记 的 法兰 用 标记 的 法兰
公称尺寸 钢管外径 系列 系列 公称尺寸 钢管外径 系列
带 括号 尺寸 不 推荐 使用 并且 仅 适用 于 船 用 法兰
表 和 的公称尺寸 和 钢管外径 单位 为 毫米
公称尺寸 公称压力
法兰 类型 及 代号
标记 的 法兰 类型 及 代号 按 表 的 规定
标记 的 法兰 类型 及 代号 按 表 的 规定
表 标记 法兰 的 类型 及 代号
法兰 类型 整体法兰 带颈螺纹法兰 对焊法兰 带颈平焊法兰 带颈承插焊法兰 版式平焊法兰 型 对焊环版式 松套法兰 型 对焊环版式 松套法兰 平焊环版式 松套法兰 管端翻边版式 松套法兰 翻边短节版式 松套法兰 法兰盖
法兰 类型 代号
法兰 标准 编号
法兰 简图 标准 代号
表 标记 法兰 的 类型 及 代号
法兰 类型 整体法兰 带颈螺纹法兰 对焊法兰 带颈平焊法兰 带颈承插焊法兰 对焊环版式 法兰盖
法兰 类型 代号
法兰 标准 编号
法兰 简图 标准 代号
密封面 形式 及 代号
法兰 的 密封面 形式 及 代号 应 符合 表 的 规定
密封面 形式 及代号
密封面 形式 代号 标准 代号 简图
平面 突面 凹凸面 槽面 圈面 环连接面
法兰 类型 及 适用 范围
用 标记 的 法兰 的 类型 及 其 适用 范围 应 符合 表 的 规定 表 中 表示 适用 表示 不 适用
用 标记 的 法兰 的 类型 及 其 适用 范围 应 符合 表 的 规定 表 中 表示 适用 表示 不 适用
用 标记 的 法兰 的 类型 及 其 适用 范围 一览表
法兰 类型 与 标准 编号 整体法兰 带颈螺纹法兰 对焊法兰 带颈平焊法兰 带颈承插焊法兰 版式平焊法兰 型 对焊环版式 松套法兰 型 对焊环版式 松套法兰 平焊环版式 松套法兰 管端翻边版式 松套法兰 翻边短节版式 松套法兰 法兰盖
法兰 密封面 形式 平面 突面 凹凸面 槽面 圈面 环连接面
适用 钢管外径 系列 系列 系列
公称压力
公称尺寸
带 括号 尺寸 不 推荐 使用 并且 仅 适用 于 船 用 法兰
用 标记 的 法兰 的 类型 及 其 适用 范围 应 符合 表 的 规定 表 中 表示 适用 表示 不 适用
用 标记 的 法兰 的 类型 及 其 适用 范围 应 符合 表 的 规定 表 中 表示 适用 表示 不 适用
用 标记 的 法兰 的 类型 及 其 适用 范围 一览表
法兰 类型 与 标准 编号 整体法兰 带颈螺纹法兰 对焊法兰 带颈平焊法兰 带颈承插焊法兰 版式平焊法兰 型 对焊环版式 松套法兰 型 对焊环版式 松套法兰 平焊环版式 松套法兰 管端翻边版式 松套法兰 翻边短节版式 松套法兰 法兰盖
法兰 密封面 形式 平面 突面 凹凸面 槽面 圈面 环连接面
适用 钢管外径 系列 系列 系列
公称压力
公称尺寸
带 括号 尺寸 不 推荐 使用 并且 仅 适用 于 船 用 法兰
